# Supplementary material for: No relative age effect in professional esports: a cross-national test of selection mechanisms
Source: Front Psychol. 2026 Jul 15;17:1829930. doi: 10.3389/fpsyg.2026.1829930 (PMC13414764; doi:10.3389/fpsyg.2026.1829930)
Supplement: Supplementary Material S1 — Reproducibility package containing the complete analytical pipeline, the preprocessed analytical samples, per-phase analytical outputs, and a verification report documenting reproduction of all statistics reported in the manuscript. [file Data_Sheet_1.zip]

Archive with 31 entries (27 files):
- verification/
- verification/verification_report.md
- verification/statistic_comparison_table.md
- verification/verification_report.json
- requirements.txt
- README.md
- scripts/
- scripts/phase1_rq1.py
- scripts/phase4_rq4.py
- scripts/phase2_rq2.py
- scripts/phase3_rq3.py
- scripts/build_comparison_table.py
- scripts/run_all.py
- scripts/phase0_preprocessing.py
- scripts/phase5_underdog.py
- output/
- output/mediation_results.json
- output/phase5_underdog_results.json
- output/country_results.json
- output/cohort_results.json
- output/psm_matched.pkl
- output/phase5_underdog_report.md
- data/
- data/sample_strict.csv
- data/sample_conservative.pkl
- data/sample_main.csv
- data/sample_strict.pkl
- data/population_reference.json
- data/sample_main.pkl
- data/metadata.json
- data/sample_conservative.csv
