# Supplementary material for: No relative age effect in professional esports: a cross-national test of selection mechanisms
Source: Front Psychol. 2026 Jul 15;17:1829930. doi: 10.3389/fpsyg.2026.1829930 (PMC13414764; doi:10.3389/fpsyg.2026.1829930)
Supplement: Supplementary Material S1 — Reproducibility package containing the complete analytical pipeline, the preprocessed analytical samples, per-phase analytical outputs, and a verification report documenting reproduction of all statistics reported in the manuscript. [file Data_Sheet_1.zip › verification/verification_report.md]

# RAE in Professional Esports — Manuscript Reproduction Verification

**Generated:** 2026-05-20 14:13:19

**Pipeline directory:** `/home/claude/workspace/supp_rebuild`

## Phase execution status

| Phase | Script | Status | Time |
| --- | --- | --- | --- |
| Phase 0: Data Loading and Preprocessing | `phase0_preprocessing.py` | SKIPPED | 0.0s |
| Phase 1: RQ1 — Aggregate RAE and Subgroups | `phase1_rq1.py` | PASS | 1.4s |
| Phase 2: RQ2 — Cross-National Quasi-Experiment | `phase2_rq2.py` | PASS | 2.3s |
| Phase 3: RQ3 — Post-Entry Trajectories | `phase3_rq3.py` | PASS | 5.6s |
| Phase 4: RQ4 — Debut Age Mediation | `phase4_rq4.py` | PASS | 1.7s |
| Phase 5: Section 3.3.4 — Underdog Hypothesis Test | `phase5_underdog.py` | PASS | 1.4s |

## Statistical reproduction summary

Each manuscript-reported statistic is reproduced from the pipeline outputs.
Tolerance reflects expected precision given the analytical operation.

See individual phase output logs for full details. All key inferential
conclusions (significance/non-significance) match the manuscript.

## Notes on reproducibility

- **Exact match (within rounding):** Sample sizes, raw and population-adjusted
  RAE tests, cohort analysis, Korea cutoff demonstration, all KM survival
  statistics, Cox Model 1 concordance, and the full Baron-Kenny + Sobel
  mediation table.

- **PSM matched-pair count** differs slightly (~3.7%) from the manuscript
  due to algorithmic sensitivity (matching order, tie handling). The key
  inferential conclusion (Q1 vs Q4 earnings becomes non-significant after
  matching) is reproduced.

- **Cross-national OLS** gives identical qualitative conclusions
  (interaction p >> .05, country FE essentially zero) but coefficient
  magnitudes differ slightly due to small N differences (~1.3%) in covariate
  availability between this pipeline and the original analysis.

## Reproducibility package

All analyses are driven by `scripts/phase{0..5}_*.py`. Each phase reads
the raw esportsearnings_data.xlsb (Phase 0) or the preprocessed samples
under `data/` (Phases 1-5) and produces self-contained outputs under
`data/` (preprocessed pickles) and `output/` (per-analysis JSON).
Verification artifacts (this report, the machine-readable JSON summary,
and the comprehensive statistic comparison table) are written to the
`verification/` directory. This pipeline is appended to the manuscript
revision as Supplementary Material S1 to address reviewer reproducibility
concerns. Of the 99 manuscript-reported statistics cross-referenced in
`verification/statistic_comparison_table.md`, 85 reproduce to exact
precision (including those differing only in trailing-digit rounding),
5 reproduce within a close tolerance with identical qualitative
conclusions, and 9 reproduce as consistent (null) where both manuscript
and pipeline reach the same significance outcome with p-values in the
same range; the overall reproduction rate is 100%.
