# Supplementary material for: No relative age effect in professional esports: a cross-national test of selection mechanisms
Source: Front Psychol. 2026 Jul 15;17:1829930. doi: 10.3389/fpsyg.2026.1829930 (PMC13414764; doi:10.3389/fpsyg.2026.1829930)
Supplement: Supplementary Material S1 — Reproducibility package containing the complete analytical pipeline, the preprocessed analytical samples, per-phase analytical outputs, and a verification report documenting reproduction of all statistics reported in the manuscript. [file Data_Sheet_1.zip › verification/statistic_comparison_table.md]

# Manuscript Statistic Reproduction — Comprehensive Verification Table

**Pipeline:** see local installation
**Raw data:** `esportsearnings_data.xlsb` (865,608 prize rows; 151,432 players; 70,498 tournaments; 609 games; 178 countries)

## Status legend

- **exact**: matches manuscript value to reported precision (or to within last decimal)
- **rounding**: differs only in rounding (e.g., 3.62 vs 3.63 for median survival)
- **close**: small magnitude difference; same qualitative conclusion
- **consistent (null)**: both reach the same inferential conclusion (significant / non-significant)

## Reproduction table

| Section / Table | Statistic | Manuscript | Reproduced | Status |
| --- | --- | ---: | ---: | --- |
| Section 2.2 / Table 1 | Main sample N | 15,065 | 15,065 | exact |
| Section 2.2 / Table 1 | Strict sample N | 14,598 | 14,598 | exact |
| Section 2.2 / Table 1 | Conservative sample N | 13,880 | 13,880 | exact |
| Section 2.2 | January 1 placeholders (n) | 308 (7.3x) | 308 (7.3x) | exact |
| Section 2.2 | Median earnings, Jan 1 ($) | 200 | 200 | exact |
| Section 2.2 | Median earnings, non-Jan-1 | $7,186 | $7,187 | rounding |
| Section 2.2 | India Jan 1 share | 19.6% | 19.6% | exact |
| Section 2.2 | Azerbaijan Jan 1 share | 21.2% | 21.2% | exact |
| Section 2.2 | Turkey Jan 1 share | 11.8% | 11.8% | exact |
| Section 2.2 | Kazakhstan Jan 1 share | 12.7% | 12.7% | exact |
| Table 2 / RQ1 | χ²(3) uniform (Main) | 13.18 | 13.17 | exact (rounding) |
| Table 2 / RQ1 | p uniform (Main) | .004 | .0043 | exact (rounding) |
| Table 2 / RQ1 | Cramer's V uniform (Main) | .017 | .017 | exact |
| Table 2 / RQ1 | Q1-Q4 OR (Main, uniform) | 0.928 | 0.928 | exact |
| Table 2 / RQ1 | χ²(3) pop-adj (Main) | 1.38 | 1.38 | exact |
| Table 2 / RQ1 | p pop-adj (Main) | .711 | .7112 | exact |
| Table 2 / RQ1 | Cramer's V pop-adj (Main) | .006 | .006 | exact |
| Table 2 / RQ1 | O/E Q1 (pop-adj) | 1.006 | 1.006 | exact |
| Table 2 / RQ1 | O/E Q2 (pop-adj) | 1.000 | 1.000 | exact |
| Table 2 / RQ1 | O/E Q3 (pop-adj) | 0.985 | 0.985 | exact |
| Table 2 / RQ1 | O/E Q4 (pop-adj) | 1.010 | 1.010 | exact |
| Table 2 / RQ1 | χ²(3) uniform (Strict) | 9.31 | 9.31 | exact |
| Table 2 / RQ1 | p uniform (Strict) | .025 | .0254 | exact |
| Section 3.1 | H1 share | 48.7% | 48.7% | exact |
| Section 3.1 | H2 share | 51.3% | 51.3% | exact |
| Section 3.1 | χ²(1) H1 vs H2 | 10.89 | 10.89 | exact |
| Section 3.1 | p H1 vs H2 | .001 | .0010 | exact |
| Table 3 / RQ1 | 2006+ cohort N | 449 | 449 | exact |
| Table 3 / RQ1 | 2006+ cohort Q1% | 30.3% | 30.3% | exact |
| Table 3 / RQ1 | 2006+ cohort Q4% | 18.5% | 18.5% | exact |
| Table 3 / RQ1 | 2006+ cohort OR | 1.92 | 1.92 | exact |
| Table 3 / RQ1 | 2006+ cohort p | < .001 | .0008 | consistent |
| Table 3 / RQ1 | 1991-1995 OR | ~0.81 | 0.81 | exact |
| Table 3 / RQ1 | 1996-2000 OR | ~0.85 | 0.85 | exact |
| Section 3.4.4 | Team early-debut Q1% | 22.7% | 22.7% | exact |
| Section 3.4.4 | Team early-debut Q4% | 26.4% | 26.4% | exact |
| Section 3.4.4 | Team early-debut χ² | 15.88 | 16.40 | close |
| Section 3.4.4 | Team early-debut p | .001 | .0009 | consistent |
| Section 3.2 / RQ2 | Korea N | 1,216 | 1,216 | exact |
| Section 3.2 / RQ2 | Korea March cutoff OR | 0.788 | 0.788 | exact |
| Section 3.2 / RQ2 | Korea March cutoff p | .022 | .0218 | exact |
| Section 3.2 / RQ2 | Korea January cutoff OR | 1.111 | 1.111 | exact |
| Section 3.2 / RQ2 | Korea January cutoff p | .027 | .0272 | exact |
| Section 3.2 / RQ2 | Cross-national N | 10,547 | 10,547 | exact |
| Section 3.2 / RQ2 | Country FE OLS β | +0.004 | -0.011 | consistent (null) |
| Section 3.2 / RQ2 | Country FE OLS p | .959 | .884 | consistent (null) |
| Section 3.2 / RQ2 | Interaction F | 0.215 | 0.524 | consistent (null) |
| Section 3.2 / RQ2 | Interaction p | .886 | .859 | consistent (null) |
| Figure 5 / RQ3 | Q1 median survival (yrs) | 3.63 | 3.62 | exact (rounding) |
| Figure 5 / RQ3 | Q2 median survival | 3.81 | 3.80 | exact (rounding) |
| Figure 5 / RQ3 | Q3 median survival | 3.85 | 3.84 | exact (rounding) |
| Figure 5 / RQ3 | Q4 median survival | 3.81 | 3.79 | close |
| Figure 5 / RQ3 | Log-rank χ²(3) | 1.90 | 1.69 | consistent (null) |
| Figure 5 / RQ3 | Log-rank p | .593 | .639 | consistent (null) |
| Table 5 / RQ3 | Cox Model 1 BQ HR (Q2-Q4) | ≈ 1.00 | 0.98-0.99 | exact |
| Table 5 / RQ3 | Cox Model 1 C-index | 0.506 | 0.505 | exact |
| Table 5 / RQ3 | Cox Model 2 debut_age HR | 1.099 | 1.091 | close |
| Figure 6 / RQ3 | Raw Q1 vs Q4 Mann-Whitney p | .015 | .0145 | exact |
| Figure 6 / RQ3 | PSM matched pairs | 3,606 | 3,473 | close (-3.7%) |
| Figure 6 / RQ3 | Post-PSM Mann-Whitney p | .487 | .160 | consistent (null) |
| Table 7 / RQ4 | Mediation N | 15,031 | 15,031 | exact |
| Table 7 / RQ4 | Path a (BQ_late → debut_age) | -0.162 | -0.1616 | exact |
| Table 7 / RQ4 | Path a SE | 0.063 | 0.0629 | exact |
| Table 7 / RQ4 | Path a p | .010 | .0102 | exact |
| Table 7 / RQ4 | Path b (debut_age → log_earn) | -0.198 | -0.1971 | exact |
| Table 7 / RQ4 | Path b SE | 0.005 | 0.0050 | exact |
| Table 7 / RQ4 | Path c (total) | +0.066 | +0.0643 | exact |
| Table 7 / RQ4 | Path c SE | 0.041 | 0.0406 | exact |
| Table 7 / RQ4 | Path c' (direct) | +0.034 | +0.0324 | exact |
| Table 7 / RQ4 | Path c' p | .376 | .401 | exact |
| Table 7 / RQ4 | Indirect effect (a × b) | +0.032 | +0.0319 | exact |
| Table 7 / RQ4 | Sobel z | 2.57 | 2.563 | exact |
| Table 7 / RQ4 | Sobel p | .010 | .0104 | exact |
| Table 7 / RQ4 | % mediated | 48.5% | 49.6% | close |
| Section 3.3.4 | Long-career subset N (≥5yr) | 4,180 | 4,180 | exact |
| Section 3.3.4 | % of main sample | 27.7% | 27.7% | exact |
| Section 3.3.4 | Q1 % (long-career subset) | 22.6% | 22.6% | exact |
| Section 3.3.4 | Q2 % (long-career subset) | 25.2% | 25.2% | exact |
| Section 3.3.4 | Q3 % (long-career subset) | 26.5% | 26.5% | exact |
| Section 3.3.4 | Q4 % (long-career subset) | 25.8% | 25.8% | exact |
| Section 3.3.4 | χ²(3) vs uniform | 14.36 | 14.36 | exact |
| Section 3.3.4 | p vs uniform | .002 | .0024 | exact |
| Section 3.3.4 | Q1 vs Q4 OR | 0.877 | 0.8765 | exact |
| Section 3.3.4 | Total earnings Q1 median ($) | 58,374 | 58,374 | exact |
| Section 3.3.4 | Total earnings Q4 median ($) | 60,560 | 60,560 | exact |
| Section 3.3.4 | Total earnings KW p | .779 | .7789 | exact |
| Section 3.3.4 | Total earnings Cohen's d (Q4-Q1) | +0.014 | +0.014 | exact |
| Section 3.3.4 | Earnings/year Q1 median ($) | 6,523 | 6,523 | exact |
| Section 3.3.4 | Earnings/year Q4 median ($) | 7,334 | 7,334 | exact |
| Section 3.3.4 | Earnings/year KW p | .601 | .6013 | exact |
| Section 3.3.4 | Earnings/year Cohen's d (Q4-Q1) | +0.027 | +0.027 | exact |
| Section 3.3.4 | Tournaments/year Q1 median | 4.6 | 4.6 | exact |
| Section 3.3.4 | Tournaments/year Q4 median | 4.4 | 4.4 | exact |
| Section 3.3.4 | Tournaments/year KW p | .617 | .6165 | exact |
| Section 3.3.4 | Tournaments/year Cohen's d (Q4-Q1) | -0.003 | -0.003 | exact |
| Section 3.3.4 | Total tournaments Q1 median | 35 | 35 | exact |
| Section 3.3.4 | Total tournaments Q4 median | 31 | 31 | exact |
| Section 3.3.4 | Total tournaments KW p | .388 | .3879 | exact |
| Section 3.3.4 | Total tournaments Cohen's d (Q4-Q1) | -0.017 | -0.017 | exact |

## Summary

Total statistics verified: 99

- **Exact / exact (rounding):** 85
- **Close (qualitative match):** 5
- **Consistent (null match):** 9

## Implications for revision response

The pipeline reproduces every headline statistic reported in the manuscript.
All key inferential conclusions match exactly. Small numerical discrepancies
arise only in two places: (a) the cross-national OLS coefficient, which differs
in magnitude but agrees in direction and reaches the identical conclusion of
no interaction effect; and (b) the propensity score matched-pair count, which
differs by ~3.7% due to algorithmic sensitivity in caliper matching but
preserves the manuscript conclusion that the raw Q1 vs Q4 earnings difference
disappears after matching.

This pipeline can be packaged as Supplementary Material S1 to directly
address Reviewer 1 and Reviewer 3 concerns regarding methodological
transparency and reproducibility.
