# Supplementary material for: No relative age effect in professional esports: a cross-national test of selection mechanisms
Source: Front Psychol. 2026 Jul 15;17:1829930. doi: 10.3389/fpsyg.2026.1829930 (PMC13414764; doi:10.3389/fpsyg.2026.1829930)
Supplement: Supplementary Material S1 — Reproducibility package containing the complete analytical pipeline, the preprocessed analytical samples, per-phase analytical outputs, and a verification report documenting reproduction of all statistics reported in the manuscript. [file Data_Sheet_1.zip › verification/verification_report.json]

{
  "generated": "2026-05-20T14:13:19.450188",
  "phases": {
    "phase0_preprocessing.py": {
      "returncode": 0,
      "elapsed_sec": 0.0,
      "skipped": true
    },
    "phase1_rq1.py": {
      "returncode": 0,
      "elapsed_sec": 1.4223849773406982,
      "skipped": false
    },
    "phase2_rq2.py": {
      "returncode": 0,
      "elapsed_sec": 2.3065075874328613,
      "skipped": false
    },
    "phase3_rq3.py": {
      "returncode": 0,
      "elapsed_sec": 5.649074554443359,
      "skipped": false
    },
    "phase4_rq4.py": {
      "returncode": 0,
      "elapsed_sec": 1.7423913478851318,
      "skipped": false
    },
    "phase5_underdog.py": {
      "returncode": 0,
      "elapsed_sec": 1.3775510787963867,
      "skipped": false
    }
  },
  "all_phases_pass": true,
  "targets_tracked": 99,
  "reproduction_breakdown": {
    "total_statistics": 99,
    "exact_or_exact_rounding": 85,
    "rounding_or_close": 5,
    "consistent_null_or_consistent": 9,
    "reproduction_rate_pct": 100.0,
    "category_notes": "Counts derived by reading verification/statistic_comparison_table.md at runtime. exact_or_exact_rounding combines `exact`, `exact (rounding)`, and `rounding`. rounding_or_close combines `close` and `close (-3.7%)`. consistent_null_or_consistent combines `consistent (null)` and `consistent`."
  }
}
