# Supplementary material for: No relative age effect in professional esports: a cross-national test of selection mechanisms
Source: Front Psychol. 2026 Jul 15;17:1829930. doi: 10.3389/fpsyg.2026.1829930 (PMC13414764; doi:10.3389/fpsyg.2026.1829930)
Supplement: Supplementary Material S1 — Reproducibility package containing the complete analytical pipeline, the preprocessed analytical samples, per-phase analytical outputs, and a verification report documenting reproduction of all statistics reported in the manuscript. [file Data_Sheet_1.zip › README.md]

# Supplementary Material S1

## No Relative Age Effect in Professional Esports: A Cross-National Test of Selection Mechanisms

This supplementary material contains the complete analytical pipeline used to produce all empirical results in the manuscript. The pipeline reproduces all 99 reported statistics from the raw Esports Earnings data in 84.6 seconds (Phase 0 through Phase 5).

## Contents

```
supplementary_s1/
├── README.md                      # This file
├── requirements.txt               # Python dependencies
├── scripts/                       # Analytical pipeline (Phase 0 through 5)
│   ├── phase0_preprocessing.py    # Data loading, January 1st placeholder handling, sample construction
│   ├── phase1_rq1.py              # RQ1: Aggregate and subgroup RAE tests
│   ├── phase2_rq2.py              # RQ2: Cross-national quasi-experiment
│   ├── phase3_rq3.py              # RQ3: Survival analysis, PSM, earnings regressions
│   ├── phase4_rq4.py              # RQ4: Mediation analysis (Baron-Kenny + Sobel)
│   ├── phase5_underdog.py         # Underdog hypothesis test (5+ year career subset)
│   ├── build_comparison_table.py  # Verification table builder
│   └── run_all.py                 # Master orchestration script
├── data/                          # Preprocessed analytical samples
│   ├── sample_main.csv            # Main sample (N = 15,065)
│   ├── sample_main.pkl            # Same data as Python pickle
│   ├── sample_strict.csv          # Strict sample (N = 14,598; excludes day-1 of any month)
│   ├── sample_strict.pkl          # Same data as Python pickle
│   ├── sample_conservative.csv    # Conservative sample (N = 13,880; excludes all January)
│   ├── sample_conservative.pkl    # Same data as Python pickle
│   ├── metadata.json              # Sample provenance metadata
│   └── population_reference.json  # US/Korean monthly birth proportions (Buckles & Hungerman 2013; KOSIS 2000-2010)
├── output/                        # Per-phase analytical outputs
│   ├── cohort_results.json             # Cohort-specific RAE results
│   ├── country_results.json            # Cross-national RAE results
│   ├── mediation_results.json          # Baron-Kenny mediation results
│   ├── psm_matched.pkl                 # Propensity-score-matched Q1/Q4 pairs (Table 6)
│   ├── phase5_underdog_results.json    # Underdog hypothesis test results
│   └── phase5_underdog_report.md       # Underdog test markdown report
└── verification/                  # Verification artifacts
    ├── statistic_comparison_table.md   # Verification of all 99 manuscript statistics
    ├── verification_report.md          # Pipeline verification summary
    └── verification_report.json        # Machine-readable verification
```

## Reproducibility

### Quick start

The analytical samples in `data/` are pre-computed from the raw Esports Earnings data and can be loaded directly:

```python
import pandas as pd
df = pd.read_csv('data/sample_main.csv')  # 15,065 players
# or
df = pd.read_pickle('data/sample_main.pkl')  # Same data, faster load
```

To reproduce all manuscript statistics, run the master script from the `supplementary_s1/` directory:

```bash
cd supplementary_s1
pip install -r requirements.txt
python scripts/run_all.py
```

This executes Phase 0 through Phase 5 sequentially. Expected runtime is approximately 85 seconds on a modern laptop. Per-phase analytical outputs are written to `output/`, and verification artifacts (the comparison table and the verification reports) are written to `verification/`. The `verification/statistic_comparison_table.md` file documents the verification of all 99 manuscript statistics against the pipeline outputs.

### Phase-by-phase execution

Individual phases can be run independently. Each phase reads its inputs from `data/` and writes outputs to `output/`.

```bash
python scripts/phase0_preprocessing.py    # Sample construction (if raw data is available)
python scripts/phase1_rq1.py              # RQ1 analyses
python scripts/phase2_rq2.py              # RQ2 analyses
python scripts/phase3_rq3.py              # RQ3 analyses (survival, PSM, earnings)
python scripts/phase4_rq4.py              # RQ4 mediation
python scripts/phase5_underdog.py         # Underdog hypothesis test (Section 3.3.4)
python scripts/build_comparison_table.py  # Verification table
```

### Raw data note

Phase 0 (`phase0_preprocessing.py`) reads the original Esports Earnings dataset from `esportsearnings_data.xlsb`. The raw data file is not included in this supplementary material because the database is publicly accessible at https://www.esportsearnings.com, and direct redistribution may conflict with the database's terms of service. Researchers can recover the data by querying the public API or scraping the public web interface.

For reviewers and readers wishing to verify the pipeline outputs without re-extracting the raw data, the preprocessed samples (`sample_main.csv`, `sample_strict.csv`, `sample_conservative.csv`) are included. Phases 1 through 5 read directly from these samples and produce all manuscript statistics.

## Phase 5: Underdog hypothesis test

Phase 5 is the new component added during revision. It directly tests two competing theoretical interpretations:

1. The cross-domain cumulative-advantage carry-over hypothesis (Cobley et al. 2009; Hancock et al. 2013) predicts a compositional shift toward late-born players in the survivor subset, but no quality differences within the subset.

2. The underdog hypothesis (Gibbs et al. 2012; McCarthy & Collins 2014) predicts both compositional and within-subset quality differences, with late-born players outperforming early-born players on productivity metrics due to accumulated psychological resources.

The test restricts the analysis to players with career duration of 5 years or longer (N = 4,180; 27.7% of the main sample) and compares birth quarters on four productivity metrics: total prize earnings, earnings per active career year, tournaments per active year, and total tournament entries.

### Results summary

Composition test (against uniform): chi-squared (3) = 14.36, p = .002, Q1 vs Q4 OR = 0.877.

Productivity tests within the survivor subset:

| Metric | Q1 median | Q4 median | Mann-Whitney p | Kruskal-Wallis p | Cohen's d (Q4 - Q1) |
|---|---:|---:|---:|---:|---:|
| Total earnings (USD) | 58,374 | 60,560 | .785 | .779 | +0.014 |
| Earnings per active year (USD) | 6,523 | 7,334 | .496 | .601 | +0.027 |
| Tournaments per active year | 4.6 | 4.4 | .556 | .617 | -0.003 |
| Total tournament entries | 35 | 31 | .176 | .388 | -0.017 |

The composition prediction is supported but the quality prediction is rejected, favoring the cross-domain carry-over framing.

## Verification

`verification/statistic_comparison_table.md` cross-references each of the 99 statistics reported in the manuscript text with the corresponding pipeline output. Verification status is one of three categories:

- EXACT: Pipeline value matches manuscript value to at least three significant figures.
- CLOSE: Pipeline value matches manuscript value within rounding tolerance (typically third decimal).
- CONSISTENT-NULL: Both pipeline and manuscript report a non-significant test, with p values in the same range.

The verification report (`verification/verification_report.md`) summarizes the verification statistics. As of the current pipeline version: 85 exact matches (including 6 that differ only in trailing-digit rounding), 5 close matches with identical qualitative conclusions, and 9 consistent-null matches, for a 100% reproduction rate across 99 manuscript statistics. Status counts are also recorded in machine-readable form under `reproduction_breakdown` in `verification/verification_report.json`.

## Software environment

Tested with Python 3.10 and the following package versions (see `requirements.txt` for the full list):

- pandas 2.0+
- numpy 1.24+
- scipy 1.10+
- statsmodels 0.14+
- lifelines 0.27+
- patsy 0.5+

PSM was implemented using a custom nearest-neighbor matching procedure with caliper restriction (0.05 standardized propensity score), available in `phase3_rq3.py`.

## Citation

If you use this pipeline in your own research, please cite:

Kang, J. (2026). No relative age effect in professional esports: A cross-national test of selection mechanisms. Frontiers in Psychology. [Manuscript ID 1829930]

## Contact

Jimoon Kang, School of Media and Communication, Korea University
Email: kangjimoon@korea.ac.kr
