# Supplementary material for: No relative age effect in professional esports: a cross-national test of selection mechanisms
Source: Front Psychol. 2026 Jul 15;17:1829930. doi: 10.3389/fpsyg.2026.1829930 (PMC13414764; doi:10.3389/fpsyg.2026.1829930)
Supplement: Supplementary Material S1 — Reproducibility package containing the complete analytical pipeline, the preprocessed analytical samples, per-phase analytical outputs, and a verification report documenting reproduction of all statistics reported in the manuscript. [file Data_Sheet_1.zip › scripts/phase1_rq1.py]

"""
=============================================================================
Phase 1: RQ1 — Aggregate RAE and Subgroup Analyses
=============================================================================
Reproduces Table 2, Table 3, Figure 1, Figure 2 from the manuscript.

Key targets to reproduce:
  - Main vs uniform:  χ²(3) = 13.18, p = .004,  V = .017
  - Main vs pop-adj:  χ²(3) = 1.38,  p = .711,  V = .006
  - 2006+ cohort:     OR = 1.92, p < .001
  - 1991-2000 cohorts: OR = 0.81-0.85 (inverse RAE)
=============================================================================
"""

import pandas as pd
import numpy as np
import json
from scipy import stats
import os

SCRIPT_DIR = os.path.dirname(os.path.abspath(__file__))
PIPELINE_DIR = os.path.dirname(SCRIPT_DIR)  # supplementary_s1/
DATA_DIR = os.path.join(PIPELINE_DIR, 'data')
OUTPUT_DIR = os.path.join(PIPELINE_DIR, 'output')
os.makedirs(OUTPUT_DIR, exist_ok=True)

# Load samples
main = pd.read_pickle(f'{DATA_DIR}/sample_main.pkl')
strict = pd.read_pickle(f'{DATA_DIR}/sample_strict.pkl')
cons = pd.read_pickle(f'{DATA_DIR}/sample_conservative.pkl')

# Load population reference
with open(f'{DATA_DIR}/population_reference.json') as f:
    pop_ref = json.load(f)
POP_MONTHLY = {int(k): v for k, v in pop_ref['POP_monthly'].items()}
POP_QUARTER = {int(k): v for k, v in pop_ref['POP_quarter'].items()}

print("="*70)
print("PHASE 1: RQ1 — AGGREGATE RAE AND SUBGROUP ANALYSES")
print("="*70)

def chi2_test(df, expected_props=None, by_col='birth_quarter', k=4):
    """Run chi-square goodness-of-fit; return χ², df, p, V, observed, expected."""
    counts = df[by_col].value_counts().sort_index()
    obs = np.array([counts.get(i+1, 0) for i in range(k)])
    n = obs.sum()
    if expected_props is None:
        exp = np.array([n/k]*k)
    else:
        # Normalize to avoid floating-point sum mismatch with observed
        props = np.array([expected_props[i+1] for i in range(k)])
        props = props / props.sum()
        exp = n * props
    chi2, p = stats.chisquare(obs, exp)
    V = np.sqrt(chi2 / (n * (k - 1)))
    return chi2, k-1, p, V, obs, exp, n

def q1_q4_odds_ratio(obs):
    """Compute Q1 vs Q4 odds ratio and 95% CI."""
    a, b = obs[0], obs[3]  # Q1 count, Q4 count
    total = obs.sum()
    n_notQ1 = total - a
    n_notQ4 = total - b
    # OR = (Q1 / not-Q1) / (Q4 / not-Q4)
    OR = (a / n_notQ1) / (b / n_notQ4)
    # Log-OR SE (Woolf)
    se_log_OR = np.sqrt(1/a + 1/n_notQ1 + 1/b + 1/n_notQ4)
    ci_low = np.exp(np.log(OR) - 1.96*se_log_OR)
    ci_high = np.exp(np.log(OR) + 1.96*se_log_OR)
    return OR, ci_low, ci_high

# ─────────────────────────────────────────────────────────────────
# 1-1. Aggregate test (Table 2) — uniform and population-adjusted
# ─────────────────────────────────────────────────────────────────
print("\n[1-1] AGGREGATE RAE TEST (Table 2 reproduction)")
print("─"*70)

samples = [('Main', main), ('Strict', strict), ('Conservative', cons)]

print(f"\n  Against UNIFORM expected (25% per quarter):")
print(f"  {'Sample':>14s} {'N':>6s} {'Q1%':>6s} {'Q2%':>6s} {'Q3%':>6s} {'Q4%':>6s} {'χ²':>7s} {'p':>7s} {'V':>6s} {'OR':>6s}")
print(f"  {'-'*78}")
for name, samp in samples:
    chi2, dof, p, V, obs, exp, n = chi2_test(samp, expected_props=None)
    pcts = obs/n*100
    OR, ci_lo, ci_hi = q1_q4_odds_ratio(obs)
    print(f"  {name:>14s} {n:>6,} {pcts[0]:>5.1f} {pcts[1]:>5.1f} {pcts[2]:>5.1f} {pcts[3]:>5.1f} "
          f"{chi2:>7.2f} {p:>7.4f} {V:>6.3f} {OR:>5.3f}")

print(f"\n  Against POPULATION-ADJUSTED expected (US+KR average):")
print(f"  {'Sample':>14s} {'N':>6s} {'χ²':>7s} {'p':>7s} {'V':>6s}  {'O/E by Q':>30s}")
print(f"  {'-'*70}")

# Note: Conservative excludes all January (11-month), so cannot test against 12-month or 4-quarter directly
for name, samp in samples:
    if name == 'Conservative':
        # 11-month version: rescale POP_MONTHLY excluding January
        non_jan = {m: POP_MONTHLY[m] for m in range(2, 13)}
        total = sum(non_jan.values())
        non_jan_norm = {m: v/total for m, v in non_jan.items()}
        counts = samp['birth_month'].value_counts().sort_index()
        obs = np.array([counts.get(m, 0) for m in range(2, 13)])
        n = obs.sum()
        exp = np.array([n*non_jan_norm[m] for m in range(2, 13)])
        chi2, p = stats.chisquare(obs, exp)
        V = np.sqrt(chi2 / (n * 10))
        print(f"  {name:>14s} {n:>6,} {chi2:>7.2f} {p:>7.4f} {V:>6.3f}  (11-month test)")
    else:
        chi2, dof, p, V, obs, exp, n = chi2_test(samp, expected_props=POP_QUARTER)
        oe_str = "  ".join(f"Q{i+1}={obs[i]/exp[i]:.3f}" for i in range(4))
        print(f"  {name:>14s} {n:>6,} {chi2:>7.2f} {p:>7.4f} {V:>6.3f}  {oe_str}")

print(f"\n  MANUSCRIPT TARGETS (Table 2):")
print(f"    Main vs uniform:  χ²(3) = 13.18, p = .004,  V = .017")
print(f"    Main vs pop-adj:  χ²(3) = 1.38,  p = .711,  V = .006")
print(f"    Strict vs uniform: χ²(3) = 9.31, p = .025, V = .015")

# ─────────────────────────────────────────────────────────────────
# 1-2. Birth half test (H1 vs H2)
# ─────────────────────────────────────────────────────────────────
print("\n[1-2] BIRTH HALF (H1 vs H2)")
print("─"*70)
main['birth_half'] = (main['birth_quarter'] >= 3).astype(int) + 1  # 1 or 2
h_counts = main['birth_half'].value_counts().sort_index()
h1, h2 = h_counts.iloc[0], h_counts.iloc[1]
n = h1 + h2
exp = n / 2
chi2_h = ((h1 - exp)**2 + (h2 - exp)**2) / exp
p_h = 1 - stats.chi2.cdf(chi2_h, df=1)
print(f"  H1 (Jan-Jun): {h1:>5,} ({h1/n*100:.1f}%)")
print(f"  H2 (Jul-Dec): {h2:>5,} ({h2/n*100:.1f}%)")
print(f"  χ²(1) = {chi2_h:.2f}, p = {p_h:.4f}")
print(f"  MANUSCRIPT: H2 = 51.3% > H1 = 48.7%, χ²(1) = 10.89, p = .001")

# ─────────────────────────────────────────────────────────────────
# 1-3. Cohort analysis (Table 3, Figure 2)
# Manuscript: 2006+ shows OR = 1.92, p < .001
#             1991-1995 and 1996-2000 show OR = 0.81-0.85 (inverse)
# ─────────────────────────────────────────────────────────────────
print("\n[1-3] COHORT ANALYSIS (Figure 2, Table 3 reproduction)")
print("─"*70)

print(f"\n  {'Cohort':>12s} {'N':>5s} {'Q1%':>6s} {'Q2%':>6s} {'Q3%':>6s} {'Q4%':>6s} "
      f"{'OR':>6s} {'95% CI':>14s} {'χ²':>7s} {'p':>8s}")
print(f"  {'-'*88}")

cohort_results = []
for coh in ['<=1985', '1986-1990', '1991-1995', '1996-2000', '2001-2005', '2006+']:
    sub = main[main['cohort'] == coh]
    if len(sub) < 30:
        print(f"  {coh:>12s} {len(sub):>5,}  (too few)")
        continue
    chi2, dof, p, V, obs, exp, n = chi2_test(sub)
    pcts = obs/n*100
    OR, ci_lo, ci_hi = q1_q4_odds_ratio(obs)
    sig = '***' if p<.001 else '**' if p<.01 else '*' if p<.05 else ''
    print(f"  {coh:>12s} {n:>5,} {pcts[0]:>5.1f} {pcts[1]:>5.1f} {pcts[2]:>5.1f} {pcts[3]:>5.1f} "
          f"{OR:>5.2f} [{ci_lo:.2f}, {ci_hi:.2f}] {chi2:>7.2f} {p:>7.4f}{sig}")
    cohort_results.append({
        'cohort': coh, 'n': int(n),
        'q1_pct': pcts[0], 'q2_pct': pcts[1], 'q3_pct': pcts[2], 'q4_pct': pcts[3],
        'OR': OR, 'CI_lo': ci_lo, 'CI_hi': ci_hi, 'chi2': chi2, 'p': p
    })

print(f"\n  MANUSCRIPT TARGETS:")
print(f"    2006+:       OR = 1.92, p < .001  (Q1 = 30.3%, Q4 = 18.5%)")
print(f"    1991-1995:   OR ≈ 0.81-0.85  (inverse RAE)")
print(f"    1996-2000:   OR ≈ 0.81-0.85  (inverse RAE)")

# ─────────────────────────────────────────────────────────────────
# 1-4. Debut age group subgroup (Figure 3)
# ─────────────────────────────────────────────────────────────────
print("\n[1-4] DEBUT AGE GROUP SUBGROUP (Figure 3 reproduction)")
print("─"*70)

print(f"\n  {'Debut age':>12s} {'N':>5s} {'Q1%':>6s} {'Q2%':>6s} {'Q3%':>6s} {'Q4%':>6s} "
      f"{'OR':>6s} {'p':>8s}")
print(f"  {'-'*65}")

for grp in ['<16', '16-18', '18-22', '22-25', '>25']:
    sub = main[main['debut_age_group'] == grp]
    if len(sub) < 30:
        continue
    chi2, dof, p, V, obs, exp, n = chi2_test(sub)
    pcts = obs/n*100
    OR, ci_lo, ci_hi = q1_q4_odds_ratio(obs)
    sig = '***' if p<.001 else '**' if p<.01 else '*' if p<.05 else ('†' if p<.10 else '')
    print(f"  {grp:>12s} {n:>5,} {pcts[0]:>5.1f} {pcts[1]:>5.1f} {pcts[2]:>5.1f} {pcts[3]:>5.1f} "
          f"{OR:>5.2f} {p:>7.4f}{sig}")

# ─────────────────────────────────────────────────────────────────
# 1-5. Team vs Individual × Debut age (manuscript Section 3.4.4)
# Manuscript:
#   Team + early debut (<18):    Q1=22.7%, Q4=26.4%, χ²[3]=15.88, p=.001
#   Individual + late debut (>22): Q1=28.3%, Q4=23.6%, χ²[3]=?, p=.013
# ─────────────────────────────────────────────────────────────────
print("\n[1-5] TEAM × DEBUT AGE INTERACTION (Manuscript Section 3.4.4)")
print("─"*70)

main['debut_age_simple'] = pd.cut(
    main['debut_age'], bins=[0, 18, 22, 100], labels=['<18', '18-22', '>22']
)

print(f"\n  {'Group':>30s} {'N':>6s} {'Q1%':>6s} {'Q4%':>6s} {'χ²':>7s} {'p':>8s}")
print(f"  {'-'*72}")

for team_label, team_val in [('Team', True), ('Individual', False)]:
    for da in ['<18', '18-22', '>22']:
        sub = main[(main['is_team'] == team_val) & (main['debut_age_simple'] == da)]
        if len(sub) < 30:
            continue
        chi2, dof, p, V, obs, exp, n = chi2_test(sub)
        pcts = obs/n*100
        sig = '***' if p<.001 else '**' if p<.01 else '*' if p<.05 else ''
        label = f"{team_label}, debut {da}"
        print(f"  {label:>30s} {n:>6,} {pcts[0]:>5.1f} {pcts[3]:>5.1f} {chi2:>7.2f} {p:>7.4f}{sig}")

print(f"\n  MANUSCRIPT TARGETS:")
print(f"    Team, <18:        Q1=22.7%, Q4=26.4%, χ²=15.88, p=.001")
print(f"    Individual, >22:  Q1=28.3%, Q4=23.6%, p=.013")

# Save cohort results for later use
with open(f'{OUTPUT_DIR}/cohort_results.json', 'w') as f:
    json.dump(cohort_results, f, indent=2)

print("\n" + "="*70)
print("PHASE 1 COMPLETE")
print("="*70)
