# Supplementary material for: No relative age effect in professional esports: a cross-national test of selection mechanisms
Source: Front Psychol. 2026 Jul 15;17:1829930. doi: 10.3389/fpsyg.2026.1829930 (PMC13414764; doi:10.3389/fpsyg.2026.1829930)
Supplement: Supplementary Material S1 — Reproducibility package containing the complete analytical pipeline, the preprocessed analytical samples, per-phase analytical outputs, and a verification report documenting reproduction of all statistics reported in the manuscript. [file Data_Sheet_1.zip › scripts/phase4_rq4.py]

"""
=============================================================================
Phase 4: RQ4 — Debut Age Mediation
=============================================================================
Reproduces Table 7 from the manuscript.

Baron & Kenny (1986) mediation with Sobel (1982) test:
  log_earnings = β₀ + c·BQ_late + controls + ε         (path c, total)
  debut_age    = β₀ + a·BQ_late + controls + ε         (path a)
  log_earnings = β₀ + c'·BQ_late + b·debut_age + ... + ε  (paths b, c')

Manuscript targets:
  Step 1 (c):    β = +0.066, SE = 0.041, p = .102 (marginal)
  Step 2 (a):    β = -0.162, SE = 0.063, p = .010 (BQ → debut age)
  Step 3 (b):    β = -0.198, SE = 0.005, p < .001 (debut age → earnings)
  Step 3 (c'):   β = +0.034, p = .376 (direct effect attenuated)
  Indirect a×b:  +0.032
  Sobel test:    z = 2.57, p = .010
  % mediated:    48.5%
=============================================================================
"""

import pandas as pd
import numpy as np
from scipy import stats
import statsmodels.formula.api as smf
import json, os, warnings
warnings.filterwarnings('ignore')

SCRIPT_DIR = os.path.dirname(os.path.abspath(__file__))
PIPELINE_DIR = os.path.dirname(SCRIPT_DIR)  # supplementary_s1/
DATA_DIR = os.path.join(PIPELINE_DIR, 'data')
OUTPUT_DIR = os.path.join(PIPELINE_DIR, 'output')

main = pd.read_pickle(f'{DATA_DIR}/sample_main.pkl')

print("="*70)
print("PHASE 4: RQ4 — DEBUT AGE MEDIATION (Table 7)")
print("="*70)

# Prepare mediation dataset
# Manuscript Section 2.3.3: debut ages < 10 or > 50 flagged as invalid (n = 34, excluded)
med_df = main.dropna(subset=['log_earnings', 'debut_age', 'bq_late',
                              'primary_genre', 'is_team']).copy()
med_df = med_df[(med_df['debut_age'] >= 10) & (med_df['debut_age'] <= 50)].copy()
med_df['is_team_int'] = med_df['is_team'].astype(int)
print(f"\n  Mediation sample (debut age 10-50): N = {len(med_df):,}")
print(f"  Manuscript reports N = 15,031 (debut age valid)")

# Use full categorical genre (not just top 5) — manuscript: "game genre dummies"
# Most general interpretation: all genres as categorical with implicit reference
print(f"  Genre categories: {med_df['primary_genre'].nunique()}")

# ─────────────────────────────────────────────────────────────────
# Step 1: Total effect c (BQ_late → log_earnings)
# ─────────────────────────────────────────────────────────────────
print("\n[4-1] Step 1: Total effect (path c)")
print("─"*70)

formula_c = 'log_earnings ~ bq_late + C(primary_genre) + is_team_int'
m_c = smf.ols(formula_c, data=med_df).fit()
c = m_c.params['bq_late']
se_c = m_c.bse['bq_late']
p_c = m_c.pvalues['bq_late']
print(f"  log_earnings = β₀ + c·BQ_late + controls")
print(f"    c    = {c:+.4f}")
print(f"    SE   = {se_c:.4f}")
print(f"    p    = {p_c:.4f}")
print(f"  Manuscript: c = +0.066, SE = 0.041, p = .102")

# ─────────────────────────────────────────────────────────────────
# Step 2: Path a (BQ_late → debut_age)
# ─────────────────────────────────────────────────────────────────
print("\n[4-2] Step 2: Path a (BQ_late → debut_age)")
print("─"*70)

formula_a = 'debut_age ~ bq_late + C(primary_genre) + is_team_int'
m_a = smf.ols(formula_a, data=med_df).fit()
a = m_a.params['bq_late']
se_a = m_a.bse['bq_late']
p_a = m_a.pvalues['bq_late']
print(f"  debut_age = β₀ + a·BQ_late + controls")
print(f"    a    = {a:+.4f}")
print(f"    SE   = {se_a:.4f}")
print(f"    p    = {p_a:.4f}")
print(f"  Manuscript: a = -0.162, SE = 0.063, p = .010")

# ─────────────────────────────────────────────────────────────────
# Step 3: Paths b and c'
# ─────────────────────────────────────────────────────────────────
print("\n[4-3] Step 3: Paths b and c' (mediator included)")
print("─"*70)

formula_bc = 'log_earnings ~ bq_late + debut_age + C(primary_genre) + is_team_int'
m_bc = smf.ols(formula_bc, data=med_df).fit()
c_prime = m_bc.params['bq_late']
se_c_prime = m_bc.bse['bq_late']
p_c_prime = m_bc.pvalues['bq_late']
b = m_bc.params['debut_age']
se_b = m_bc.bse['debut_age']
p_b = m_bc.pvalues['debut_age']

print(f"  log_earnings = β₀ + c'·BQ_late + b·debut_age + controls")
print(f"    c' = {c_prime:+.4f}  SE = {se_c_prime:.4f}  p = {p_c_prime:.4f}")
print(f"    b  = {b:+.4f}  SE = {se_b:.4f}  p = {p_b:.4f}")
print(f"  Manuscript: c' = +0.034, p = .376")
print(f"              b  = -0.198, SE = 0.005, p < .001")

# ─────────────────────────────────────────────────────────────────
# Sobel test and indirect effect
# ─────────────────────────────────────────────────────────────────
print("\n[4-4] Sobel test for indirect effect")
print("─"*70)

indirect = a * b
sobel_z = (a * b) / np.sqrt(b**2 * se_a**2 + a**2 * se_b**2)
sobel_p = 2 * (1 - stats.norm.cdf(abs(sobel_z)))
pct_mediated = (indirect / c) * 100 if c != 0 else np.nan

print(f"  Indirect effect (a × b) = {indirect:+.4f}")
print(f"  Direct effect (c')      = {c_prime:+.4f}")
print(f"  Total effect (c)        = {c:+.4f}")
print(f"  Sobel test: z = {sobel_z:.3f}, p = {sobel_p:.4f}")
print(f"  Percent mediated:        {pct_mediated:.1f}%")
print(f"\n  Manuscript targets:")
print(f"    Indirect (a×b)  = +0.032")
print(f"    Sobel z         = 2.57, p = .010")
print(f"    % mediated      = 48.5%")

# Verification check
checks = [
    ("Path a (BQ → debut)",     a,        -0.162, 0.005),
    ("Path b (debut → earn)",   b,        -0.198, 0.005),
    ("Path c (total)",          c,        +0.066, 0.010),
    ("Path c' (direct)",        c_prime,  +0.034, 0.010),
    ("Indirect a×b",            indirect, +0.032, 0.005),
    ("Sobel z",                 sobel_z,   2.57,  0.10),
    ("% mediated",              pct_mediated, 48.5, 2.0),
]
print("\n[4-5] Verification vs manuscript:")
print(f"  {'Quantity':>25s} {'Actual':>10s} {'Expected':>10s} {'Δ':>8s} {'Status':>8s}")
print(f"  {'-'*70}")
all_ok = True
for label, actual, expected, tol in checks:
    delta = actual - expected
    status = "OK" if abs(delta) < tol else "CHECK"
    if abs(delta) >= tol:
        all_ok = False
    print(f"  {label:>25s} {actual:>10.4f} {expected:>10.4f} {delta:>+8.4f} {status:>8s}")

# ─────────────────────────────────────────────────────────────────
# 4-6. Mediation by team vs individual (Section 3.4.4)
# ─────────────────────────────────────────────────────────────────
print("\n[4-6] Mediation by team vs individual subgroups")
print("─"*70)

for label, val in [('Team', True), ('Individual', False)]:
    sub = med_df[med_df['is_team'] == val].copy()
    if len(sub) < 200:
        continue
    formula_a_sub = 'debut_age ~ bq_late + C(primary_genre)'
    formula_c_sub = 'log_earnings ~ bq_late + C(primary_genre)'
    formula_bc_sub = 'log_earnings ~ bq_late + debut_age + C(primary_genre)'
    m_a_sub = smf.ols(formula_a_sub, data=sub).fit()
    m_c_sub = smf.ols(formula_c_sub, data=sub).fit()
    m_bc_sub = smf.ols(formula_bc_sub, data=sub).fit()

    a_s = m_a_sub.params['bq_late']
    se_a_s = m_a_sub.bse['bq_late']
    b_s = m_bc_sub.params['debut_age']
    se_b_s = m_bc_sub.bse['debut_age']
    c_s = m_c_sub.params['bq_late']
    cp_s = m_bc_sub.params['bq_late']

    sobel_s = (a_s * b_s) / np.sqrt(b_s**2 * se_a_s**2 + a_s**2 * se_b_s**2)
    sobel_p_s = 2 * (1 - stats.norm.cdf(abs(sobel_s)))

    print(f"\n  {label} (N = {len(sub):,}):")
    print(f"    a  = {a_s:+.4f} (p = {m_a_sub.pvalues['bq_late']:.4f})")
    print(f"    b  = {b_s:+.4f} (p = {m_bc_sub.pvalues['debut_age']:.4f})")
    print(f"    c  = {c_s:+.4f} (p = {m_c_sub.pvalues['bq_late']:.4f})")
    print(f"    c' = {cp_s:+.4f} (p = {m_bc_sub.pvalues['bq_late']:.4f})")
    print(f"    Sobel z = {sobel_s:.3f}, p = {sobel_p_s:.4f}")

# Save mediation results
results = {
    'a': a, 'b': b, 'c': c, 'c_prime': c_prime,
    'se_a': se_a, 'se_b': se_b, 'se_c': se_c, 'se_c_prime': se_c_prime,
    'p_a': p_a, 'p_b': p_b, 'p_c': p_c, 'p_c_prime': p_c_prime,
    'indirect': indirect, 'sobel_z': sobel_z, 'sobel_p': sobel_p,
    'pct_mediated': pct_mediated, 'n': len(med_df),
}
with open(f'{OUTPUT_DIR}/mediation_results.json', 'w') as f:
    json.dump({k: float(v) if isinstance(v, (np.floating, np.integer)) else v
               for k, v in results.items()}, f, indent=2)

print("\n" + "="*70)
print(f"PHASE 4 COMPLETE — Verification: {'ALL PASS' if all_ok else 'CHECK DISCREPANCIES'}")
print("="*70)
