# Supplementary material for: No relative age effect in professional esports: a cross-national test of selection mechanisms
Source: Front Psychol. 2026 Jul 15;17:1829930. doi: 10.3389/fpsyg.2026.1829930 (PMC13414764; doi:10.3389/fpsyg.2026.1829930)
Supplement: Supplementary Material S1 — Reproducibility package containing the complete analytical pipeline, the preprocessed analytical samples, per-phase analytical outputs, and a verification report documenting reproduction of all statistics reported in the manuscript. [file Data_Sheet_1.zip › scripts/phase2_rq2.py]

"""
=============================================================================
Phase 2: RQ2 — Cross-National Quasi-Experiment
=============================================================================
Reproduces Table 4, Figure 4 from the manuscript.

Key targets to reproduce:
  - Country FE OLS:   β(relative_age) ≈ +0.004, p ≈ .959
  - Interaction F:    F ≈ 0.215, p ≈ .886
  - Korea (March):    OR = 0.788, p = .022 (inverse)
  - Korea (January):  OR = 1.111, p = .027 (traditional)
=============================================================================
"""

import pandas as pd
import numpy as np
from scipy import stats
import statsmodels.api as sm
import statsmodels.formula.api as smf
import json, os

SCRIPT_DIR = os.path.dirname(os.path.abspath(__file__))
PIPELINE_DIR = os.path.dirname(SCRIPT_DIR)  # supplementary_s1/
DATA_DIR = os.path.join(PIPELINE_DIR, 'data')
OUTPUT_DIR = os.path.join(PIPELINE_DIR, 'output')

main = pd.read_pickle(f'{DATA_DIR}/sample_main.pkl')

# Country cutoff dictionary (manuscript Section 2.3.2)
# Note: manuscript text says "26 countries" but actual list (Figure 4 caption confirms) has 20.
# This is an internal manuscript inconsistency to be flagged in revision.
SCHOOL_CUTOFF = {
    # January cutoff (n=9)
    'kr': 1, 'fr': 1, 'se': 1, 'fi': 1, 'dk': 1, 'no': 1, 'es': 1, 'it': 1, 'au': 1,
    # September cutoff (n=7)
    'cn': 9, 'gb': 9, 'ru': 9, 'ua': 9, 'us': 9, 'ca': 9, 'pl': 9,
    # April (n=1)
    'jp': 4,
    # Other (n=3)
    'br': 3,   # March
    'de': 7,   # July
    'nl': 10,  # October
}

CUTOFF_GROUP = {}
for cc, m in SCHOOL_CUTOFF.items():
    if m == 1:
        CUTOFF_GROUP[cc] = 'Jan'
    elif m == 9:
        CUTOFF_GROUP[cc] = 'Sep'
    elif m == 4:
        CUTOFF_GROUP[cc] = 'Apr'
    else:
        CUTOFF_GROUP[cc] = 'Other'

print("="*70)
print("PHASE 2: RQ2 — CROSS-NATIONAL QUASI-EXPERIMENT")
print("="*70)

# ─────────────────────────────────────────────────────────────────
# 2-1. Build adjusted birth quarter
# ─────────────────────────────────────────────────────────────────
def adj_bq(birth_month, cutoff_month):
    """Compute adjusted birth quarter relative to cutoff.
    Q1 = born immediately after cutoff (oldest in cohort)
    Q4 = born just before cutoff (youngest in cohort)
    """
    shifted = ((birth_month - cutoff_month) % 12) + 1
    return (shifted - 1) // 3 + 1

def relative_age(birth_month, cutoff_month):
    """Continuous relative age: 1.0 = born immediately after cutoff, 0.0 = just before."""
    shifted = ((birth_month - cutoff_month) % 12) + 1
    return 1.0 - (shifted - 1) / 12.0

# Build adjusted BQ for the 20-country sample
main['cutoff_month'] = main['countrycode'].map(SCHOOL_CUTOFF)
main['cutoff_group'] = main['countrycode'].map(CUTOFF_GROUP)
main['adj_bq'] = main.apply(
    lambda r: adj_bq(r['birth_month'], r['cutoff_month']) if pd.notna(r['cutoff_month']) else np.nan,
    axis=1
)
main['rel_age'] = main.apply(
    lambda r: relative_age(r['birth_month'], r['cutoff_month']) if pd.notna(r['cutoff_month']) else np.nan,
    axis=1
)

cross_natl = main[main['cutoff_month'].notna()].copy()
print(f"\n  Cross-national sample (20 countries): N = {len(cross_natl):,}")
print(f"  Manuscript reports:                          N = 10,547")

# Group sizes
print(f"\n  By cutoff group:")
for grp in ['Jan', 'Sep', 'Apr', 'Other']:
    n = (cross_natl['cutoff_group'] == grp).sum()
    countries_in_grp = sorted({cc for cc, g in CUTOFF_GROUP.items() if g == grp})
    print(f"    {grp:>6s}: N = {n:>5,}  countries = {', '.join(countries_in_grp)}")

# ─────────────────────────────────────────────────────────────────
# 2-2. Per-country adjusted BQ test (Table 4 reproduction)
# ─────────────────────────────────────────────────────────────────
print("\n[2-2] Per-country adjusted BQ tests (N >= 100, Table 4)")
print("─"*70)

print(f"\n  {'CC':>4s} {'Cut':>4s} {'N':>5s} {'aQ1%':>6s} {'aQ4%':>6s} "
      f"{'OR':>6s} {'95% CI':>14s} {'χ²':>7s} {'p':>7s}")
print(f"  {'-'*72}")

country_results = []
for cc, cutoff in sorted(SCHOOL_CUTOFF.items()):
    sub = cross_natl[cross_natl['countrycode'] == cc]
    if len(sub) < 100:
        continue
    counts = sub['adj_bq'].value_counts().sort_index()
    obs = np.array([counts.get(i+1, 0) for i in range(4)])
    n = obs.sum()
    exp = np.array([n/4]*4)
    chi2, p = stats.chisquare(obs, exp)
    V = np.sqrt(chi2 / (n * 3))
    OR = (obs[0]/(n-obs[0])) / (obs[3]/(n-obs[3])) if obs[3] > 0 else np.nan
    se_log = np.sqrt(1/obs[0] + 1/(n-obs[0]) + 1/obs[3] + 1/(n-obs[3]))
    ci_lo = np.exp(np.log(OR) - 1.96*se_log)
    ci_hi = np.exp(np.log(OR) + 1.96*se_log)
    sig = '***' if p<.001 else '**' if p<.01 else '*' if p<.05 else ''
    print(f"  {cc:>4s} {cutoff:>4d} {n:>5,} {obs[0]/n*100:>5.1f} {obs[3]/n*100:>5.1f} "
          f"{OR:>5.2f} [{ci_lo:.2f}, {ci_hi:.2f}] {chi2:>7.2f} {p:>6.3f}{sig}")
    country_results.append({
        'cc': cc, 'cutoff': cutoff, 'n': int(n),
        'aQ1_pct': obs[0]/n*100, 'aQ4_pct': obs[3]/n*100,
        'OR': OR, 'CI_lo': ci_lo, 'CI_hi': ci_hi, 'chi2': chi2, 'p': p
    })

# ─────────────────────────────────────────────────────────────────
# 2-3. Country FE OLS (manuscript Section 2.4.2 Model 1)
# log(earnings) = β₀ + β₁·rel_age + Σ country_c + β₂·debut_age + Σ genre_g + ε
# ─────────────────────────────────────────────────────────────────
print("\n[2-3] Country fixed effects OLS")
print("─"*70)

reg_df = cross_natl.dropna(subset=['log_earnings', 'rel_age', 'debut_age',
                                     'primary_genre', 'countrycode']).copy()
print(f"  Regression sample: N = {len(reg_df):,}")

# Restrict to top genres to avoid too many dummies
top_genres = reg_df['primary_genre'].value_counts().head(8).index.tolist()
reg_df['genre_grp'] = reg_df['primary_genre'].apply(
    lambda g: g if g in top_genres else 'Other'
)

model_fe = smf.ols(
    'log_earnings ~ rel_age + C(countrycode) + debut_age + C(genre_grp)',
    data=reg_df
).fit()

b_rel = model_fe.params.get('rel_age', np.nan)
p_rel = model_fe.pvalues.get('rel_age', np.nan)
se_rel = model_fe.bse.get('rel_age', np.nan)
print(f"\n  β(rel_age) = {b_rel:+.4f}  (SE = {se_rel:.4f})")
print(f"  p          = {p_rel:.4f}")
print(f"  Manuscript: β = +0.004, p = .959")

# ─────────────────────────────────────────────────────────────────
# 2-4. Cutoff group × BQ interaction (manuscript Section 2.4.2 Model 2)
# log(earnings) = β₀ + cutoff_group + BQ + (cutoff × BQ) + genre + ε
# ─────────────────────────────────────────────────────────────────
print("\n[2-4] Cutoff group × BQ interaction")
print("─"*70)

# Restrict to Jan + Sep + Apr + Other (where cutoff is well-defined)
reg_int = reg_df.copy()
reg_int['bq_factor'] = reg_int['birth_quarter'].astype(int).astype(str)

model_int = smf.ols(
    'log_earnings ~ C(cutoff_group) * C(bq_factor) + C(genre_grp)',
    data=reg_int
).fit()

# Joint F-test for interaction terms
interaction_terms = [n for n in model_int.params.index
                     if ':' in n and 'cutoff_group' in n and 'bq_factor' in n]
print(f"  Interaction terms: {len(interaction_terms)}")

# Use Wald test on interaction terms
A = np.zeros((len(interaction_terms), len(model_int.params)))
for i, term in enumerate(interaction_terms):
    j = list(model_int.params.index).index(term)
    A[i, j] = 1
wald = model_int.wald_test(A, use_f=True)
F_int = float(wald.statistic.item() if hasattr(wald.statistic, 'item') else wald.statistic)
p_int = float(wald.pvalue.item() if hasattr(wald.pvalue, 'item') else wald.pvalue)
print(f"\n  Joint F-test on cutoff_group × bq_factor:")
print(f"    F = {F_int:.3f}, p = {p_int:.4f}")
print(f"  Manuscript: F = 0.215, p = .886")

# ─────────────────────────────────────────────────────────────────
# 2-5. Korea: cutoff choice flips the result
# Same Korean sample analyzed under March (pre-2009) vs January (post-2009)
# ─────────────────────────────────────────────────────────────────
print("\n[2-5] Korea: same data, different cutoff (manuscript demonstration)")
print("─"*70)

kr = main[main['countrycode'] == 'kr'].copy()
print(f"  Korean sample: N = {len(kr):,}  (manuscript: 1,216)")

for cutoff_label, cutoff_month in [('March (pre-2009)', 3), ('January (post-2009)', 1)]:
    kr['adj_bq_test'] = kr['birth_month'].apply(lambda m: adj_bq(m, cutoff_month))
    counts = kr['adj_bq_test'].value_counts().sort_index()
    obs = np.array([counts.get(i+1, 0) for i in range(4)])
    n = obs.sum()
    chi2, p = stats.chisquare(obs, [n/4]*4)
    OR = (obs[0]/(n-obs[0])) / (obs[3]/(n-obs[3]))
    se_log = np.sqrt(1/obs[0] + 1/(n-obs[0]) + 1/obs[3] + 1/(n-obs[3]))
    ci_lo = np.exp(np.log(OR) - 1.96*se_log)
    ci_hi = np.exp(np.log(OR) + 1.96*se_log)
    direction = "INVERSE" if OR < 1 else "TRADITIONAL"
    print(f"\n  {cutoff_label} cutoff:")
    print(f"    aQ1 = {obs[0]} ({obs[0]/n*100:.1f}%), aQ4 = {obs[3]} ({obs[3]/n*100:.1f}%)")
    print(f"    χ² = {chi2:.2f}, p = {p:.4f}")
    print(f"    OR = {OR:.3f} [{ci_lo:.3f}, {ci_hi:.3f}]  → {direction} RAE")

print(f"\n  MANUSCRIPT TARGETS:")
print(f"    March cutoff:   OR = 0.788, p = .022 (inverse RAE)")
print(f"    January cutoff: OR = 1.111, p = .027 (traditional RAE)")
print(f"  → Same data, opposite conclusion based on cutoff choice")

# Save country-level results
with open(f'{OUTPUT_DIR}/country_results.json', 'w') as f:
    json.dump(country_results, f, indent=2)

print("\n" + "="*70)
print("PHASE 2 COMPLETE")
print("="*70)
