# Supplementary material for: No relative age effect in professional esports: a cross-national test of selection mechanisms
Source: Front Psychol. 2026 Jul 15;17:1829930. doi: 10.3389/fpsyg.2026.1829930 (PMC13414764; doi:10.3389/fpsyg.2026.1829930)
Supplement: Supplementary Material S1 — Reproducibility package containing the complete analytical pipeline, the preprocessed analytical samples, per-phase analytical outputs, and a verification report documenting reproduction of all statistics reported in the manuscript. [file Data_Sheet_1.zip › scripts/phase3_rq3.py]

"""
=============================================================================
Phase 3: RQ3 — Post-Entry Career Trajectories
=============================================================================
Reproduces Table 5, Table 6, Figure 5, Figure 6 from the manuscript.

Key targets to reproduce:
  - Kaplan-Meier log-rank:  χ²[3] = 1.90, p = .593
  - Median survival:        Q1=3.63, Q2=3.81, Q3=3.85, Q4=3.81 years
  - Cox PH Model 2:         HR ≈ 1.00, C ≈ 0.506
  - Raw Q1 vs Q4 earnings:  Mann-Whitney p = .015
  - PSM matched pairs:      3,606
  - Post-PSM:               Mann-Whitney p = .487
=============================================================================
"""

import pandas as pd
import numpy as np
from scipy import stats
import statsmodels.api as sm
from sklearn.linear_model import LogisticRegression
from lifelines import KaplanMeierFitter, CoxPHFitter
from lifelines.statistics import multivariate_logrank_test
from datetime import datetime
import json, os, warnings
warnings.filterwarnings('ignore')

SCRIPT_DIR = os.path.dirname(os.path.abspath(__file__))
PIPELINE_DIR = os.path.dirname(SCRIPT_DIR)  # supplementary_s1/
DATA_DIR = os.path.join(PIPELINE_DIR, 'data')
OUTPUT_DIR = os.path.join(PIPELINE_DIR, 'output')

main = pd.read_pickle(f'{DATA_DIR}/sample_main.pkl')

print("="*70)
print("PHASE 3: RQ3 — POST-ENTRY CAREER TRAJECTORIES")
print("="*70)

# ─────────────────────────────────────────────────────────────────
# 3-1. Construct event/duration variables
# Event = "retirement": ≥ 2 years since last tournament entry
# Censoring date: data collection date (Jan 14, 2026)
# ─────────────────────────────────────────────────────────────────
print("\n[3-1] Event and duration construction")
print("─"*70)

CENSOR_DATE = datetime(2026, 1, 14)  # Manuscript Section 2.1: data collection 2026-01-02 to 2026-01-14
RETIREMENT_THRESHOLD_YEARS = 2

surv = main.dropna(subset=['debut_date', 'end_date']).copy()
print(f"  Players with both debut and end dates: {len(surv):,}")

# Duration: time from debut to end_date (years)
surv['T'] = (pd.to_datetime(surv['end_date']) - pd.to_datetime(surv['debut_date'])).dt.days / 365.25
# Time since last tournament until censor date
surv['years_since_last'] = (CENSOR_DATE - pd.to_datetime(surv['end_date'])).dt.days / 365.25
# Event: ≥ 2 years inactive = retired
surv['event'] = (surv['years_since_last'] >= RETIREMENT_THRESHOLD_YEARS).astype(int)

# Restrict to debut age and duration sensibly defined
surv = surv[(surv['T'] >= 0) & surv['debut_age'].notna()].copy()
print(f"  Survival analysis sample: {len(surv):,}")
print(f"  Event rate (retired): {surv['event'].mean()*100:.1f}%")
print(f"  Mean T: {surv['T'].mean():.2f} yrs, median: {surv['T'].median():.2f} yrs")

# ─────────────────────────────────────────────────────────────────
# 3-2. Kaplan-Meier survival curves and multivariate log-rank
# ─────────────────────────────────────────────────────────────────
print("\n[3-2] Kaplan-Meier and log-rank (Figure 5 reproduction)")
print("─"*70)

print(f"\n  {'Quarter':>10s} {'N':>5s} {'Events':>7s} {'Med Surv':>10s}")
print(f"  {'-'*42}")

km_medians = {}
for q in [1, 2, 3, 4]:
    sub = surv[surv['birth_quarter'] == q]
    kmf = KaplanMeierFitter()
    kmf.fit(sub['T'], sub['event'], label=f'Q{q}')
    med = kmf.median_survival_time_
    km_medians[q] = med
    print(f"  {'Q'+str(q):>10s} {len(sub):>5,} {int(sub['event'].sum()):>7d} {med:>10.2f}")

# Multivariate log-rank test
result_lr = multivariate_logrank_test(
    surv['T'], surv['birth_quarter'], surv['event']
)
print(f"\n  Multivariate log-rank test:")
print(f"    χ²(3) = {result_lr.test_statistic:.2f}, p = {result_lr.p_value:.4f}")
print(f"  Manuscript: χ²(3) = 1.90, p = .593")
print(f"  Manuscript medians: Q1=3.63, Q2=3.81, Q3=3.85, Q4=3.81")

# ─────────────────────────────────────────────────────────────────
# 3-3. Cox proportional hazards models
# Model 1: BQ dummies only (Q1 reference)
# Model 2: BQ + debut_age + team_play + top-5 genre dummies
# ─────────────────────────────────────────────────────────────────
print("\n[3-3] Cox proportional hazards (Table 5 reproduction)")
print("─"*70)

cox_df = surv.copy()
cox_df['Q2'] = (cox_df['birth_quarter'] == 2).astype(int)
cox_df['Q3'] = (cox_df['birth_quarter'] == 3).astype(int)
cox_df['Q4'] = (cox_df['birth_quarter'] == 4).astype(int)

# Model 1: BQ only
m1 = CoxPHFitter()
m1_data = cox_df[['T', 'event', 'Q2', 'Q3', 'Q4']].dropna()
m1.fit(m1_data, 'T', 'event')
print(f"\n  Model 1 (BQ dummies only, ref = Q1):")
print(f"    {'Variable':>10s} {'HR':>7s} {'95% CI':>16s} {'p':>7s}")
for var in ['Q2', 'Q3', 'Q4']:
    hr = np.exp(m1.params_[var])
    ci = np.exp(m1.confidence_intervals_.loc[var])
    pv = m1.summary.loc[var, 'p']
    print(f"    {var:>10s} {hr:>6.3f} [{ci[0]:.3f}, {ci[1]:.3f}] {pv:>7.4f}")
print(f"    Concordance: {m1.concordance_index_:.3f}")

# Model 2: BQ + debut_age + team_play + genre
top_genres = cox_df['primary_genre'].value_counts().head(5).index.tolist()
for g in top_genres:
    cox_df[f'genre_{g[:8]}'] = (cox_df['primary_genre'] == g).astype(int)
cox_df['is_team_int'] = cox_df['is_team'].astype(float)

m2_cols = ['T', 'event', 'Q2', 'Q3', 'Q4', 'debut_age', 'is_team_int'] + \
          [f'genre_{g[:8]}' for g in top_genres]
m2_data = cox_df[m2_cols].dropna()
m2 = CoxPHFitter()
m2.fit(m2_data, 'T', 'event')
print(f"\n  Model 2 (full controls, N = {len(m2_data):,}):")
print(f"    {'Variable':>14s} {'HR':>7s} {'95% CI':>16s} {'p':>7s}")
for var in ['Q2', 'Q3', 'Q4', 'debut_age', 'is_team_int']:
    if var in m2.params_.index:
        hr = np.exp(m2.params_[var])
        ci = np.exp(m2.confidence_intervals_.loc[var])
        pv = m2.summary.loc[var, 'p']
        sig = '***' if pv<.001 else '**' if pv<.01 else '*' if pv<.05 else ''
        print(f"    {var:>14s} {hr:>6.3f} [{ci[0]:.3f}, {ci[1]:.3f}] {pv:>7.4f}{sig}")
print(f"    Concordance: {m2.concordance_index_:.3f}")
print(f"\n  Manuscript Model 2 targets:")
print(f"    BQ HR ≈ 1.00, debut_age HR ≈ 1.099 (per year), C ≈ 0.506")

# ─────────────────────────────────────────────────────────────────
# 3-4. Earnings analysis: raw vs PSM
# ─────────────────────────────────────────────────────────────────
print("\n[3-4] Earnings: raw Q1 vs Q4 and PSM (Table 6, Figure 6)")
print("─"*70)

earn_df = main.dropna(subset=['log_earnings']).copy()
q1 = earn_df[earn_df['birth_quarter'] == 1]['log_earnings']
q4 = earn_df[earn_df['birth_quarter'] == 4]['log_earnings']

# Raw Mann-Whitney
u_raw, p_raw = stats.mannwhitneyu(q1, q4, alternative='two-sided')
print(f"\n  Raw (full sample):")
print(f"    Q1 N = {len(q1):,}, median log_earn = {q1.median():.3f} (median earn ≈ ${np.expm1(q1.median()):,.0f})")
print(f"    Q4 N = {len(q4):,}, median log_earn = {q4.median():.3f} (median earn ≈ ${np.expm1(q4.median()):,.0f})")
print(f"    Mann-Whitney U = {u_raw:.0f}, p = {p_raw:.4f}")
print(f"    Manuscript: p = .015")

# ─────────────────────────────────────────────────────────────────
# 3-5. Propensity Score Matching
# Manuscript Section 2.4.3:
#   - Logistic: P(Q1 vs Q4) ~ genre + top10 country + debut_age + debut_year
#   - 1:1 nearest neighbor, caliper = 0.05 SD of propensity score
#   - SMD balance check (|SMD| < 0.10)
# ─────────────────────────────────────────────────────────────────
print("\n[3-5] Propensity Score Matching (Q1 vs Q4)")
print("─"*70)

# Subset to Q1 and Q4 only
q14 = earn_df[earn_df['birth_quarter'].isin([1, 4])].copy()
q14['is_q1'] = (q14['birth_quarter'] == 1).astype(int)
q14 = q14.dropna(subset=['debut_age', 'debut_year', 'primary_genre', 'countrycode'])

# Top 10 countries dummies
top10_cc = q14['countrycode'].value_counts().head(10).index.tolist()
for cc in top10_cc:
    q14[f'cc_{cc}'] = (q14['countrycode'] == cc).astype(int)
q14['cc_other'] = (~q14['countrycode'].isin(top10_cc)).astype(int)

# Top genres dummies (use top 8 to keep PS model reasonable)
top_genres = q14['primary_genre'].value_counts().head(8).index.tolist()
for g in top_genres:
    q14[f'g_{g[:6]}'] = (q14['primary_genre'] == g).astype(int)

features = (['debut_age', 'debut_year'] +
            [f'cc_{cc}' for cc in top10_cc] +
            [f'g_{g[:6]}' for g in top_genres])

X = q14[features].values
y = q14['is_q1'].values

ps_model = LogisticRegression(max_iter=2000, random_state=42)
ps_model.fit(X, y)
q14['ps'] = ps_model.predict_proba(X)[:, 1]
# Logit-transformed propensity score (Austin 2011: caliper is typically on logit-PS)
q14['logit_ps'] = np.log(q14['ps'] / (1 - q14['ps']))

# 1:1 nearest-neighbor matching with caliper = 0.05 SD of logit-PS
caliper = 0.05 * q14['logit_ps'].std()
print(f"  Propensity model fit: pseudo-N = {len(q14):,}")
print(f"  Logit-PS: mean={q14['logit_ps'].mean():.3f}, SD={q14['logit_ps'].std():.3f}")
print(f"  Caliper (0.05 SD of logit-PS): {caliper:.5f}")

q1_pool = q14[q14['is_q1'] == 1].copy().reset_index(drop=True)
q4_pool = q14[q14['is_q1'] == 0].copy().reset_index(drop=True)
print(f"  Q1 pool: {len(q1_pool):,}, Q4 pool: {len(q4_pool):,}")

# Match each Q1 player to nearest Q4 player within caliper, without replacement
q4_used = np.zeros(len(q4_pool), dtype=bool)
q4_ps = q4_pool['logit_ps'].values

matches = []
# Sort Q1 by propensity score for stable matching
q1_sorted = q1_pool.sort_values('logit_ps').reset_index(drop=True)
for i, row in q1_sorted.iterrows():
    ps_i = row['logit_ps']
    diffs = np.abs(q4_ps - ps_i)
    diffs[q4_used] = np.inf
    j = np.argmin(diffs)
    if diffs[j] <= caliper:
        matches.append((row.name, j))
        q4_used[j] = True

print(f"  Matched pairs: {len(matches):,}")
print(f"  Manuscript: 3,606 matched pairs")

# Build matched dataset
matched_q1 = q1_sorted.iloc[[m[0] for m in matches]]
matched_q4 = q4_pool.iloc[[m[1] for m in matches]]

# SMD check on key covariates
print(f"\n  Standardized Mean Differences (post-match):")
print(f"    {'Variable':>14s} {'Q1 mean':>10s} {'Q4 mean':>10s} {'SMD':>7s}")
for var in ['debut_age', 'debut_year', 'ps']:
    m1_mean, m4_mean = matched_q1[var].mean(), matched_q4[var].mean()
    sd_pooled = np.sqrt((matched_q1[var].var() + matched_q4[var].var()) / 2)
    smd = abs(m1_mean - m4_mean) / sd_pooled if sd_pooled > 0 else 0
    flag = "OK" if smd < 0.1 else "WARN"
    print(f"    {var:>14s} {m1_mean:>10.3f} {m4_mean:>10.3f} {smd:>6.3f}  [{flag}]")

# Post-match Mann-Whitney on log_earnings
u_match, p_match = stats.mannwhitneyu(
    matched_q1['log_earnings'], matched_q4['log_earnings'], alternative='two-sided'
)
print(f"\n  Post-matching Mann-Whitney:")
print(f"    Q1 median log_earn = {matched_q1['log_earnings'].median():.3f}")
print(f"    Q4 median log_earn = {matched_q4['log_earnings'].median():.3f}")
print(f"    U = {u_match:.0f}, p = {p_match:.4f}")
print(f"    Manuscript: p = .487")

# Save matched dataset for downstream analyses
matched_pairs = pd.concat([
    matched_q1.assign(matched_to='q4'),
    matched_q4.assign(matched_to='q1')
])
matched_pairs.to_pickle(f'{OUTPUT_DIR}/psm_matched.pkl')

print("\n" + "="*70)
print("PHASE 3 COMPLETE")
print("="*70)
