# Supplementary material for: No relative age effect in professional esports: a cross-national test of selection mechanisms
Source: Front Psychol. 2026 Jul 15;17:1829930. doi: 10.3389/fpsyg.2026.1829930 (PMC13414764; doi:10.3389/fpsyg.2026.1829930)
Supplement: Supplementary Material S1 — Reproducibility package containing the complete analytical pipeline, the preprocessed analytical samples, per-phase analytical outputs, and a verification report documenting reproduction of all statistics reported in the manuscript. [file Data_Sheet_1.zip › scripts/phase0_preprocessing.py]

"""
=============================================================================
Phase 0: Data Loading and Preprocessing
=============================================================================
Manuscript: "The Relative Age Effect in Professional Esports"

Reproduces the analytical sample construction as described in Section 2.2:
  - January 1st placeholder removal (n = 308)
  - Implausible birth years removed (n = 27)
  - Main sample: N = 15,065
  - Strict sample: N = 14,598 (additionally excludes all 1st-of-month births)
  - Conservative sample: N = 13,880 (additionally excludes all January births)

Reproduces the population-adjusted expected frequencies in Section 2.4.1:
  - Average of US CDC (2015-2019) and Korea KOSIS (2000-2010) monthly births
=============================================================================
"""

import pyxlsb
import pandas as pd
import numpy as np
from datetime import datetime, timedelta
import os, json, warnings
warnings.filterwarnings('ignore')

INPUT_PATH = '/mnt/user-data/uploads/esportsearnings_data.xlsb'
import os
SCRIPT_DIR = os.path.dirname(os.path.abspath(__file__))
PIPELINE_DIR = os.path.dirname(SCRIPT_DIR)
OUTPUT_DIR = os.path.join(PIPELINE_DIR, 'data')
os.makedirs(OUTPUT_DIR, exist_ok=True)

EPOCH = datetime(1899, 12, 30)

def excel_to_date(serial):
    try:
        s = float(serial)
        if 1000 < s < 55000:
            return EPOCH + timedelta(days=int(s))
    except (TypeError, ValueError):
        pass
    return None

def safe_float(x, default=np.nan):
    try:
        return float(x)
    except (TypeError, ValueError):
        return default

def safe_bool(x):
    if isinstance(x, bool):
        return x
    if x == 1.0 or x == 1:
        return True
    return False

print("="*70)
print("PHASE 0: DATA LOADING AND PREPROCESSING")
print("="*70)

# ─────────────────────────────────────────────────────────────────
# 0-1. Load all sheets from xlsb
# ─────────────────────────────────────────────────────────────────
def load_sheet(sheet_name):
    rows = []
    with pyxlsb.open_workbook(INPUT_PATH) as wb:
        with wb.get_sheet(sheet_name) as sheet:
            for row in sheet.rows():
                rows.append([item.v for item in row])
    return pd.DataFrame(rows[1:], columns=rows[0])

print("\n[0-1] Loading sheets...")
players_raw = load_sheet('players')
game_raw    = load_sheet('game')
country_raw = load_sheet('country')
tourn_raw   = load_sheet('tournament')
raw_data    = load_sheet('raw')

print(f"  players:    {len(players_raw):>10,} rows")
print(f"  game:       {len(game_raw):>10,} rows")
print(f"  country:    {len(country_raw):>10,} rows")
print(f"  tournament: {len(tourn_raw):>10,} rows")
print(f"  raw:        {len(raw_data):>10,} rows")

# ─────────────────────────────────────────────────────────────────
# 0-2. Date conversion and derived variables
# ─────────────────────────────────────────────────────────────────
p = players_raw.copy()
p['player_id']  = p['player_id'].apply(lambda x: int(safe_float(x)))
p['dob']        = p['date_of_birth'].apply(excel_to_date)
p['debut_date'] = p['debut_date'].apply(excel_to_date)
p['end_date']   = p['end_date'].apply(excel_to_date)
p['usd_prize']  = p['usd_prize'].apply(safe_float)
p['tourn_count']= p['tournamentsentry_count'].apply(safe_float)
p['duration']   = p['duration'].apply(safe_float)
p['is_female']  = p['is_female'].apply(safe_bool)

# Derived birth variables
p['birth_year']    = p['dob'].apply(lambda x: x.year if x else np.nan)
p['birth_month']   = p['dob'].apply(lambda x: x.month if x else np.nan)
p['birth_day']     = p['dob'].apply(lambda x: x.day if x else np.nan)
p['birth_quarter'] = p['dob'].apply(lambda x: (x.month - 1) // 3 + 1 if x else np.nan)
p['debut_year']    = p['debut_date'].apply(lambda x: x.year if x else np.nan)

# Debut age
def calc_age(row):
    if row['debut_date'] and row['dob']:
        return (row['debut_date'] - row['dob']).days / 365.25
    return np.nan
p['debut_age'] = p.apply(calc_age, axis=1)

# Log earnings
p['log_earnings'] = np.log1p(p['usd_prize'])

n_with_dob = p['dob'].notna().sum()
print(f"\n[0-2] Date conversion complete.")
print(f"  Players with valid DOB: {n_with_dob:,} / {len(p):,} ({n_with_dob/len(p)*100:.1f}%)")

# ─────────────────────────────────────────────────────────────────
# 0-3. January 1st placeholder detection
# Manuscript Section 2.2: 308 players (2.0%) born on January 1st,
#                         7.3x expected (1/365.25 = 0.27%)
# ─────────────────────────────────────────────────────────────────
print("\n" + "─"*70)
print("[0-3] January 1st placeholder detection")
print("─"*70)

p_dob = p[p['dob'].notna()].copy()

p_dob['is_jan1'] = (p_dob['birth_month'] == 1) & (p_dob['birth_day'] == 1)
n_jan1 = p_dob['is_jan1'].sum()
expected_jan1 = len(p_dob) / 365.25

print(f"  Total players with DOB: {len(p_dob):,}")
print(f"  January 1st births:     {n_jan1:,} ({n_jan1/len(p_dob)*100:.2f}%)")
print(f"  Expected (1/365.25):    {expected_jan1:.1f} ({100/365.25:.3f}%)")
print(f"  Excess ratio:           {n_jan1/expected_jan1:.1f}x")
print(f"  Manuscript reports:     308 players, 7.3x")

# Day-of-month=1 distribution by month
print(f"\n  Day=1 rate by month (placeholder diagnostic):")
for m in range(1, 13):
    sub = p_dob[p_dob['birth_month'] == m]
    if len(sub) == 0:
        continue
    d1 = (sub['birth_day'] == 1).sum()
    rate = d1/len(sub)*100
    flag = " <-- HIGH" if rate > 10 else ""
    print(f"    Month {m:>2d}: {d1:>5d}/{len(sub):>5d} ({rate:>5.1f}%){flag}")

# Country concentration check (manuscript: India, Azerbaijan, Turkey, Kazakhstan)
print(f"\n  Top 10 countries by Jan 1 share among DOB-known players:")
country_jan1 = p_dob.groupby('countrycode').agg(
    n=('player_id', 'count'),
    n_jan1=('is_jan1', 'sum')
)
country_jan1 = country_jan1[country_jan1['n'] >= 20]
country_jan1['jan1_pct'] = country_jan1['n_jan1'] / country_jan1['n'] * 100
country_jan1 = country_jan1.sort_values('jan1_pct', ascending=False).head(10)
for cc, row in country_jan1.iterrows():
    print(f"    {cc:>4s}: {int(row['n_jan1']):>3d}/{int(row['n']):>4d} ({row['jan1_pct']:>5.1f}%)")

# Compare characteristics
jan1_med_prize = p_dob.loc[p_dob['is_jan1'], 'usd_prize'].median()
nonjan1_med_prize = p_dob.loc[~p_dob['is_jan1'], 'usd_prize'].median()
print(f"\n  Median earnings:")
print(f"    Jan 1 placeholder:  ${jan1_med_prize:,.0f}")
print(f"    Non-Jan-1:          ${nonjan1_med_prize:,.0f}")
print(f"  Manuscript:           $200 vs $7,186")

# ─────────────────────────────────────────────────────────────────
# 0-4. Sample construction (Main / Strict / Conservative)
# Manuscript Section 2.2:
#   Main:         excludes Jan 1 (308) + implausible birth years (27)
#                 → N = 15,065
#   Strict:       additionally excludes all 1st-of-month births
#                 → N = 14,598
#   Conservative: additionally excludes all January births
#                 → N = 13,880
# ─────────────────────────────────────────────────────────────────
print("\n" + "─"*70)
print("[0-4] Sample construction")
print("─"*70)

# Birth year range — manuscript says "before 1960 or after 2012"
# (Table 1 max = 2011, so 1960 ≤ birth_year ≤ 2011 included)
BY_MIN, BY_MAX = 1960, 2011

n_start = len(p_dob)
print(f"  Starting (players with DOB):     {n_start:>6,}")

# Step 1: Remove Jan 1 placeholders
step1 = p_dob[~p_dob['is_jan1']].copy()
print(f"  After Jan 1 removal:             {len(step1):>6,}  (removed {n_start - len(step1):,})")

# Step 2: Remove implausible birth years
step2 = step1[(step1['birth_year'] >= BY_MIN) & (step1['birth_year'] <= BY_MAX)].copy()
n_implausible = len(step1) - len(step2)
print(f"  After birth year filter [{BY_MIN}-{BY_MAX}]: {len(step2):>6,}  (removed {n_implausible:,})")

# MAIN sample
sample_main = step2.copy()
sample_main['sample'] = 'main'

# STRICT sample: additionally exclude all 1st-of-month births
sample_strict = sample_main[sample_main['birth_day'] != 1].copy()
sample_strict['sample'] = 'strict'

# CONSERVATIVE sample: additionally exclude all January births
sample_conservative = sample_main[sample_main['birth_month'] != 1].copy()
sample_conservative['sample'] = 'conservative'

print(f"\n  Sample sizes:")
print(f"    Main:         N = {len(sample_main):,}  (manuscript: 15,065)")
print(f"    Strict:       N = {len(sample_strict):,}  (manuscript: 14,598)")
print(f"    Conservative: N = {len(sample_conservative):,}  (manuscript: 13,880)")

# Verification
print(f"\n  VERIFICATION vs manuscript:")
checks = [
    ("Main sample size",     len(sample_main),         15065),
    ("Strict sample size",   len(sample_strict),       14598),
    ("Conservative size",    len(sample_conservative), 13880),
    ("Jan 1 count",          n_jan1,                   308),
]
all_pass = True
for label, actual, expected in checks:
    delta = actual - expected
    status = "OK" if delta == 0 else f"DIFF: {delta:+d}"
    if delta != 0:
        all_pass = False
    print(f"    {label:25s}: actual={actual:>6,}  expected={expected:>6,}  [{status}]")

# ─────────────────────────────────────────────────────────────────
# 0-5. Population-adjusted expected birth distribution
# Manuscript Section 2.4.1: Average of US CDC (2015-2019)
#                           and Korea KOSIS (2000-2010) monthly proportions
# ─────────────────────────────────────────────────────────────────
print("\n" + "─"*70)
print("[0-5] Population-adjusted expected birth distribution")
print("─"*70)

# US CDC NCHS Natality 2015-2019 average monthly birth proportions (%)
# Source: CDC WONDER Natality public-use data — values used in manuscript analysis
US_MONTHLY_PCT = {
    1: 7.9, 2: 7.5, 3: 8.1, 4: 8.0, 5: 8.4, 6: 8.5,
    7: 8.9, 8: 8.9, 9: 8.8, 10: 8.5, 11: 8.1, 12: 8.4
}

# Korea KOSIS Vital Statistics 2000-2010 average monthly birth proportions (%)
# Source: Statistics Korea, Population Trend Survey — values used in manuscript analysis
KR_MONTHLY_PCT = {
    1: 8.3, 2: 7.7, 3: 8.2, 4: 8.1, 5: 8.2, 6: 8.1,
    7: 8.7, 8: 8.5, 9: 8.9, 10: 8.7, 11: 8.3, 12: 8.3
}

# Convert percentages to proportions
US_MONTHLY = {m: v/100 for m, v in US_MONTHLY_PCT.items()}
KR_MONTHLY = {m: v/100 for m, v in KR_MONTHLY_PCT.items()}

# Average of US and KR
POP_MONTHLY = {m: (US_MONTHLY[m] + KR_MONTHLY[m]) / 2 for m in range(1, 13)}

# Normalize (in case sums slightly off due to rounding)
total = sum(POP_MONTHLY.values())
POP_MONTHLY = {m: v/total for m, v in POP_MONTHLY.items()}

# Verify proportions sum to 1
print(f"  US sum:      {sum(US_MONTHLY.values()):.4f}")
print(f"  KR sum:      {sum(KR_MONTHLY.values()):.4f}")
print(f"  POP avg sum: {sum(POP_MONTHLY.values()):.4f}")

print(f"\n  Monthly population reference (US+KR average):")
for m in range(1, 13):
    print(f"    Month {m:>2d}: {POP_MONTHLY[m]*100:.2f}%")

# Population-adjusted quarter proportions
POP_QUARTER = {q: sum(POP_MONTHLY[m] for m in range((q-1)*3+1, q*3+1)) for q in range(1, 5)}
print(f"\n  Population reference by quarter:")
for q in range(1, 5):
    print(f"    Q{q}: {POP_QUARTER[q]*100:.2f}%")

# ─────────────────────────────────────────────────────────────────
# 0-6. Augment with game/country metadata
# ─────────────────────────────────────────────────────────────────
print("\n" + "─"*70)
print("[0-6] Joining game/country metadata")
print("─"*70)

# Game cleanup
g = game_raw.copy()
g['game_id']    = g['game_id'].apply(lambda x: int(safe_float(x)))
g['genre'] = g['genre'].apply(lambda x: x.strip().replace('\xa0','') if isinstance(x, str) else x)

# Country cleanup
c = country_raw.copy()
c['gii'] = c['Gender Inequaltiy Index'].apply(safe_float)

# Tournament cleanup (need Teamplay flag and dates)
t = tourn_raw.copy()
t['TournamentId'] = t['TournamentId'].apply(lambda x: int(safe_float(x)))
t['GameId']       = t['GameId'].apply(lambda x: int(safe_float(x)))
t['EndDate']      = t['EndDate'].apply(excel_to_date)
t['Teamplay']     = t['Teamplay'].apply(safe_float)
t['is_online']    = t['is_online'].apply(safe_bool)

# Raw player-tournament cleanup
r = raw_data.copy()
r['player_id']    = r['player_id'].apply(lambda x: int(safe_float(x)))
r['tournament_id']= r['tournament_id'].apply(lambda x: int(safe_float(x)))
r['game_id']      = r['game_id'].apply(lambda x: int(safe_float(x)))
r['usd_prize']    = r['usd_prize'].apply(safe_float)
r['EndDate']      = r['EndDate'].apply(excel_to_date)

# Find each player's primary game (highest cumulative prize)
print("  Building primary game mapping...")
player_game = r.groupby(['player_id','game_id'])['usd_prize'].sum().reset_index()
idx_max = player_game.groupby('player_id')['usd_prize'].idxmax()
player_primary = player_game.loc[idx_max, ['player_id','game_id']].rename(
    columns={'game_id':'primary_game_id'}
)

# Find each player's team-play status (majority of tournaments)
print("  Building team-play status from tournaments...")
rt = r.merge(t[['TournamentId','Teamplay']].rename(columns={'TournamentId':'tournament_id'}),
             on='tournament_id', how='left')
# is_team = majority of tournaments are team-play (Teamplay > 0)
player_team = rt.groupby('player_id').agg(
    team_share=('Teamplay', lambda x: (x > 0).mean() if x.notna().any() else np.nan)
).reset_index()
player_team['is_team'] = player_team['team_share'] > 0.5

# Join to samples
for samp_df in [sample_main, sample_strict, sample_conservative]:
    samp_df.drop(columns=[c for c in ['primary_game_id','genre','platform','is_team','team_share'] 
                          if c in samp_df.columns], inplace=True, errors='ignore')

def augment(samp_df):
    samp_df = samp_df.merge(player_primary, on='player_id', how='left')
    samp_df = samp_df.merge(
        g[['game_id','game_name','genre','platform']].rename(columns={'game_id':'primary_game_id',
                                                                       'game_name':'primary_game',
                                                                       'genre':'primary_genre',
                                                                       'platform':'primary_platform'}),
        on='primary_game_id', how='left'
    )
    samp_df = samp_df.merge(player_team[['player_id','is_team','team_share']], on='player_id', how='left')
    samp_df = samp_df.merge(
        c[['countrycode','country','region','subregion','gii']],
        on='countrycode', how='left'
    )
    # Cohort variable
    samp_df['cohort'] = pd.cut(
        samp_df['birth_year'],
        bins=[1959, 1985, 1990, 1995, 2000, 2005, 2011],
        labels=['<=1985', '1986-1990', '1991-1995', '1996-2000', '2001-2005', '2006+']
    )
    # Debut age group
    samp_df['debut_age_group'] = pd.cut(
        samp_df['debut_age'],
        bins=[0, 15, 18, 22, 25, 100],
        labels=['<16', '16-18', '18-22', '22-25', '>25']
    )
    # BQ_late dummy
    samp_df['bq_late'] = (samp_df['birth_quarter'] >= 3).astype(int)
    return samp_df

sample_main = augment(sample_main)
sample_strict = augment(sample_strict)
sample_conservative = augment(sample_conservative)

print(f"  Main sample augmented: {len(sample_main):,} rows × {len(sample_main.columns)} cols")
print(f"  Top genres in main:")
genre_counts = sample_main['primary_genre'].value_counts().head(5)
for genre, n in genre_counts.items():
    print(f"    {genre}: {n:,} players")

# ─────────────────────────────────────────────────────────────────
# 0-7. Save artifacts
# ─────────────────────────────────────────────────────────────────
print("\n" + "─"*70)
print("[0-7] Saving artifacts")
print("─"*70)

sample_main.to_pickle(f'{OUTPUT_DIR}/sample_main.pkl')
sample_strict.to_pickle(f'{OUTPUT_DIR}/sample_strict.pkl')
sample_conservative.to_pickle(f'{OUTPUT_DIR}/sample_conservative.pkl')

# Reference distributions
with open(f'{OUTPUT_DIR}/population_reference.json', 'w') as f:
    json.dump({
        'US_monthly': US_MONTHLY,
        'KR_monthly': KR_MONTHLY,
        'POP_monthly': POP_MONTHLY,
        'POP_quarter': POP_QUARTER,
    }, f, indent=2)

# Metadata
with open(f'{OUTPUT_DIR}/metadata.json', 'w') as f:
    json.dump({
        'n_main': len(sample_main),
        'n_strict': len(sample_strict),
        'n_conservative': len(sample_conservative),
        'n_jan1_removed': int(n_jan1),
        'n_implausible_by_removed': int(n_implausible),
        'birth_year_range': [BY_MIN, BY_MAX],
    }, f, indent=2)

print(f"  Saved: sample_main.pkl, sample_strict.pkl, sample_conservative.pkl")
print(f"  Saved: population_reference.json, metadata.json")

# Final summary
print("\n" + "="*70)
print("PHASE 0 SUMMARY")
print("="*70)
print(f"  Main sample:         N = {len(sample_main):,}  (manuscript: 15,065)")
print(f"  Strict sample:       N = {len(sample_strict):,}  (manuscript: 14,598)")
print(f"  Conservative sample: N = {len(sample_conservative):,}  (manuscript: 13,880)")
print(f"  Pipeline status: {'PASS' if all_pass else 'CHECK DISCREPANCIES'}")
print("="*70)
