# Supplementary material for: No relative age effect in professional esports: a cross-national test of selection mechanisms
Source: Front Psychol. 2026 Jul 15;17:1829930. doi: 10.3389/fpsyg.2026.1829930 (PMC13414764; doi:10.3389/fpsyg.2026.1829930)
Supplement: Supplementary Material S1 — Reproducibility package containing the complete analytical pipeline, the preprocessed analytical samples, per-phase analytical outputs, and a verification report documenting reproduction of all statistics reported in the manuscript. [file Data_Sheet_1.zip › scripts/phase5_underdog.py]

"""
Phase 5: Underdog Hypothesis Empirical Test
============================================

Tests the underdog hypothesis (McCarthy & Collins, 2014; Gibbs et al., 2012)
against the cross-domain carry-over hypothesis (Cobley et al., 2009;
Hancock et al., 2013).

The underdog hypothesis predicts that late-born athletes who persist past
age-graded selection accumulate distinctive psychological resources that
translate into superior productivity. In esports, this means:
- Within the long-career subset (5+ years), late-born players should
  outperform early-born players on productivity metrics

The carry-over hypothesis predicts:
- Composition effect: more late-born reach the long-career subset
- No quality difference once they reach it

This script:
1. Filters players with career duration >= 5 years (the "survivors")
2. Computes four productivity metrics per player
3. Compares birth quarters using Mann-Whitney U (Q1 vs Q4) and
   Kruskal-Wallis (all 4 quarters)
4. Reports Cohen's d effect sizes
"""
import pandas as pd
import numpy as np
from scipy import stats
from pathlib import Path
import json

SCRIPT_DIR = Path(__file__).resolve().parent
PIPELINE_DIR = SCRIPT_DIR.parent
DATA_DIR = PIPELINE_DIR / 'data'
OUTPUT_DIR = PIPELINE_DIR / 'output'
OUTPUT_DIR.mkdir(exist_ok=True)

# Load main sample
df = pd.read_pickle(DATA_DIR / 'sample_main.pkl')
print(f"Main sample N = {len(df):,}")

# Filter long-career subset
df_long = df[df['duration'] >= 5].copy()
N_long = len(df_long)
print(f"Long-career subset (>=5 yr) N = {N_long:,}  ({N_long/len(df)*100:.1f}%)")

# Compute productivity metrics
df_long['earnings_per_year'] = df_long['usd_prize'] / df_long['duration']
df_long['tournaments_per_year'] = df_long['tourn_count'] / df_long['duration']
df_long['log_earnings_per_year'] = np.log1p(df_long['earnings_per_year'])
df_long['log_total_earnings'] = np.log1p(df_long['usd_prize'])

# Birth quarter distribution
print("\n" + "=" * 70)
print("BIRTH QUARTER DISTRIBUTION IN LONG-CAREER SUBSET")
print("=" * 70)
bq_dist = {}
for q in [1, 2, 3, 4]:
    n = (df_long['birth_quarter'] == q).sum()
    pct = n / N_long * 100
    bq_dist[f'Q{q}'] = {'n': int(n), 'pct': round(pct, 1)}
    print(f"  Q{q}: N = {n:,} ({pct:.1f}%)")

# Composition test: Chi-square against population baseline
# Use existing population-adjusted expected proportions from metadata
with open(DATA_DIR / 'population_reference.json') as f:
    pop_ref = json.load(f)

# Pop reference is monthly; aggregate to quarterly
q_props = {int(q): prop for q, prop in pop_ref['POP_quarter'].items()}
# Normalize (should already sum to ~1.0)
total = sum(q_props.values())
for q in q_props:
    q_props[q] /= total

print("\nPopulation-adjusted expected proportions:")
for q in [1, 2, 3, 4]:
    print(f"  Q{q}: {q_props[q]:.4f}")

# Chi-square test (composition effect)
observed = [bq_dist[f'Q{q}']['n'] for q in [1, 2, 3, 4]]

# (a) Against uniform baseline (matches manuscript Section 3.3.4 reporting)
expected_uniform = [N_long / 4] * 4
chi2_unif, p_unif = stats.chisquare(observed, expected_uniform)
cramers_v_unif = np.sqrt(chi2_unif / (N_long * 3))
q1_q4_or_unif = (observed[0] / (N_long/4)) / (observed[3] / (N_long/4))
print(f"\n[a] Composition vs UNIFORM (manuscript Section 3.3.4):")
print(f"    chi2(3) = {chi2_unif:.3f}, p = {p_unif:.4f}, V = {cramers_v_unif:.4f}, Q1 vs Q4 OR = {q1_q4_or_unif:.4f}")

# (b) Against population baseline (secondary check)
expected_pop = [q_props[q] * N_long for q in [1, 2, 3, 4]]
chi2, p_chi2 = stats.chisquare(observed, expected_pop)
cramers_v = np.sqrt(chi2 / (N_long * 3))
or_q1_q4 = (observed[0] / expected_pop[0]) / (observed[3] / expected_pop[3])
print(f"\n[b] Composition vs POPULATION (secondary check):")
print(f"    chi2(3) = {chi2:.3f}, p = {p_chi2:.4f}, V = {cramers_v:.4f}, Q1 vs Q4 OR = {or_q1_q4:.4f}")

# Productivity metrics tests
metrics = {
    'usd_prize': 'Total earnings (USD)',
    'earnings_per_year': 'Earnings per active year (USD)',
    'tournaments_per_year': 'Tournaments per active year',
    'tourn_count': 'Total tournament entries',
}

results = {}
print("\n" + "=" * 70)
print("PRODUCTIVITY METRICS BY BIRTH QUARTER (long-career subset)")
print("=" * 70)
for metric_col, metric_label in metrics.items():
    print(f"\n{metric_label}:")
    metric_results = {}
    
    # Per-quarter stats
    for q in [1, 2, 3, 4]:
        subset = df_long[df_long['birth_quarter'] == q][metric_col]
        metric_results[f'Q{q}'] = {
            'n': int(len(subset)),
            'mean': float(subset.mean()),
            'median': float(subset.median()),
            'sd': float(subset.std()),
            'iqr_lo': float(subset.quantile(0.25)),
            'iqr_hi': float(subset.quantile(0.75)),
        }
        print(f"  Q{q}: median = {subset.median():>12,.1f}, mean = {subset.mean():>12,.1f}, "
              f"SD = {subset.std():>12,.1f}, n = {len(subset):,}")
    
    # Kruskal-Wallis (4 groups)
    groups = [df_long[df_long['birth_quarter'] == q][metric_col].values for q in [1, 2, 3, 4]]
    h_stat, p_kw = stats.kruskal(*groups)
    print(f"  Kruskal-Wallis: H = {h_stat:.3f}, p = {p_kw:.4f}")
    
    # Mann-Whitney Q1 vs Q4
    q1 = df_long[df_long['birth_quarter'] == 1][metric_col]
    q4 = df_long[df_long['birth_quarter'] == 4][metric_col]
    u_stat, p_mw = stats.mannwhitneyu(q1, q4, alternative='two-sided')
    print(f"  Mann-Whitney Q1 vs Q4: U = {u_stat:.0f}, p = {p_mw:.4f}")
    
    # Cohen's d (Q4 - Q1)
    # For earnings, use log-transformed
    if metric_col in ['usd_prize', 'earnings_per_year']:
        log_q1 = np.log1p(q1)
        log_q4 = np.log1p(q4)
        pooled_sd = np.sqrt((log_q1.var() + log_q4.var()) / 2)
        d = (log_q4.mean() - log_q1.mean()) / pooled_sd if pooled_sd > 0 else 0
        d_scale = 'log'
    else:
        pooled_sd = np.sqrt((q1.var() + q4.var()) / 2)
        d = (q4.mean() - q1.mean()) / pooled_sd if pooled_sd > 0 else 0
        d_scale = 'raw'
    print(f"  Cohen's d (Q4 - Q1, {d_scale}-scale): d = {d:+.4f}")
    
    # ANOVA (parametric counterpart)
    if metric_col in ['usd_prize', 'earnings_per_year']:
        col_for_anova = f'log_{metric_col}' if f'log_{metric_col}' in df_long.columns else None
        if col_for_anova:
            groups_log = [df_long[df_long['birth_quarter'] == q][col_for_anova].values for q in [1, 2, 3, 4]]
            f_stat, p_anova = stats.f_oneway(*groups_log)
            print(f"  ANOVA (log-scale): F(3, {N_long-4}) = {f_stat:.3f}, p = {p_anova:.4f}")
    
    metric_results['kruskal_wallis'] = {'H': float(h_stat), 'p': float(p_kw)}
    metric_results['mann_whitney_q1_q4'] = {'U': float(u_stat), 'p': float(p_mw)}
    metric_results['cohen_d_q4_q1'] = {'d': float(d), 'scale': d_scale}
    results[metric_col] = metric_results

# Save full results to JSON
output = {
    'N_main_sample': len(df),
    'N_long_career_subset': N_long,
    'pct_of_main_sample': round(N_long/len(df)*100, 1),
    'birth_quarter_distribution': bq_dist,
    'composition_test_vs_uniform': {
        'chi2': float(chi2_unif),
        'df': 3,
        'p': float(p_unif),
        'cramers_v': float(cramers_v_unif),
        'q1_q4_or': float(q1_q4_or_unif),
        'note': 'Primary composition test (matches manuscript Section 3.3.4)',
    },
    'composition_test_vs_population': {
        'chi2': float(chi2),
        'df': 3,
        'p': float(p_chi2),
        'cramers_v': float(cramers_v),
        'q1_q4_or': float(or_q1_q4),
        'note': 'Secondary check accounting for natural birth seasonality',
    },
    'productivity_tests': results,
}
output_path = OUTPUT_DIR / 'phase5_underdog_results.json'
with open(output_path, 'w') as f:
    json.dump(output, f, indent=2)
print(f"\nResults saved to {output_path}")

# Markdown report
md_lines = []
md_lines.append("# Phase 5: Underdog Hypothesis Test Results\n")
md_lines.append(f"## Sample\n\nN (main) = {len(df):,}; N (>=5 yr) = {N_long:,} ({N_long/len(df)*100:.1f}%)\n")
md_lines.append("## Birth Quarter Distribution\n")
md_lines.append("| Quarter | N | % |")
md_lines.append("|---|---:|---:|")
for q in [1, 2, 3, 4]:
    md_lines.append(f"| Q{q} | {bq_dist[f'Q{q}']['n']:,} | {bq_dist[f'Q{q}']['pct']}% |")
md_lines.append("")
md_lines.append(f"**Composition test vs uniform (primary, matches manuscript)**: chi2(3) = {chi2_unif:.3f}, p = {p_unif:.4f}, V = {cramers_v_unif:.4f}, Q1 vs Q4 OR = {q1_q4_or_unif:.4f}\n")
md_lines.append(f"**Composition test vs population (secondary)**: chi2(3) = {chi2:.3f}, p = {p_chi2:.4f}, V = {cramers_v:.4f}, Q1 vs Q4 OR = {or_q1_q4:.4f}\n")

md_lines.append("## Productivity Metrics by Birth Quarter\n")
md_lines.append("| Metric | Q1 median | Q2 median | Q3 median | Q4 median | Kruskal-Wallis | Cohen's d (Q4-Q1) |")
md_lines.append("|---|---:|---:|---:|---:|---:|---:|")
for metric_col, metric_label in metrics.items():
    r = results[metric_col]
    md_lines.append(f"| {metric_label} | "
                    f"{r['Q1']['median']:,.0f} | "
                    f"{r['Q2']['median']:,.0f} | "
                    f"{r['Q3']['median']:,.0f} | "
                    f"{r['Q4']['median']:,.0f} | "
                    f"H = {r['kruskal_wallis']['H']:.2f}, p = {r['kruskal_wallis']['p']:.3f} | "
                    f"{r['cohen_d_q4_q1']['d']:+.3f} |")
md_lines.append("")

md_path = OUTPUT_DIR / 'phase5_underdog_report.md'
with open(md_path, 'w') as f:
    f.write('\n'.join(md_lines))
print(f"Markdown report saved to {md_path}")
