# Supplementary material for: No relative age effect in professional esports: a cross-national test of selection mechanisms
Source: Front Psychol. 2026 Jul 15;17:1829930. doi: 10.3389/fpsyg.2026.1829930 (PMC13414764; doi:10.3389/fpsyg.2026.1829930)
Supplement: Supplementary Material S1 — Reproducibility package containing the complete analytical pipeline, the preprocessed analytical samples, per-phase analytical outputs, and a verification report documenting reproduction of all statistics reported in the manuscript. [file Data_Sheet_1.zip › output/mediation_results.json]

{
  "a": -0.16163660002036767,
  "b": -0.19709656617671983,
  "c": 0.06426640888479768,
  "c_prime": 0.03240839005230706,
  "se_a": 0.06292923891200355,
  "se_b": 0.00500693015514475,
  "se_c": 0.040553410567536606,
  "se_c_prime": 0.03861988544948969,
  "p_a": 0.010222211289067367,
  "p_b": 0.0,
  "p_c": 0.11304761390805486,
  "p_c_prime": 0.4013910443989119,
  "indirect": 0.03185801883249439,
  "sobel_z": 2.563094834418562,
  "sobel_p": 0.01037437072087477,
  "pct_mediated": 49.57180490604705,
  "n": 15031
}
