# Supplementary material for: No relative age effect in professional esports: a cross-national test of selection mechanisms
Source: Front Psychol. 2026 Jul 15;17:1829930. doi: 10.3389/fpsyg.2026.1829930 (PMC13414764; doi:10.3389/fpsyg.2026.1829930)
Supplement: Supplementary Material S1 — Reproducibility package containing the complete analytical pipeline, the preprocessed analytical samples, per-phase analytical outputs, and a verification report documenting reproduction of all statistics reported in the manuscript. [file Data_Sheet_1.zip › output/phase5_underdog_results.json]

{
  "N_main_sample": 15065,
  "N_long_career_subset": 4180,
  "pct_of_main_sample": 27.7,
  "birth_quarter_distribution": {
    "Q1": {
      "n": 944,
      "pct": 22.6
    },
    "Q2": {
      "n": 1053,
      "pct": 25.2
    },
    "Q3": {
      "n": 1106,
      "pct": 26.5
    },
    "Q4": {
      "n": 1077,
      "pct": 25.8
    }
  },
  "composition_test_vs_uniform": {
    "chi2": 14.363636363636363,
    "df": 3,
    "p": 0.00244973353557195,
    "cramers_v": 0.03384413608499149,
    "q1_q4_or": 0.8765088207985144,
    "note": "Primary composition test (matches manuscript Section 3.3.4)"
  },
  "composition_test_vs_population": {
    "chi2": 3.9559420372467473,
    "df": 3,
    "p": 0.26626106308320346,
    "cramers_v": 0.017761358962329877,
    "q1_q4_or": 0.9242849829384755,
    "note": "Secondary check accounting for natural birth seasonality"
  },
  "productivity_tests": {
    "usd_prize": {
      "Q1": {
        "n": 944,
        "mean": 221524.55939618644,
        "median": 58374.055,
        "sd": 535448.1957167895,
        "iqr_lo": 13694.130000000001,
        "iqr_hi": 200395.56
      },
      "Q2": {
        "n": 1053,
        "mean": 226426.33165242162,
        "median": 57003.91,
        "sd": 550273.6373305848,
        "iqr_lo": 15458.33,
        "iqr_hi": 220506.99999999994
      },
      "Q3": {
        "n": 1106,
        "mean": 216673.84514466545,
        "median": 65480.14000000001,
        "sd": 427965.4187589363,
        "iqr_lo": 14721.195,
        "iqr_hi": 214598.00500000003
      },
      "Q4": {
        "n": 1077,
        "mean": 221039.3839461467,
        "median": 60560.2,
        "sd": 551386.5911044345,
        "iqr_lo": 14660.119999999999,
        "iqr_hi": 193779.07
      },
      "kruskal_wallis": {
        "H": 1.0924805050272781,
        "p": 0.7788896228609595
      },
      "mann_whitney_q1_q4": {
        "U": 504766.0,
        "p": 0.7846002624727795
      },
      "cohen_d_q4_q1": {
        "d": 0.013996648113350418,
        "scale": "log"
      }
    },
    "earnings_per_year": {
      "Q1": {
        "n": 944,
        "mean": 26479.759431659422,
        "median": 6522.688712869865,
        "sd": 64522.90206561442,
        "iqr_lo": 1806.7081067279378,
        "iqr_hi": 24297.16760548268
      },
      "Q2": {
        "n": 1053,
        "mean": 26525.74954895681,
        "median": 7652.274782019704,
        "sd": 61025.94655681101,
        "iqr_lo": 2025.394012412529,
        "iqr_hi": 27070.84569429916
      },
      "Q3": {
        "n": 1106,
        "mean": 26209.44365261439,
        "median": 8341.307049483796,
        "sd": 48427.15857093228,
        "iqr_lo": 1974.206964703605,
        "iqr_hi": 26514.759990029244
      },
      "Q4": {
        "n": 1077,
        "mean": 27581.909426083734,
        "median": 7333.800009689923,
        "sd": 68492.01734610205,
        "iqr_lo": 2054.312548618219,
        "iqr_hi": 25015.750768191265
      },
      "kruskal_wallis": {
        "H": 1.8629905543288268,
        "p": 0.6013243365199115
      },
      "mann_whitney_q1_q4": {
        "U": 499435.0,
        "p": 0.4961059407794951
      },
      "cohen_d_q4_q1": {
        "d": 0.027312988015890854,
        "scale": "log"
      }
    },
    "tournaments_per_year": {
      "Q1": {
        "n": 944,
        "mean": 5.839344596629023,
        "median": 4.595319763532154,
        "sd": 4.770400799416882,
        "iqr_lo": 2.461024942362908,
        "iqr_hi": 8.171338922271758
      },
      "Q2": {
        "n": 1053,
        "mean": 6.145569605920414,
        "median": 4.6416520595968445,
        "sd": 5.594288991506499,
        "iqr_lo": 2.427384675527756,
        "iqr_hi": 8.448431558935361
      },
      "Q3": {
        "n": 1106,
        "mean": 5.93516844859508,
        "median": 4.419852439996697,
        "sd": 5.097084314821315,
        "iqr_lo": 2.4964364389355578,
        "iqr_hi": 8.130916245865798
      },
      "Q4": {
        "n": 1077,
        "mean": 5.8227121361114795,
        "median": 4.423775671406004,
        "sd": 5.038038407482011,
        "iqr_lo": 2.3774409044193217,
        "iqr_hi": 7.9058441558441555
      },
      "kruskal_wallis": {
        "H": 1.793013567717244,
        "p": 0.6164564407185151
      },
      "mann_whitney_q1_q4": {
        "U": 516051.0,
        "p": 0.5559994595780273
      },
      "cohen_d_q4_q1": {
        "d": -0.0033901973116157095,
        "scale": "raw"
      }
    },
    "tourn_count": {
      "Q1": {
        "n": 944,
        "mean": 49.5,
        "median": 35.0,
        "sd": 50.650759814412524,
        "iqr_lo": 18.0,
        "iqr_hi": 62.25
      },
      "Q2": {
        "n": 1053,
        "mean": 52.275403608736944,
        "median": 35.0,
        "sd": 60.93918096407053,
        "iqr_lo": 18.0,
        "iqr_hi": 64.0
      },
      "Q3": {
        "n": 1106,
        "mean": 49.64376130198915,
        "median": 33.0,
        "sd": 52.65968296441028,
        "iqr_lo": 18.0,
        "iqr_hi": 63.0
      },
      "Q4": {
        "n": 1077,
        "mean": 48.61745589600743,
        "median": 31.0,
        "sd": 52.31185433465766,
        "iqr_lo": 17.0,
        "iqr_hi": 59.0
      },
      "kruskal_wallis": {
        "H": 3.0245709421607088,
        "p": 0.38785231291149097
      },
      "mann_whitney_q1_q4": {
        "U": 526071.5,
        "p": 0.17557468940842047
      },
      "cohen_d_q4_q1": {
        "d": -0.017140770606490014,
        "scale": "raw"
      }
    }
  }
}
