# Supplementary material for: No relative age effect in professional esports: a cross-national test of selection mechanisms
Source: Front Psychol. 2026 Jul 15;17:1829930. doi: 10.3389/fpsyg.2026.1829930 (PMC13414764; doi:10.3389/fpsyg.2026.1829930)
Supplement: Supplementary Material S1 — Reproducibility package containing the complete analytical pipeline, the preprocessed analytical samples, per-phase analytical outputs, and a verification report documenting reproduction of all statistics reported in the manuscript. [file Data_Sheet_1.zip › output/country_results.json]

[
  {
    "cc": "au",
    "cutoff": 1,
    "n": 311,
    "aQ1_pct": 20.90032154340836,
    "aQ4_pct": 27.331189710610932,
    "OR": 0.7025346724055476,
    "CI_lo": 0.4852573918077421,
    "CI_hi": 1.0170993255627014,
    "chi2": 4.408360128617363,
    "p": 0.22061145989250894
  },
  {
    "cc": "br",
    "cutoff": 3,
    "n": 640,
    "aQ1_pct": 26.406249999999996,
    "aQ4_pct": 23.4375,
    "OR": 1.1721160651096956,
    "CI_lo": 0.9095191554204233,
    "CI_hi": 1.5105301102242032,
    "chi2": 1.2875,
    "p": 0.7321034439395642
  },
  {
    "cc": "ca",
    "cutoff": 9,
    "n": 402,
    "aQ1_pct": 26.119402985074625,
    "aQ4_pct": 22.885572139303484,
    "OR": 1.1912604303908652,
    "CI_lo": 0.8633228767043094,
    "CI_hi": 1.6437667196221832,
    "chi2": 4.109452736318408,
    "p": 0.24988518506694718
  },
  {
    "cc": "cn",
    "cutoff": 9,
    "n": 1067,
    "aQ1_pct": 25.398313027179007,
    "aQ4_pct": 26.991565135895033,
    "OR": 0.9208760817978783,
    "CI_lo": 0.7592002703168097,
    "CI_hi": 1.11698163341478,
    "chi2": 4.05904404873477,
    "p": 0.2551586181201752
  },
  {
    "cc": "de",
    "cutoff": 7,
    "n": 607,
    "aQ1_pct": 25.370675453047774,
    "aQ4_pct": 23.88797364085667,
    "OR": 1.0831696734414251,
    "CI_lo": 0.8341632103385844,
    "CI_hi": 1.4065071761999455,
    "chi2": 0.5189456342668863,
    "p": 0.9147098538969182
  },
  {
    "cc": "dk",
    "cutoff": 1,
    "n": 273,
    "aQ1_pct": 22.71062271062271,
    "aQ4_pct": 27.106227106227106,
    "OR": 0.7901882925579607,
    "CI_lo": 0.5354929759167204,
    "CI_hi": 1.1660237683356118,
    "chi2": 1.1245421245421245,
    "p": 0.7711530630295791
  },
  {
    "cc": "es",
    "cutoff": 1,
    "n": 275,
    "aQ1_pct": 25.454545454545453,
    "aQ4_pct": 26.181818181818183,
    "OR": 0.9627371273712737,
    "CI_lo": 0.6570846520907498,
    "CI_hi": 1.4105682935523551,
    "chi2": 0.9127272727272726,
    "p": 0.822355389535287
  },
  {
    "cc": "fi",
    "cutoff": 1,
    "n": 197,
    "aQ1_pct": 22.33502538071066,
    "aQ4_pct": 26.39593908629442,
    "OR": 0.8019105077928607,
    "CI_lo": 0.5055804570382045,
    "CI_hi": 1.2719250785043898,
    "chi2": 3.060913705583756,
    "p": 0.38232850074500047
  },
  {
    "cc": "fr",
    "cutoff": 1,
    "n": 480,
    "aQ1_pct": 25.0,
    "aQ4_pct": 24.791666666666668,
    "OR": 1.011204481792717,
    "CI_lo": 0.7546910133177722,
    "CI_hi": 1.3549048364872025,
    "chi2": 3.5166666666666666,
    "p": 0.31860693471830703
  },
  {
    "cc": "gb",
    "cutoff": 9,
    "n": 569,
    "aQ1_pct": 23.022847100175746,
    "aQ4_pct": 25.30755711775044,
    "OR": 0.8827213343480468,
    "CI_lo": 0.6727168025553527,
    "CI_hi": 1.158283769861809,
    "chi2": 1.453427065026362,
    "p": 0.6930602833563486
  },
  {
    "cc": "it",
    "cutoff": 1,
    "n": 150,
    "aQ1_pct": 26.0,
    "aQ4_pct": 24.0,
    "OR": 1.1126126126126128,
    "CI_lo": 0.6594947087858769,
    "CI_hi": 1.8770534611621645,
    "chi2": 0.4533333333333333,
    "p": 0.9290175184872052
  },
  {
    "cc": "jp",
    "cutoff": 4,
    "n": 359,
    "aQ1_pct": 21.16991643454039,
    "aQ4_pct": 25.348189415041784,
    "OR": 0.7908981477886072,
    "CI_lo": 0.5587996261685203,
    "CI_hi": 1.1193992459594237,
    "chi2": 3.0835654596100275,
    "p": 0.3789196211776727
  },
  {
    "cc": "kr",
    "cutoff": 1,
    "n": 1216,
    "aQ1_pct": 27.549342105263158,
    "aQ4_pct": 25.493421052631575,
    "OR": 1.1113104609864157,
    "CI_lo": 0.9280888787377641,
    "CI_hi": 1.3307033076158625,
    "chi2": 9.164473684210527,
    "p": 0.027182189599328117
  },
  {
    "cc": "nl",
    "cutoff": 10,
    "n": 274,
    "aQ1_pct": 21.897810218978105,
    "aQ4_pct": 28.467153284671532,
    "OR": 0.704529115744069,
    "CI_lo": 0.4777856079670833,
    "CI_hi": 1.0388786657745377,
    "chi2": 2.846715328467153,
    "p": 0.41586736569848803
  },
  {
    "cc": "no",
    "cutoff": 1,
    "n": 133,
    "aQ1_pct": 15.037593984962406,
    "aQ4_pct": 31.57894736842105,
    "OR": 0.38348082595870203,
    "CI_lo": 0.21050110368492725,
    "CI_hi": 0.6986069968453958,
    "chi2": 7.902255639097744,
    "p": 0.04807557570390858
  },
  {
    "cc": "pl",
    "cutoff": 9,
    "n": 206,
    "aQ1_pct": 23.300970873786408,
    "aQ4_pct": 25.728155339805824,
    "OR": 0.8770002388344877,
    "CI_lo": 0.5595491011832779,
    "CI_hi": 1.3745521479513974,
    "chi2": 1.4951456310679612,
    "p": 0.6833911685546359
  },
  {
    "cc": "ru",
    "cutoff": 9,
    "n": 528,
    "aQ1_pct": 21.78030303030303,
    "aQ4_pct": 26.704545454545453,
    "OR": 0.7642573798361755,
    "CI_lo": 0.5760969897455118,
    "CI_hi": 1.013873276602391,
    "chi2": 3.106060606060606,
    "p": 0.37556002902052427
  },
  {
    "cc": "se",
    "cutoff": 1,
    "n": 390,
    "aQ1_pct": 22.05128205128205,
    "aQ4_pct": 24.871794871794872,
    "OR": 0.854517091698318,
    "CI_lo": 0.6132918149708656,
    "CI_hi": 1.190623194668332,
    "chi2": 3.2512820512820513,
    "p": 0.3544810365396913
  },
  {
    "cc": "ua",
    "cutoff": 9,
    "n": 183,
    "aQ1_pct": 30.05464480874317,
    "aQ4_pct": 25.136612021857925,
    "OR": 1.2797214673913044,
    "CI_lo": 0.8080308858051336,
    "CI_hi": 2.0267629157149587,
    "chi2": 5.0,
    "p": 0.1717971442967335
  },
  {
    "cc": "us",
    "cutoff": 9,
    "n": 2287,
    "aQ1_pct": 24.31132487975514,
    "aQ4_pct": 27.503279405334503,
    "OR": 0.8466649951001056,
    "CI_lo": 0.7416050897320235,
    "CI_hi": 0.966608271508614,
    "chi2": 17.131176213379973,
    "p": 0.0006641679601782371
  }
]
