# Supplementary material for: No relative age effect in professional esports: a cross-national test of selection mechanisms
Source: Front Psychol. 2026 Jul 15;17:1829930. doi: 10.3389/fpsyg.2026.1829930 (PMC13414764; doi:10.3389/fpsyg.2026.1829930)
Supplement: Supplementary Material S1 — Reproducibility package containing the complete analytical pipeline, the preprocessed analytical samples, per-phase analytical outputs, and a verification report documenting reproduction of all statistics reported in the manuscript. [file Data_Sheet_1.zip › output/cohort_results.json]

[
  {
    "cohort": "<=1985",
    "n": 833,
    "q1_pct": 23.52941176470588,
    "q2_pct": 24.849939975990395,
    "q3_pct": 24.24969987995198,
    "q4_pct": 27.370948379351738,
    "OR": 0.8164642375168691,
    "CI_lo": 0.6545898166084065,
    "CI_hi": 1.0183688078098976,
    "chi2": 2.788715486194478,
    "p": 0.4253609194693224
  },
  {
    "cohort": "1986-1990",
    "n": 1729,
    "q1_pct": 24.522845575477152,
    "q2_pct": 24.927703875072297,
    "q3_pct": 25.910931174089068,
    "q4_pct": 24.638519375361483,
    "OR": 0.993779792419909,
    "CI_lo": 0.8512385211819647,
    "CI_hi": 1.1601898307549028,
    "chi2": 0.8253325621746673,
    "p": 0.8433987140872466
  },
  {
    "cohort": "1991-1995",
    "n": 2631,
    "q1_pct": 22.767008741923224,
    "q2_pct": 24.857468643101484,
    "q3_pct": 25.57962751805397,
    "q4_pct": 26.795895096921324,
    "OR": 0.8053233372424191,
    "CI_lo": 0.7103476342709283,
    "CI_hi": 0.9129975890929909,
    "chi2": 9.016723679209427,
    "p": 0.029069360458676998
  },
  {
    "cohort": "1996-2000",
    "n": 4737,
    "q1_pct": 22.98923369221026,
    "q2_pct": 24.0025332488917,
    "q3_pct": 27.000211104074307,
    "q4_pct": 26.00802195482373,
    "OR": 0.8492789591165414,
    "CI_lo": 0.7732531133585909,
    "CI_hi": 0.932779626667458,
    "chi2": 19.052353810428542,
    "p": 0.00026666813891069346
  },
  {
    "cohort": "2001-2005",
    "n": 4686,
    "q1_pct": 24.989329918907384,
    "q2_pct": 24.669227486128893,
    "q3_pct": 25.77891591976099,
    "q4_pct": 24.56252667520273,
    "OR": 1.0231649638572682,
    "CI_lo": 0.9315584876207584,
    "CI_hi": 1.1237797273886563,
    "chi2": 1.7012377294067433,
    "p": 0.636658655120351
  },
  {
    "cohort": "2006+",
    "n": 449,
    "q1_pct": 30.28953229398664,
    "q2_pct": 28.953229398663698,
    "q3_pct": 22.271714922049,
    "q4_pct": 18.485523385300667,
    "OR": 1.916009084260364,
    "CI_lo": 1.4025797968832623,
    "CI_hi": 2.617384635887342,
    "chi2": 16.79064587973274,
    "p": 0.0007803760143121882
  }
]
