# Supplementary material for: No relative age effect in professional esports: a cross-national test of selection mechanisms
Source: Front Psychol. 2026 Jul 15;17:1829930. doi: 10.3389/fpsyg.2026.1829930 (PMC13414764; doi:10.3389/fpsyg.2026.1829930)
Supplement: Supplementary Material S1 — Reproducibility package containing the complete analytical pipeline, the preprocessed analytical samples, per-phase analytical outputs, and a verification report documenting reproduction of all statistics reported in the manuscript. [file Data_Sheet_1.zip › output/phase5_underdog_report.md]

# Phase 5: Underdog Hypothesis Test Results

## Sample

N (main) = 15,065; N (>=5 yr) = 4,180 (27.7%)

## Birth Quarter Distribution

| Quarter | N | % |
|---|---:|---:|
| Q1 | 944 | 22.6% |
| Q2 | 1,053 | 25.2% |
| Q3 | 1,106 | 26.5% |
| Q4 | 1,077 | 25.8% |

**Composition test vs uniform (primary, matches manuscript)**: chi2(3) = 14.364, p = 0.0024, V = 0.0338, Q1 vs Q4 OR = 0.8765

**Composition test vs population (secondary)**: chi2(3) = 3.956, p = 0.2663, V = 0.0178, Q1 vs Q4 OR = 0.9243

## Productivity Metrics by Birth Quarter

| Metric | Q1 median | Q2 median | Q3 median | Q4 median | Kruskal-Wallis | Cohen's d (Q4-Q1) |
|---|---:|---:|---:|---:|---:|---:|
| Total earnings (USD) | 58,374 | 57,004 | 65,480 | 60,560 | H = 1.09, p = 0.779 | +0.014 |
| Earnings per active year (USD) | 6,523 | 7,652 | 8,341 | 7,334 | H = 1.86, p = 0.601 | +0.027 |
| Tournaments per active year | 5 | 5 | 4 | 4 | H = 1.79, p = 0.616 | -0.003 |
| Total tournament entries | 35 | 35 | 33 | 31 | H = 3.02, p = 0.388 | -0.017 |
