# Supplementary material for: No relative age effect in professional esports: a cross-national test of selection mechanisms
Source: Front Psychol. 2026 Jul 15;17:1829930. doi: 10.3389/fpsyg.2026.1829930 (PMC13414764; doi:10.3389/fpsyg.2026.1829930)
Supplement: Supplementary Material S1 — Reproducibility package containing the complete analytical pipeline, the preprocessed analytical samples, per-phase analytical outputs, and a verification report documenting reproduction of all statistics reported in the manuscript. [file Data_Sheet_1.zip › data/sample_strict.csv]

player_id	nickname	full_name	date_of_birth	countrycode	country_x	usd_prize	tournamentsentry_count	is_female	debut_date	end_date	duration	dob	tourn_count	birth_year	birth_month	birth_day	birth_quarter	debut_year	debut_age	log_earnings	is_jan1	sample	primary_game_id	primary_game	primary_genre	primary_platform	is_team	team_share	country_y	region	subregion	gii	cohort	debut_age_group	bq_late
1000	MC	Jang Min Chul	33406.0	kr	Korea, Republic of	537732.41	124.0	False	2009-08-22	2024-12-22	15.3347022587269	1991-06-17	124.0	1991.0	6.0	17.0	2.0	2009	18.182067077344286	13.195118195886996	False	strict	151	StarCraft II	Strategy	PC	False	0.0967741935483871	Korea, Republic of	Asia	Eastern Asia	0.038	1991-1995	18-22	0
1001	NesTea	Lim Jae Duk	30297.0	kr	Korea, Republic of	288225.05999999994	57.0	False	2008-07-13	2014-10-12	6.247775496235455	1982-12-12	57.0	1982.0	12.0	12.0	4.0	2008	25.585215605749486	12.571500381776758	False	strict	151	StarCraft II	Strategy	PC	False	0.12280701754385964	Korea, Republic of	Asia	Eastern Asia	0.038	<=1985	>25	1
1002	Mvp	Jung Jong Hyun	33281.0	kr	Korea, Republic of	419621.14	70.0	False	2009-08-16	2023-08-05	13.96851471594798	1991-02-12	70.0	1991.0	2.0	12.0	1.0	2009	18.507871321013006	12.947109918649934	False	strict	151	StarCraft II	Strategy	PC	False	0.11428571428571428	Korea, Republic of	Asia	Eastern Asia	0.038	1991-1995	18-22	0
1003	Polt	Choi Sung Hoon	32326.0	kr	Korea, Republic of	451943.2400000001	139.0	False	2010-10-02	2019-08-19	8.878850102669405	1988-07-02	139.0	1988.0	7.0	2.0	3.0	2010	22.250513347022586	13.02131408837269	False	strict	151	StarCraft II	Strategy	PC	False	0.03597122302158273	Korea, Republic of	Asia	Eastern Asia	0.038	1986-1990	22-25	1
1004	MarineKing	Lee Jung Hoon	34161.0	kr	Korea, Republic of	212397.14	87.0	False	2010-11-13	2015-05-24	4.525667351129363	1993-07-11	87.0	1993.0	7.0	11.0	3.0	2010	17.34154688569473	12.266217811249431	False	strict	151	StarCraft II	Strategy	PC	False	0.14942528735632185	Korea, Republic of	Asia	Eastern Asia	0.038	1991-1995	16-18	1
1005	July	Park Sung Joon	31764.0	kr	Korea, Republic of	230268.43999999997	58.0	False	2003-06-22	2024-10-28	21.352498288843258	1986-12-18	58.0	1986.0	12.0	18.0	4.0	2003	16.50924024640657	12.34700538052097	False	strict	152	StarCraft: Brood War	Strategy	PC	False	0.1896551724137931	Korea, Republic of	Asia	Eastern Asia	0.038	1986-1990	16-18	1
1006	TOP	Kim Jung Hoon	33203.0	kr	Korea, Republic of	46263.79	43.0	False	2010-10-02	2024-04-13	13.530458590006845	1990-11-26	43.0	1990.0	11.0	26.0	4.0	2010	19.849418206707735	10.742136475604418	False	strict	151	StarCraft II	Strategy	PC	False	0.11627906976744186	Korea, Republic of	Asia	Eastern Asia	0.038	1986-1990	18-22	1
1007	MMA	Moon Sung Won	32445.0	kr	Korea, Republic of	417169.1600000001	112.0	False	2011-03-19	2023-08-05	12.380561259411362	1988-10-29	112.0	1988.0	10.0	29.0	4.0	2011	22.38466803559206	12.941249475102053	False	strict	151	StarCraft II	Strategy	PC	False	0.15178571428571427	Korea, Republic of	Asia	Eastern Asia	0.038	1986-1990	22-25	1
1008	NaDa	Lee Yoon Yeol	31006.0	kr	Korea, Republic of	337401.66000000003	70.0	False	2002-06-22	2019-03-17	16.733744010951405	1984-11-20	70.0	1984.0	11.0	20.0	4.0	2002	17.585215605749486	12.729032332880355	False	strict	152	StarCraft: Brood War	Strategy	PC	False	0.14285714285714285	Korea, Republic of	Asia	Eastern Asia	0.038	<=1985	16-18	1
1009	LosirA	Hwang Kang Ho	33705.0	kr	Korea, Republic of	114374.29999999997	107.0	False	2010-10-02	2019-08-18	8.876112251882272	1992-04-11	107.0	1992.0	4.0	11.0	2.0	2010	18.47501711156742	11.647240425525203	False	strict	151	StarCraft II	Strategy	PC	False	0.1308411214953271	Korea, Republic of	Asia	Eastern Asia	0.038	1991-1995	18-22	0
1010	anypro	Lee Jung-Hwan	32008.0	kr	Korea, Republic of	16680.309999999998	8.0	False	2010-10-02	2011-09-10	0.9390828199863107	1987-08-19	8.0	1987.0	8.0	19.0	3.0	2010	23.121149897330596	9.722044209999119	False	strict	151	StarCraft II	Strategy	PC	False	0.0	Korea, Republic of	Asia	Eastern Asia	0.038	1986-1990	22-25	1
1011	san	Kang Cho-Won	33007.0	kr	Korea, Republic of	109440.09000000003	61.0	False	2010-10-02	2015-07-24	4.80766598220397	1990-05-14	61.0	1990.0	5.0	14.0	2.0	2010	20.386036960985628	11.603141692602101	False	strict	151	StarCraft II	Strategy	PC	False	0.13114754098360656	Korea, Republic of	Asia	Eastern Asia	0.038	1986-1990	18-22	0
1012	HongUn	Ahn Hong Wook	31862.0	kr	Korea, Republic of	29392.1	14.0	False	2010-10-02	2012-07-25	1.8124572210814511	1987-03-26	14.0	1987.0	3.0	26.0	1.0	2010	23.520876112251884	10.288515231904304	False	strict	151	StarCraft II	Strategy	PC	False	0.07142857142857142	Korea, Republic of	Asia	Eastern Asia	0.038	1986-1990	22-25	0
1013	InCa	Song Joon Hyuk	33442.0	kr	Korea, Republic of	33270.850000000006	18.0	False	2010-10-02	2013-07-20	2.7980835044490076	1991-07-23	18.0	1991.0	7.0	23.0	3.0	2010	19.195071868583163	10.412466973117322	False	strict	151	StarCraft II	Strategy	PC	False	0.2222222222222222	Korea, Republic of	Asia	Eastern Asia	0.038	1991-1995	18-22	1
1014	sCsC	Kim Seung Chul	34744.0	kr	Korea, Republic of	319394.48	64.0	False	2010-12-18	2024-11-10	13.897330595482547	1995-02-14	64.0	1995.0	2.0	14.0	1.0	2010	15.841204654346338	12.674185363128789	False	strict	371	Heroes of the Storm	Multiplayer Online Battle Arena	PC	True	0.609375	Korea, Republic of	Asia	Eastern Asia	0.038	1991-1995	16-18	0
1015	Clide	Han Kyu Jong	32085.0	kr	Korea, Republic of	18537.36	18.0	False	2010-10-02	2012-07-28	1.8206707734428473	1987-11-04	18.0	1987.0	11.0	4.0	4.0	2010	22.910335386721425	9.827597377817833	False	strict	151	StarCraft II	Strategy	PC	False	0.16666666666666666	Korea, Republic of	Asia	Eastern Asia	0.038	1986-1990	22-25	1
1016	Jinro	Jonathan Walsh	32522.0	se	Sweden	29366.920000000002	15.0	False	2010-05-20	2012-07-28	2.190280629705681	1989-01-14	15.0	1989.0	1.0	14.0	1.0	2010	21.34428473648186	10.28765820111957	False	strict	151	StarCraft II	Strategy	PC	False	0.13333333333333333	Sweden	Europe	Northern Europe	0.007	1986-1990	18-22	0
1017	ByuN	Byun Hyun Woo	34097.0	kr	Korea, Republic of	651766.17	728.0	False	2010-10-02	2025-07-25	14.811772758384668	1993-05-08	728.0	1993.0	5.0	8.0	2.0	2010	17.401779603011637	13.38744267590597	False	strict	151	StarCraft II	Strategy	PC	False	0.050824175824175824	Korea, Republic of	Asia	Eastern Asia	0.038	1991-1995	16-18	0
1019	TricksteR	Seo Ki Soo	31015.0	kr	Korea, Republic of	19351.02	17.0	False	2008-07-13	2011-10-22	3.274469541409993	1984-11-29	17.0	1984.0	11.0	29.0	4.0	2008	23.619438740588638	9.870552085774241	False	strict	151	StarCraft II	Strategy	PC	False	0.058823529411764705	Korea, Republic of	Asia	Eastern Asia	0.038	<=1985	22-25	1
1020	HuK	Chris Loranger	32638.0	ca	Canada	151758.86999999997	117.0	False	2010-05-08	2016-11-05	6.496919917864476	1989-05-10	117.0	1989.0	5.0	10.0	2.0	2010	20.993839835728952	11.93005474799282	False	strict	151	StarCraft II	Strategy	PC	False	0.09401709401709402	Canada	Americas	Northern America	0.052	1986-1990	18-22	0
1021	Zenio	Choi Jung Min	33328.0	kr	Korea, Republic of	30185.48000000001	34.0	False	2010-10-02	2013-12-15	3.2032854209445585	1991-03-31	34.0	1991.0	3.0	31.0	1.0	2010	19.50718685831622	10.315149421004199	False	strict	151	StarCraft II	Strategy	PC	False	0.3235294117647059	Korea, Republic of	Asia	Eastern Asia	0.038	1991-1995	18-22	0
1022	GanZI	Kim Dong Ju	32141.0	kr	Korea, Republic of	35315.75	30.0	False	2008-07-13	2013-07-20	5.018480492813142	1987-12-30	30.0	1987.0	12.0	30.0	4.0	2008	20.536618754277892	10.472112634629138	False	strict	151	StarCraft II	Strategy	PC	False	0.16666666666666666	Korea, Republic of	Asia	Eastern Asia	0.038	1986-1990	18-22	1
1023	Ensnare	Kim Sang Cheol	32041.0	kr	Korea, Republic of	21405.829999999998	10.0	False	2010-10-02	2011-12-07	1.1800136892539357	1987-09-21	10.0	1987.0	9.0	21.0	3.0	2010	23.030800821355236	9.971465308968087	False	strict	151	StarCraft II	Strategy	PC	False	0.0	Korea, Republic of	Asia	Eastern Asia	0.038	1986-1990	22-25	1
1024	Jjakji	Ji Hoon Jung	34440.0	kr	Korea, Republic of	133917.24999999994	106.0	False	2010-11-13	2018-03-31	7.378507871321013	1994-04-16	106.0	1994.0	4.0	16.0	2.0	2010	16.577686516084874	11.804984818134935	False	strict	151	StarCraft II	Strategy	PC	False	0.16037735849056603	Korea, Republic of	Asia	Eastern Asia	0.038	1991-1995	16-18	0
1026	CoCa	Choi Jong Hwan	34438.0	kr	Korea, Republic of	21502.850000000002	27.0	False	2011-01-31	2014-01-24	2.9815195071868583	1994-04-14	27.0	1994.0	4.0	14.0	2.0	2011	16.799452429842574	9.975987267852119	False	strict	151	StarCraft II	Strategy	PC	False	0.2222222222222222	Korea, Republic of	Asia	Eastern Asia	0.038	1991-1995	16-18	0
1027	Swagger	Shin Sang Ho	32913.0	kr	Korea, Republic of	27392.030000000006	33.0	False	2007-11-17	2019-06-12	11.567419575633128	1990-02-09	33.0	1990.0	2.0	9.0	1.0	2007	17.76865160848734	10.218043880454148	False	strict	151	StarCraft II	Strategy	PC	False	0.24242424242424243	Korea, Republic of	Asia	Eastern Asia	0.038	1986-1990	16-18	0
1028	SuperNoVa	Kim Young Jin	33010.0	kr	Korea, Republic of	61924.61	81.0	False	2008-07-13	2020-08-16	12.093086926762492	1990-05-17	81.0	1990.0	5.0	17.0	2.0	2008	18.157426420260094	11.0336891049348	False	strict	151	StarCraft II	Strategy	PC	False	0.1111111111111111	Korea, Republic of	Asia	Eastern Asia	0.038	1986-1990	18-22	0
1029	Ryung	Kim Dong Won	33344.0	kr	Korea, Republic of	161799.72999999995	201.0	False	2011-03-24	2024-12-01	13.69199178644764	1991-04-16	201.0	1991.0	4.0	16.0	2.0	2011	19.93702943189596	11.994120795339242	False	strict	151	StarCraft II	Strategy	PC	False	0.13930348258706468	Korea, Republic of	Asia	Eastern Asia	0.038	1991-1995	18-22	0
1030	Bomber	Choi Ji Sung	32158.0	kr	Korea, Republic of	267297.83	90.0	False	2008-06-14	2020-11-01	12.383299110198495	1988-01-16	90.0	1988.0	1.0	16.0	1.0	2008	20.410677618069816	12.496122525013053	False	strict	151	StarCraft II	Strategy	PC	False	0.15555555555555556	Korea, Republic of	Asia	Eastern Asia	0.038	1986-1990	18-22	0
1031	Happy	Ahn Ho Jin	33260.0	kr	Korea, Republic of	20282.070000000007	23.0	False	2011-07-30	2013-02-27	1.5824777549623545	1991-01-22	23.0	1991.0	1.0	22.0	1.0	2011	20.517453798767967	9.917541826918834	False	strict	151	StarCraft II	Strategy	PC	False	0.30434782608695654	Korea, Republic of	Asia	Eastern Asia	0.038	1991-1995	18-22	0
1032	Virus	Park Joon Yong	33903.0	kr	Korea, Republic of	16929.44	16.0	False	2011-01-31	2012-07-25	1.4811772758384667	1992-10-26	16.0	1992.0	10.0	26.0	4.0	2011	18.26420260095825	9.73686846415745	False	strict	151	StarCraft II	Strategy	PC	False	0.25	Korea, Republic of	Asia	Eastern Asia	0.038	1991-1995	18-22	1
1033	aLive	Han Lee Seok	33924.0	kr	Korea, Republic of	205662.98000000004	229.0	False	2010-12-18	2024-01-07	13.05407255304586	1992-11-16	229.0	1992.0	11.0	16.0	4.0	2010	18.086242299794662	12.233998950925015	False	strict	151	StarCraft II	Strategy	PC	False	0.05240174672489083	Korea, Republic of	Asia	Eastern Asia	0.038	1991-1995	18-22	1
1035	Kyrix	Han Joon	34044.0	kr	Korea, Republic of	21076.53	10.0	False	2010-11-13	2011-10-22	0.9390828199863107	1993-03-16	10.0	1993.0	3.0	16.0	1.0	2010	17.661875427789184	9.955962823114522	False	strict	151	StarCraft II	Strategy	PC	False	0.0	Korea, Republic of	Asia	Eastern Asia	0.038	1991-1995	16-18	0
1036	KeeN	Hwang Kyo Seok	34609.0	kr	Korea, Republic of	107444.34	222.0	False	2011-05-14	2024-01-07	12.65160848733744	1994-10-02	222.0	1994.0	10.0	2.0	4.0	2011	16.61327857631759	11.584737532121352	False	strict	151	StarCraft II	Strategy	PC	False	0.11261261261261261	Korea, Republic of	Asia	Eastern Asia	0.038	1991-1995	16-18	1
1037	FruitDealer	Kim Won Ki	31243.0	kr	Korea, Republic of	103075.12	13.0	False	2006-04-27	2011-12-07	5.6125941136208075	1985-07-15	13.0	1985.0	7.0	15.0	3.0	2006	20.78302532511978	11.54322302339043	False	strict	151	StarCraft II	Strategy	PC	False	0.0	Korea, Republic of	Asia	Eastern Asia	0.038	<=1985	18-22	1
1038	Puzzle	Kim Sang Jun	33879.0	kr	Korea, Republic of	21873.76	29.0	False	2011-01-31	2022-01-23	10.978781656399725	1992-10-02	29.0	1992.0	10.0	2.0	4.0	2011	18.32991101984942	9.993088739737058	False	strict	151	StarCraft II	Strategy	PC	False	0.3448275862068966	Korea, Republic of	Asia	Eastern Asia	0.038	1991-1995	18-22	1
1039	Oz	Kim Hak Soo	32621.0	kr	Korea, Republic of	77144.02	42.0	False	2011-10-22	2020-08-24	8.840520191649555	1989-04-23	42.0	1989.0	4.0	23.0	2.0	2011	22.496919917864478	11.25344230612915	False	strict	151	StarCraft II	Strategy	PC	False	0.23809523809523808	Korea, Republic of	Asia	Eastern Asia	0.038	1986-1990	22-25	0
1040	TheBest	Kim Chan Min	33333.0	kr	Korea, Republic of	18064.370000000003	17.0	False	2010-11-13	2014-01-24	3.1978097193702943	1991-04-05	17.0	1991.0	4.0	5.0	2.0	2010	19.60848733744011	9.801752124966239	False	strict	151	StarCraft II	Strategy	PC	False	0.4117647058823529	Korea, Republic of	Asia	Eastern Asia	0.038	1991-1995	18-22	0
1041	Check	Lee Hyung Joo	31457.0	kr	Korea, Republic of	117018.84999999999	91.0	False	2003-01-06	2020-06-16	17.44284736481862	1986-02-14	91.0	1986.0	2.0	14.0	1.0	2003	16.892539356605067	11.67009885750924	False	strict	158	WarCraft III	Strategy	PC	False	0.18681318681318682	Korea, Republic of	Asia	Eastern Asia	0.038	1986-1990	16-18	0
1042	Lyn	Park Joon	31767.0	kr	Korea, Republic of	668434.3599999999	275.0	False	2004-03-13	2024-12-29	20.79671457905544	1986-12-21	275.0	1986.0	12.0	21.0	4.0	2004	17.22655715263518	13.412694976757711	False	strict	158	WarCraft III	Strategy	PC	False	0.13090909090909092	Korea, Republic of	Asia	Eastern Asia	0.038	1986-1990	16-18	1
1043	Choya	Lee Hyung Seop	32363.0	kr	Korea, Republic of	20158.760000000002	27.0	False	2010-11-13	2016-02-05	5.229295003422314	1988-08-08	27.0	1988.0	8.0	8.0	3.0	2010	22.26420260095825	9.911443817352538	False	strict	151	StarCraft II	Strategy	PC	False	0.3333333333333333	Korea, Republic of	Asia	Eastern Asia	0.038	1986-1990	22-25	1
1044	TheWinD	Park Sang Ik	30169.0	kr	Korea, Republic of	13784.769999999999	13.0	False	2003-06-22	2011-07-30	8.10403832991102	1982-08-06	13.0	1982.0	8.0	6.0	3.0	2003	20.876112251882272	9.531392179714375	False	strict	151	StarCraft II	Strategy	PC	False	0.23076923076923078	Korea, Republic of	Asia	Eastern Asia	0.038	<=1985	18-22	1
1045	RainBOw	Kim Sung Je	30720.0	kr	Korea, Republic of	71296.80999999998	30.0	False	2003-10-11	2022-02-18	18.357289527720738	1984-02-08	30.0	1984.0	2.0	8.0	1.0	2003	19.67145790554415	11.174620890643146	False	strict	151	StarCraft II	Strategy	PC	False	0.23333333333333334	Korea, Republic of	Asia	Eastern Asia	0.038	<=1985	18-22	0
1046	Rain	Park Seo Yong	34307.0	kr	Korea, Republic of	36043.76	17.0	False	2010-11-13	2012-12-08	2.0698151950718686	1993-12-04	17.0	1993.0	12.0	4.0	4.0	2010	16.941820670773442	10.492516778472774	False	strict	151	StarCraft II	Strategy	PC	False	0.29411764705882354	Korea, Republic of	Asia	Eastern Asia	0.038	1991-1995	16-18	1
1047	BoxeR	Lim Yo Hwan	29468.0	kr	Korea, Republic of	177057.21999999994	55.0	False	1999-12-16	2012-05-17	12.41889117043121	1980-09-04	55.0	1980.0	9.0	4.0	3.0	1999	19.279945242984258	12.084233884025158	False	strict	152	StarCraft: Brood War	Strategy	PC	False	0.12727272727272726	Korea, Republic of	Asia	Eastern Asia	0.038	<=1985	18-22	1
1048	Hyperdub	Kim Yoo Jong	32545.0	kr	Korea, Republic of	6153.66	7.0	False	2010-10-02	2011-07-30	0.8240930869267625	1989-02-06	7.0	1989.0	2.0	6.0	1.0	2010	21.650924024640656	8.724964797450221	False	strict	151	StarCraft II	Strategy	PC	False	0.0	Korea, Republic of	Asia	Eastern Asia	0.038	1986-1990	18-22	0
1049	Noblesse	Chae Do Joon	34711.0	kr	Korea, Republic of	184037.54	43.0	False	2011-03-19	2017-06-19	6.253251197809719	1995-01-12	43.0	1995.0	1.0	12.0	1.0	2011	16.18069815195072	12.122900471179907	False	strict	371	Heroes of the Storm	Multiplayer Online Battle Arena	PC	True	0.6976744186046512	Korea, Republic of	Asia	Eastern Asia	0.038	1991-1995	16-18	0
1050	YuGiOh	Jung Seung Il	33772.0	kr	Korea, Republic of	17323.840000000004	27.0	False	2010-12-18	2013-10-19	2.836413415468857	1992-06-17	27.0	1992.0	6.0	17.0	2.0	2010	18.50239561943874	9.759896588806225	False	strict	151	StarCraft II	Strategy	PC	False	0.14814814814814814	Korea, Republic of	Asia	Eastern Asia	0.038	1991-1995	18-22	0
1051	asd	Lee Dae Jin	33435.0	kr	Korea, Republic of	13926.54	15.0	False	2011-07-27	2012-12-14	1.3853524982888432	1991-07-16	15.0	1991.0	7.0	16.0	3.0	2011	20.030116358658454	9.541623453906643	False	strict	151	StarCraft II	Strategy	PC	False	0.4	Korea, Republic of	Asia	Eastern Asia	0.038	1991-1995	18-22	1
1052	viOLet	Kim Dong Hwan	33212.0	kr	Korea, Republic of	187887.18	96.0	False	2008-11-01	2021-01-09	12.188911704312115	1990-12-05	96.0	1990.0	12.0	5.0	4.0	2008	17.908281998631075	12.143602277621946	False	strict	151	StarCraft II	Strategy	PC	False	0.08333333333333333	Korea, Republic of	Asia	Eastern Asia	0.038	1986-1990	16-18	1
1053	VanVanth	Seo Myung Deok	32557.0	kr	Korea, Republic of	3520.74	7.0	False	2010-11-13	2011-09-10	0.8240930869267625	1989-02-18	7.0	1989.0	2.0	18.0	1.0	2010	21.73305954825462	8.166710464638976	False	strict	151	StarCraft II	Strategy	PC	False	0.0	Korea, Republic of	Asia	Eastern Asia	0.038	1986-1990	18-22	0
1054	Maka	Kwak Han Eol	33437.0	kr	Korea, Republic of	9922.570000000002	10.0	False	2010-10-02	2011-10-22	1.054072553045859	1991-07-18	10.0	1991.0	7.0	18.0	3.0	2010	19.208761122518823	9.20266801457025	False	strict	151	StarCraft II	Strategy	PC	False	0.0	Korea, Republic of	Asia	Eastern Asia	0.038	1991-1995	18-22	1
1055	Line	Kim Soo Ho	32333.0	kr	Korea, Republic of	11183.14	17.0	False	2010-11-13	2013-11-23	3.028062970568104	1988-07-09	17.0	1988.0	7.0	9.0	3.0	2010	22.34633812457221	9.322251982277933	False	strict	151	StarCraft II	Strategy	PC	False	0.29411764705882354	Korea, Republic of	Asia	Eastern Asia	0.038	1986-1990	22-25	1
1056	JookTo	Cho Man Hyuk	33689.0	kr	Korea, Republic of	6918.62	16.0	False	2010-10-02	2013-01-20	2.302532511978097	1992-03-26	16.0	1992.0	3.0	26.0	1.0	2010	18.518822724161534	8.842116133809128	False	strict	151	StarCraft II	Strategy	PC	False	0.1875	Korea, Republic of	Asia	Eastern Asia	0.038	1991-1995	18-22	0
1057	DongRaeGu	Park Soo Ho	33392.0	kr	Korea, Republic of	359737.08999999985	240.0	False	2011-06-18	2024-06-29	13.032169746748803	1991-06-03	240.0	1991.0	6.0	3.0	2.0	2011	20.041067761806982	12.793131517877752	False	strict	151	StarCraft II	Strategy	PC	False	0.12083333333333333	Korea, Republic of	Asia	Eastern Asia	0.038	1991-1995	18-22	0
1058	DIMAGA	Dmytro Filipchuk	31566.0	ua	Ukraine	74021.98999999998	121.0	False	2009-05-23	2024-02-03	14.699520876112253	1986-06-03	121.0	1986.0	6.0	3.0	2.0	2009	22.97056810403833	11.212130999612288	False	strict	151	StarCraft II	Strategy	PC	False	0.08264462809917356	Ukraine	Europe	Eastern Europe		1986-1990	22-25	0
1059	TT1	Payam Toghyan	32220.0	ca	Canada	21059.51	25.0	False	2010-02-28	2023-08-20	13.47296372347707	1988-03-18	25.0	1988.0	3.0	18.0	1.0	2010	21.949349760438057	9.955155001918968	False	strict	151	StarCraft II	Strategy	PC	False	0.24	Canada	Americas	Northern America	0.052	1986-1990	18-22	0
1060	IdrA	Greg Fields	32741.0	us	United States	77544.87	57.0	False	2007-01-14	2015-03-22	8.183436002737851	1989-08-21	57.0	1989.0	8.0	21.0	3.0	2007	17.399041752224505	11.258624911222642	False	strict	151	StarCraft II	Strategy	PC	False	0.07017543859649122	United States	Americas	Northern America	0.169	1986-1990	16-18	1
1062	RevivaL	Kim Dong Hyun	33634.0	kr	Korea, Republic of	59554.95999999999	69.0	False	2011-03-19	2018-07-01	7.285420944558521	1992-01-31	69.0	1992.0	1.0	31.0	1.0	2011	19.129363449691994	10.994671653738436	False	strict	151	StarCraft II	Strategy	PC	False	0.08695652173913043	Korea, Republic of	Asia	Eastern Asia	0.038	1991-1995	18-22	0
1063	Curious	Lee Won Pyo	32960.0	kr	Korea, Republic of	80860.78	66.0	False	2011-01-31	2017-09-16	6.625598904859685	1990-03-28	66.0	1990.0	3.0	28.0	1.0	2011	20.84599589322382	11.30049655630889	False	strict	151	StarCraft II	Strategy	PC	False	0.2727272727272727	Korea, Republic of	Asia	Eastern Asia	0.038	1986-1990	18-22	0
1064	GuMiho	Koh Byung Jae	33820.0	kr	Korea, Republic of	345511.1000000001	509.0	False	2010-12-18	2025-01-26	14.108145106091717	1992-08-04	509.0	1992.0	8.0	4.0	3.0	2010	18.3709787816564	12.752782943284286	False	strict	151	StarCraft II	Strategy	PC	False	0.03536345776031434	Korea, Republic of	Asia	Eastern Asia	0.038	1991-1995	18-22	1
1065	Min	Hwang Doh Hyung	32479.0	kr	Korea, Republic of	6778.2	11.0	False	2011-03-24	2012-08-11	1.3853524982888432	1988-12-02	11.0	1988.0	12.0	2.0	4.0	2011	22.305270362765228	8.821614379872294	False	strict	151	StarCraft II	Strategy	PC	False	0.45454545454545453	Korea, Republic of	Asia	Eastern Asia	0.038	1986-1990	22-25	1
1066	LegalMind	Kim Kyung Soo	32400.0	kr	Korea, Republic of	3558.61	4.0	False	2010-10-02	2011-03-19	0.459958932238193	1988-09-14	4.0	1988.0	9.0	14.0	3.0	2010	22.04791238877481	8.177406267283178	False	strict	151	StarCraft II	Strategy	PC	False	0.0	Korea, Republic of	Asia	Eastern Asia	0.038	1986-1990	22-25	1
1067	aMeBa	Jung Woo Seo	32433.0	kr	Korea, Republic of	24234.800000000007	25.0	False	2010-11-13	2015-05-10	4.487337440109514	1988-10-17	25.0	1988.0	10.0	17.0	4.0	2010	22.072553045859	10.095586157844002	False	strict	151	StarCraft II	Strategy	PC	False	0.44	Korea, Republic of	Asia	Eastern Asia	0.038	1986-1990	22-25	1
1068	August	Kim Siam	33288.0	kr	Korea, Republic of	1340.83	4.0	False	2010-10-02	2011-05-14	0.6132785763175906	1991-02-19	4.0	1991.0	2.0	19.0	1.0	2010	19.616700889801507	7.201789632905382	False	strict	151	StarCraft II	Strategy	PC	False	0.0	Korea, Republic of	Asia	Eastern Asia	0.038	1991-1995	18-22	0
1069	mOOnGLaDe	Andrew Pender	31607.0	au	Australia	36356.570000000014	30.0	False	2006-07-30	2020-07-18	13.96851471594798	1986-07-14	30.0	1986.0	7.0	14.0	3.0	2006	20.043805612594113	10.50115771437491	False	strict	151	StarCraft II	Strategy	PC	False	0.0	Australia	Oceania	Australia and New Zealand	0.056	1986-1990	18-22	1
1070	Squirtle	Park Hyun Woo	33791.0	kr	Korea, Republic of	92282.22	50.0	False	2010-12-18	2014-06-28	3.5263518138261465	1992-07-06	50.0	1992.0	7.0	6.0	3.0	2010	18.45037645448323	11.43261760548039	False	strict	151	StarCraft II	Strategy	PC	False	0.2	Korea, Republic of	Asia	Eastern Asia	0.038	1991-1995	18-22	1
1071	Tassadar	Kim Jung Hoon	34119.0	kr	Korea, Republic of	6759.42	25.0	False	2010-11-13	2014-04-18	3.4277891854893907	1993-05-30	25.0	1993.0	5.0	30.0	2.0	2010	17.456536618754278	8.818840297284526	False	strict	151	StarCraft II	Strategy	PC	False	0.36	Korea, Republic of	Asia	Eastern Asia	0.038	1991-1995	16-18	0
1072	Moon	Jang Jae Ho	31760.0	kr	Korea, Republic of	782559.4200000002	276.0	False	2003-11-07	2024-12-29	21.144421629021217	1986-12-14	276.0	1986.0	12.0	14.0	4.0	2003	16.89801505817933	13.570326412473102	False	strict	158	WarCraft III	Strategy	PC	False	0.14855072463768115	Korea, Republic of	Asia	Eastern Asia	0.038	1986-1990	16-18	1
1073	Cezanne	Kim Jung Hwan	30953.0	kr	Korea, Republic of	2380.8999999999996	7.0	False	2010-10-02	2012-03-01	1.4127310061601643	1984-09-28	7.0	1984.0	9.0	28.0	3.0	2010	26.00958247775496	7.775653767505869	False	strict	151	StarCraft II	Strategy	PC	False	0.0	Korea, Republic of	Asia	Eastern Asia	0.038	<=1985	>25	1
1074	White-Ra	Aleksey Krupnyk	29540.0	ua	Ukraine	64271.299999999996	63.0	False	2005-08-21	2014-07-03	8.865160848733744	1980-11-15	63.0	1980.0	11.0	15.0	4.0	2005	24.763860369609855	11.070884024250605	False	strict	151	StarCraft II	Strategy	PC	False	0.031746031746031744	Ukraine	Europe	Eastern Europe		<=1985	22-25	1
1075	MorroW	Stefan Andersson	33827.0	se	Sweden	43303.29	57.0	False	2010-05-29	2017-11-02	7.430527036276523	1992-08-11	57.0	1992.0	8.0	11.0	3.0	2010	17.796030116358658	10.676006985295329	False	strict	151	StarCraft II	Strategy	PC	False	0.10526315789473684	Sweden	Europe	Northern Europe	0.007	1991-1995	16-18	1
1076	Sen	Yang Chia-Cheng	31792.0	tw	Taiwan, Republic of China	147879.66	71.0	False	2006-03-01	2020-06-28	14.327173169062286	1987-01-15	71.0	1987.0	1.0	15.0	1.0	2006	19.123887748117728	11.90416087611878	False	strict	151	StarCraft II	Strategy	PC	False	0.08450704225352113	Taiwan, Republic of China	Asia	Eastern Asia		1986-1990	18-22	0
1077	Junwi	Park Gyung Lak	30944.0	kr	Korea, Republic of	31663.65	15.0	False	2003-02-14	2011-03-19	8.09034907597536	1984-09-19	15.0	1984.0	9.0	19.0	3.0	2003	18.403832991101986	10.362956195676116	False	strict	152	StarCraft: Brood War	Strategy	PC	False	0.4	Korea, Republic of	Asia	Eastern Asia	0.038	<=1985	18-22	1
1079	Jjun	Jung Hye Joon	34329.0	kr	Korea, Republic of	1359.4099999999999	7.0	False	2010-12-18	2012-04-07	1.3032169746748803	1993-12-26	7.0	1993.0	12.0	26.0	4.0	2010	16.97741273100616	7.215541403885206	False	strict	151	StarCraft II	Strategy	PC	False	0.14285714285714285	Korea, Republic of	Asia	Eastern Asia	0.038	1991-1995	16-18	1
1080	Creator	Jang Hyun Woo	35296.0	kr	Korea, Republic of	235473.39	356.0	False	2011-05-14	2025-01-14	13.672826830937714	1996-08-19	356.0	1996.0	8.0	19.0	3.0	2011	14.732375085557837	12.369357439179115	False	strict	151	StarCraft II	Strategy	PC	False	0.08146067415730338	Korea, Republic of	Asia	Eastern Asia	0.038	1996-2000	<16	1
1081	Dream	Cho Joong Hyuk	35365.0	kr	Korea, Republic of	157379.9	203.0	False	2011-07-30	2023-02-19	11.55920602327173	1996-10-27	203.0	1996.0	10.0	27.0	4.0	2011	14.754277891854894	11.966424260715398	False	strict	151	StarCraft II	Strategy	PC	False	0.15270935960591134	Korea, Republic of	Asia	Eastern Asia	0.038	1996-2000	<16	1
1082	YoDa	Choi Byung Hyun	33962.0	kr	Korea, Republic of	84119.07000000002	52.0	False	2011-03-24	2015-07-24	4.334017796030117	1992-12-24	52.0	1992.0	12.0	24.0	4.0	2011	18.245037645448324	11.340000461960846	False	strict	151	StarCraft II	Strategy	PC	False	0.25	Korea, Republic of	Asia	Eastern Asia	0.038	1991-1995	18-22	1
1083	LiveForever	Kim Tae Hwan	32632.0	kr	Korea, Republic of	10193.83	2.0	False	2010-10-02	2011-01-29	0.3258042436687201	1989-05-04	2.0	1989.0	5.0	4.0	2.0	2010	21.412731006160165	9.22963600802892	False	strict	151	StarCraft II	Strategy	PC	False	0.0	Korea, Republic of	Asia	Eastern Asia	0.038	1986-1990	18-22	0
1084	JYP	Park Jin Youn	33524.0	kr	Korea, Republic of	37076.01	33.0	False	2011-06-18	2014-07-25	3.1019849418206706	1991-10-13	33.0	1991.0	10.0	13.0	4.0	2011	19.679671457905545	10.520752379966792	False	strict	151	StarCraft II	Strategy	PC	False	0.21212121212121213	Korea, Republic of	Asia	Eastern Asia	0.038	1991-1995	18-22	1
1085	Lucky	Lee In Soo	33574.0	kr	Korea, Republic of	26195.550000000003	28.0	False	2011-09-10	2014-03-14	2.507871321013005	1991-12-02	28.0	1991.0	12.0	2.0	4.0	2011	19.772758384668034	10.173383001689384	False	strict	151	StarCraft II	Strategy	PC	False	0.39285714285714285	Korea, Republic of	Asia	Eastern Asia	0.038	1991-1995	18-22	1
1086	HerO	Song Hyeon Deok	33030.0	kr	Korea, Republic of	261892.87	91.0	False	2011-02-25	2020-03-01	9.013004791238878	1990-06-06	91.0	1990.0	6.0	6.0	2.0	2011	20.722792607802873	12.475694624341774	False	strict	151	StarCraft II	Strategy	PC	False	0.14285714285714285	Korea, Republic of	Asia	Eastern Asia	0.038	1986-1990	18-22	0
1087	Luvsic	Jo Chang Ho	33285.0	kr	Korea, Republic of	2865.1300000000006	10.0	False	2011-01-15	2012-12-08	1.8973305954825461	1991-02-16	10.0	1991.0	2.0	16.0	1.0	2011	19.912388774811774	7.960717966745316	False	strict	151	StarCraft II	Strategy	PC	False	0.3	Korea, Republic of	Asia	Eastern Asia	0.038	1991-1995	18-22	0
1088	Loner	Dai Yi	33279.0	cn	China	31210.89	21.0	False	2010-10-23	2013-11-30	3.1047227926078027	1991-02-10	21.0	1991.0	2.0	10.0	1.0	2010	19.698836413415467	10.34855439094491	False	strict	151	StarCraft II	Strategy	PC	False	0.047619047619047616	China	Asia	Eastern Asia	0.132	1991-1995	18-22	0
1090	TAiLS	Kim Won Hyung	33818.0	kr	Korea, Republic of	32086.62	63.0	False	2011-05-19	2021-07-11	10.146475017111568	1992-08-02	63.0	1992.0	8.0	2.0	3.0	2011	18.792607802874745	10.376225564946457	False	strict	151	StarCraft II	Strategy	PC	False	0.23809523809523808	Korea, Republic of	Asia	Eastern Asia	0.038	1991-1995	18-22	1
1091	Sniper	Kwon Tae Hoon	34721.0	kr	Korea, Republic of	198399.1	47.0	False	2011-09-10	2019-07-13	7.838466803559206	1995-01-22	47.0	1995.0	1.0	22.0	1.0	2011	16.632443531827516	12.198040977865041	False	strict	371	Heroes of the Storm	Multiplayer Online Battle Arena	PC	True	0.6808510638297872	Korea, Republic of	Asia	Eastern Asia	0.038	1991-1995	16-18	0
1092	Ret	Joseph de Kroon	31354.0	nl	Netherlands	78762.31999999999	75.0	False	2008-06-02	2019-12-08	11.515400410677618	1985-11-03	75.0	1985.0	11.0	3.0	4.0	2008	22.579055441478438	11.274202685241981	False	strict	151	StarCraft II	Strategy	PC	False	0.16	Netherlands	Europe	Western Europe	0.013	<=1985	22-25	1
1094	NaNiwa	Johan Lucchesi	32946.0	se	Sweden	178843.69000000006	80.0	False	2007-07-22	2016-05-22	8.83504449007529	1990-03-14	80.0	1990.0	3.0	14.0	1.0	2007	17.35523613963039	12.094273054562324	False	strict	151	StarCraft II	Strategy	PC	False	0.05	Sweden	Europe	Northern Europe	0.007	1986-1990	16-18	0
1095	SaSe	Kim Hammar	31970.0	se	Sweden	70629.37	59.0	False	2004-07-18	2014-06-15	9.908281998631075	1987-07-12	59.0	1987.0	7.0	12.0	3.0	2004	17.018480492813143	11.165215500956428	False	strict	151	StarCraft II	Strategy	PC	False	0.23728813559322035	Sweden	Europe	Northern Europe	0.007	1986-1990	16-18	1
1096	Sage	Woo Kyung Chul	33198.0	kr	Korea, Republic of	15510.98	28.0	False	2010-11-13	2014-01-29	3.2114989733059547	1990-11-21	28.0	1990.0	11.0	21.0	4.0	2010	19.978097193702943	9.649367907597263	False	strict	151	StarCraft II	Strategy	PC	False	0.21428571428571427	Korea, Republic of	Asia	Eastern Asia	0.038	1986-1990	18-22	1
1097	Monster	Tak Hyun Seung	34422.0	kr	Korea, Republic of	24502.450000000004	23.0	False	2010-12-18	2013-08-18	2.6666666666666665	1994-03-29	23.0	1994.0	3.0	29.0	1.0	2010	16.722792607802873	10.10656920294566	False	strict	151	StarCraft II	Strategy	PC	True	0.5217391304347826	Korea, Republic of	Asia	Eastern Asia	0.038	1991-1995	16-18	0
1098	Sheth	Shawn Simon	32427.0	us	United States	19666.67	33.0	False	2011-01-28	2015-11-15	4.7967145790554415	1988-10-11	33.0	1988.0	10.0	11.0	4.0	2011	22.297056810403834	9.886731449867579	False	strict	151	StarCraft II	Strategy	PC	False	0.21212121212121213	United States	Americas	Northern America	0.169	1986-1990	22-25	1
1099	SeleCT	Ryoo Kyung Hyun	32437.0	kr	Korea, Republic of	84117.52999999998	52.0	False	2005-11-20	2014-07-13	8.643394934976044	1988-10-21	52.0	1988.0	10.0	21.0	4.0	2005	17.08145106091718	11.339982154628283	False	strict	225	Warhammer 40,000: Dawn of War	Strategy	PC	False	0.057692307692307696	Korea, Republic of	Asia	Eastern Asia	0.038	1986-1990	16-18	1
1100	SjoW	Jeffrey Brusi	31769.0	se	Sweden	130037.11000000002	98.0	False	2004-09-30	2021-10-25	17.06776180698152	1986-12-23	98.0	1986.0	12.0	23.0	4.0	2004	17.77138945927447	11.77558284032268	False	strict	328	Hearthstone	Collectible Card Game	PC	False	0.14285714285714285	Sweden	Europe	Northern Europe	0.007	1986-1990	16-18	1
1101	SUPERSTAR	Shin Jung Min	31589.0	kr	Korea, Republic of	15618.130000000001	8.0	False	2005-02-05	2011-12-07	6.833675564681725	1986-06-26	8.0	1986.0	6.0	26.0	2.0	2005	18.614647501711158	9.656251724019192	False	strict	152	StarCraft: Brood War	Strategy	PC	False	0.5	Korea, Republic of	Asia	Eastern Asia	0.038	1986-1990	18-22	0
1102	Brown	Choi Min Soo	33506.0	kr	Korea, Republic of	6708.72	11.0	False	2011-05-14	2013-08-03	2.223134839151266	1991-09-25	11.0	1991.0	9.0	25.0	3.0	2011	19.633127994524298	8.811312500332019	False	strict	151	StarCraft II	Strategy	PC	False	0.36363636363636365	Korea, Republic of	Asia	Eastern Asia	0.038	1991-1995	18-22	1
1103	Golden	Cho Myung Hwan	34534.0	kr	Korea, Republic of	38951.369999999995	33.0	False	2010-12-18	2014-10-05	3.7973990417522243	1994-07-19	33.0	1994.0	7.0	19.0	3.0	2010	16.416153319644078	10.570094896687827	False	strict	151	StarCraft II	Strategy	PC	False	0.15151515151515152	Korea, Republic of	Asia	Eastern Asia	0.038	1991-1995	16-18	1
1104	Sync	Byun Gil Sup	30691.0	kr	Korea, Republic of	36022.20999999999	19.0	False	2001-09-08	2011-01-29	9.390828199863108	1984-01-10	19.0	1984.0	1.0	10.0	1.0	2001	17.661875427789184	10.491918731916384	False	strict	152	StarCraft: Brood War	Strategy	PC	False	0.42105263157894735	Korea, Republic of	Asia	Eastern Asia	0.038	<=1985	16-18	0
1106	GuineaPig	Kim Hyun Tae	34251.0	kr	Korea, Republic of	5979.349999999999	11.0	False	2010-10-02	2012-05-17	1.623545516769336	1993-10-09	11.0	1993.0	10.0	9.0	4.0	2010	16.980150581793293	8.69623437366005	False	strict	151	StarCraft II	Strategy	PC	False	0.2727272727272727	Korea, Republic of	Asia	Eastern Asia	0.038	1991-1995	16-18	1
1107	kkOma	Kim Jung Gyoon	31404.0	kr	Korea, Republic of	867.97	4.0	False	2010-12-18	2012-05-19	1.4182067077344285	1985-12-23	4.0	1985.0	12.0	23.0	4.0	2010	24.985626283367555	6.767308602229893	False	strict	151	StarCraft II	Strategy	PC	False	0.5	Korea, Republic of	Asia	Eastern Asia	0.038	<=1985	22-25	1
1108	Nettie	Jun Yung Soo	32042.0	kr	Korea, Republic of	3550.84	3.0	False	2010-10-02	2011-10-08	1.0157426420260096	1987-09-22	3.0	1987.0	9.0	22.0	3.0	2010	23.028062970568104	8.175221058052458	False	strict	151	StarCraft II	Strategy	PC	False	0.3333333333333333	Korea, Republic of	Asia	Eastern Asia	0.038	1986-1990	22-25	1
1109	BBi	Park Hyo Jong	30719.0	kr	Korea, Republic of	622.58	2.0	False	2010-11-13	2011-01-29	0.2108145106091718	1984-02-07	2.0	1984.0	2.0	7.0	1.0	2010	26.765229295003422	6.435477064828385	False	strict	151	StarCraft II	Strategy	PC	False	0.0	Korea, Republic of	Asia	Eastern Asia	0.038	<=1985	>25	0
1110	Odin	Song Young Min	32043.0	kr	Korea, Republic of	704.99	3.0	False	2010-11-13	2011-01-29	0.2108145106091718	1987-09-23	3.0	1987.0	9.0	23.0	3.0	2010	23.140314852840522	6.559601073086978	False	strict	151	StarCraft II	Strategy	PC	False	0.0	Korea, Republic of	Asia	Eastern Asia	0.038	1986-1990	22-25	1
1111	Quiet	Song Byung Hak	34479.0	kr	Korea, Republic of	8579.33	13.0	False	2010-11-13	2015-04-24	4.4435318275154	1994-05-25	13.0	1994.0	5.0	25.0	2.0	2010	16.470910335386723	9.057227653280844	False	strict	151	StarCraft II	Strategy	PC	False	0.46153846153846156	Korea, Republic of	Asia	Eastern Asia	0.038	1991-1995	16-18	0
1112	JSL	Lee Jung Soo	32155.0	kr	Korea, Republic of	877.63	3.0	False	2010-10-02	2011-01-29	0.3258042436687201	1988-01-13	3.0	1988.0	1.0	13.0	1.0	2010	22.718685831622178	6.778363876189793	False	strict	151	StarCraft II	Strategy	PC	False	0.0	Korea, Republic of	Asia	Eastern Asia	0.038	1986-1990	22-25	0
1114	cOre	Ahn Jung Min	34113.0	kr	Korea, Republic of	2497.65	8.0	False	2010-11-13	2012-03-09	1.319644079397673	1993-05-24	8.0	1993.0	5.0	24.0	2.0	2010	17.472963723477072	7.823505865003783	False	strict	151	StarCraft II	Strategy	PC	False	0.375	Korea, Republic of	Asia	Eastern Asia	0.038	1991-1995	16-18	0
1116	Yeah	Kim Min Seok	30000.0	kr	Korea, Republic of	531.97	2.0	False	2011-03-19	2011-12-07	0.7200547570157426	1982-02-18	2.0	1982.0	2.0	18.0	1.0	2011	29.078713210130047	6.278465137403538	False	strict	151	StarCraft II	Strategy	PC	False	0.0	Korea, Republic of	Asia	Eastern Asia	0.038	<=1985	>25	0
1117	HayprO	Hayder Hussein	30486.0	se	Sweden	12589.720000000001	18.0	False	2007-12-02	2014-08-24	6.7268993839835725	1983-06-19	18.0	1983.0	6.0	19.0	2.0	2007	24.45448323066393	9.440715313647846	False	strict	151	StarCraft II	Strategy	PC	False	0.16666666666666666	Sweden	Europe	Northern Europe	0.007	<=1985	22-25	0
1118	TopClass	Jung Bang Min	33644.0	kr	Korea, Republic of	184.01	1.0	False	2011-05-14	2011-05-14	0.0	1992-02-10	1.0	1992.0	2.0	10.0	1.0	2011	19.255304585900067	5.220409877671511	False	strict	151	StarCraft II	Strategy	PC	False	0.0	Korea, Republic of	Asia	Eastern Asia	0.038	1991-1995	18-22	0
1119	Avenge	Kim Nam Joong	34809.0	kr	Korea, Republic of	6551.04	16.0	False	2011-05-14	2014-10-04	3.3921971252566734	1995-04-20	16.0	1995.0	4.0	20.0	2.0	2011	16.06570841889117	8.787531730520374	False	strict	151	StarCraft II	Strategy	PC	False	0.375	Korea, Republic of	Asia	Eastern Asia	0.038	1991-1995	16-18	0
1120	duckdeok	Kim Kyung Deok	34726.0	kr	Korea, Republic of	130911.68	40.0	False	2010-11-13	2021-12-23	11.110198494182066	1995-01-27	40.0	1995.0	1.0	27.0	1.0	2010	15.794661190965092	11.78228581504465	False	strict	371	Heroes of the Storm	Multiplayer Online Battle Arena	PC	True	0.525	Korea, Republic of	Asia	Eastern Asia	0.038	1991-1995	16-18	0
1121	Billowy	Kim Do Kyung	34565.0	kr	Korea, Republic of	33640.36	61.0	False	2011-05-14	2020-12-31	9.634496919917865	1994-08-19	61.0	1994.0	8.0	19.0	3.0	2011	16.733744010951405	10.423511541331523	False	strict	151	StarCraft II	Strategy	PC	False	0.22950819672131148	Korea, Republic of	Asia	Eastern Asia	0.038	1991-1995	16-18	1
1122	SocceR	Yoon Deok Man	32185.0	kr	Korea, Republic of	28694.730000000003	27.0	False	2007-04-15	2012-05-17	5.089664613278576	1988-02-12	27.0	1988.0	2.0	12.0	1.0	2007	19.170431211498972	10.264503610190992	False	strict	158	WarCraft III	Strategy	PC	False	0.1111111111111111	Korea, Republic of	Asia	Eastern Asia	0.038	1986-1990	18-22	0
1123	ThorZaIN	Marcus Eklöf	33278.0	se	Sweden	110616.41	74.0	False	2008-08-24	2021-10-17	13.14715947980835	1991-02-09	74.0	1991.0	2.0	9.0	1.0	2008	17.53867214236824	11.613832769786955	False	strict	151	StarCraft II	Strategy	PC	False	0.20270270270270271	Sweden	Europe	Northern Europe	0.007	1991-1995	16-18	0
1124	Fenix	Jian Carlo Alejo	33758.0	pe	Peru	34877.16	24.0	False	2006-10-24	2013-09-29	6.93223819301848	1992-06-03	24.0	1992.0	6.0	3.0	2.0	2006	14.390143737166325	10.459616124337886	False	strict	151	StarCraft II	Strategy	PC	False	0.16666666666666666	Peru	Americas	Latin America and the Caribbean	0.34	1991-1995	<16	0
1125	Hack	Kim Young Il	34561.0	kr	Korea, Republic of	28337.300000000007	47.0	False	2010-12-18	2015-10-04	4.7939767282683095	1994-08-15	47.0	1994.0	8.0	15.0	3.0	2010	16.34223134839151	10.251969525559772	False	strict	151	StarCraft II	Strategy	PC	False	0.3404255319148936	Korea, Republic of	Asia	Eastern Asia	0.038	1991-1995	16-18	1
1126	Maru	Cho Sung Choo	35639.0	kr	Korea, Republic of	1386351.2199999997	203.0	False	2010-10-02	2025-07-25	14.811772758384668	1997-07-28	203.0	1997.0	7.0	28.0	3.0	2010	13.180013689253936	14.14218655343132	False	strict	151	StarCraft II	Strategy	PC	False	0.2413793103448276	Korea, Republic of	Asia	Eastern Asia	0.038	1996-2000	<16	1
1128	Weekend	Lee Haeng Seon	33865.0	kr	Korea, Republic of	430.15	3.0	False	2011-10-22	2013-07-20	1.7440109514031485	1992-09-18	3.0	1992.0	9.0	18.0	3.0	2011	19.091033538672143	6.066456057398334	False	strict	151	StarCraft II	Strategy	PC	True	0.6666666666666666	Korea, Republic of	Asia	Eastern Asia	0.038	1991-1995	18-22	1
1129	fOrGG	Park Ji Soo	32917.0	kr	Korea, Republic of	240437.62999999995	80.0	False	2007-02-24	2021-07-29	14.425735797399042	1990-02-13	80.0	1990.0	2.0	13.0	1.0	2007	17.02943189596167	12.390220159249658	False	strict	151	StarCraft II	Strategy	PC	False	0.125	Korea, Republic of	Asia	Eastern Asia	0.038	1986-1990	16-18	0
1131	VINES	Lee Sang Hun	32474.0	kr	Korea, Republic of	4971.87	10.0	False	2010-12-18	2013-11-23	2.9322381930184807	1988-11-27	10.0	1988.0	11.0	27.0	4.0	2010	22.05612594113621	8.511752417210776	False	strict	151	StarCraft II	Strategy	PC	False	0.3	Korea, Republic of	Asia	Eastern Asia	0.038	1986-1990	22-25	1
1132	PartinG	Won Lee Sak	34570.0	kr	Korea, Republic of	482268.18000000005	248.0	False	2011-12-07	2024-11-03	12.908966461327857	1994-08-24	248.0	1994.0	8.0	24.0	3.0	2011	17.286789869952088	13.086257701879635	False	strict	151	StarCraft II	Strategy	PC	False	0.0967741935483871	Korea, Republic of	Asia	Eastern Asia	0.038	1991-1995	16-18	1
1133	TheStC	Choi Yun Sik	32510.0	kr	Korea, Republic of	41081.24	41.0	False	2008-07-13	2024-07-21	16.021902806297057	1989-01-02	41.0	1989.0	1.0	2.0	1.0	2008	19.526351813826146	10.623331190306642	False	strict	151	StarCraft II	Strategy	PC	False	0.14634146341463414	Korea, Republic of	Asia	Eastern Asia	0.038	1986-1990	18-22	0
1135	Symbol	Kang Dong Hyun	33605.0	kr	Korea, Republic of	94856.43000000002	68.0	False	2011-09-27	2016-09-06	4.944558521560575	1992-01-02	68.0	1992.0	1.0	2.0	1.0	2011	19.734428473648187	11.46013030650711	False	strict	151	StarCraft II	Strategy	PC	False	0.1323529411764706	Korea, Republic of	Asia	Eastern Asia	0.038	1991-1995	18-22	0
1136	JongMi	Lee Jong Mi	29471.0	kr	Korea, Republic of	987.66	1.0	True	2005-04-07	2005-04-07	0.0	1980-09-07	1.0	1980.0	9.0	7.0	3.0	2005	24.580424366872005	6.896350490918699	False	strict	152	StarCraft: Brood War	Strategy	PC	False	0.0	Korea, Republic of	Asia	Eastern Asia	0.038	<=1985	22-25	1
1137	ToSsGirL	Seo Ji Soo	31188.0	kr	Korea, Republic of	44764.43000000001	35.0	True	2005-04-07	2024-10-03	19.49075975359343	1985-05-21	35.0	1985.0	5.0	21.0	2.0	2005	19.87953456536619	10.709191468740876	False	strict	762	StarCraft: Remastered	Strategy	PC	False	0.4	Korea, Republic of	Asia	Eastern Asia	0.038	<=1985	18-22	0
1139	Fatal1ty	Johnathan Wendel	29643.0	us	United States	458739.23000000004	40.0	False	1999-10-31	2020-07-13	20.700889801505816	1981-02-26	40.0	1981.0	2.0	26.0	1.0	1999	18.67488021902806	13.036239381121408	False	strict	239	Painkiller	First-Person Shooter	PC	False	0.1	United States	Americas	Northern America	0.169	<=1985	18-22	0
1140	Grubby	Manuel Schenkhuizen	31543.0	nl	Netherlands	363571.92000000004	174.0	False	2003-08-24	2022-07-28	18.926762491444215	1986-05-11	174.0	1986.0	5.0	11.0	2.0	2003	17.286789869952088	12.803735161064134	False	strict	158	WarCraft III	Strategy	PC	False	0.10919540229885058	Netherlands	Europe	Western Europe	0.013	1986-1990	16-18	0
1141	Thresh	Dennis Fong	28195.0	us	United States	23800.0	4.0	False	1997-06-21	1998-11-14	1.3990417522245038	1977-03-11	4.0	1977.0	3.0	11.0	1.0	1997	20.279260780287473	10.077482875583607	False	strict	160	QuakeWorld	First-Person Shooter	PC	False	0.25	United States	Americas	Northern America	0.169	<=1985	18-22	0
1142	ZeRo4	John Hill	31014.0	us	United States	163146.65999999997	34.0	False	2000-02-01	2016-08-07	16.514715947980836	1984-11-28	34.0	1984.0	11.0	28.0	4.0	2000	15.175906913073238	12.002410959289127	False	strict	159	Quake III Arena	First-Person Shooter	PC	False	0.3235294117647059	United States	Americas	Northern America	0.169	<=1985	16-18	1
1143	wombat	Mark Larsen	30714.0	us	United States	55551.67	26.0	False	1999-09-12	2008-11-02	9.141683778234086	1984-02-02	26.0	1984.0	2.0	2.0	1.0	1999	15.60848733744011	10.925086858719181	False	strict	239	Painkiller	First-Person Shooter	PC	False	0.5	United States	Americas	Northern America	0.169	<=1985	16-18	0
1144	czm	Paul Nelson	30896.0	us	United States	67600.0	13.0	False	2000-12-17	2012-08-04	11.630390143737166	1984-08-02	13.0	1984.0	8.0	2.0	3.0	2000	16.3750855578371	11.121378054821049	False	strict	159	Quake III Arena	First-Person Shooter	PC	False	0.23076923076923078	United States	Americas	Northern America	0.169	<=1985	16-18	1
1145	Cooller	Anton Singov	31629.0	ru	Russian Federation	238600.33999999997	119.0	False	2002-09-08	2021-08-21	18.951403148528406	1986-08-05	119.0	1986.0	8.0	5.0	3.0	2002	16.093086926762492	12.382549404724063	False	strict	499	Quake Champions	First-Person Shooter	PC	False	0.21008403361344538	Russian Federation	Europe	Eastern Europe	0.169	1986-1990	16-18	1
1146	Walshy	David Walsh	30856.0	us	United States	180894.36	73.0	False	2003-04-13	2022-03-05	18.89390828199863	1984-06-23	73.0	1984.0	6.0	23.0	2.0	2003	18.803559206023273	12.105674021524305	False	strict	154	Halo 2	First-Person Shooter	Console	True	0.7534246575342466	United States	Americas	Northern America	0.169	<=1985	18-22	0
1147	Toxjq	Johan Quick	30813.0	se	Sweden	308803.48999999993	64.0	False	2002-05-19	2023-08-12	21.232032854209447	1984-05-11	64.0	1984.0	5.0	11.0	2.0	2002	18.02053388090349	12.640463637182492	False	strict	499	Quake Champions	First-Person Shooter	PC	False	0.4375	Sweden	Europe	Northern Europe	0.007	<=1985	18-22	0
1149	2GD	James Harding	30314.0	gb	United Kingdom	43025.86	17.0	False	2005-11-27	2020-10-24	14.907597535934292	1982-12-29	17.0	1982.0	12.0	29.0	4.0	2005	22.913073237508556	10.669579850825158	False	strict	499	Quake Champions	First-Person Shooter	PC	False	0.4117647058823529	United Kingdom	Europe	Northern Europe	0.083	<=1985	22-25	1
1150	stermy	Alessandro Avallone	31779.0	it	Italy	238642.15	41.0	False	2004-07-11	2020-08-19	16.10677618069815	1987-01-02	41.0	1987.0	1.0	2.0	1.0	2004	17.522245037645447	12.382724618900374	False	strict	239	Painkiller	First-Person Shooter	PC	False	0.4146341463414634	Italy	Europe	Southern Europe	0.043	1986-1990	16-18	0
1151	strenx	Kevin Baéza	33273.0	fr	France	53223.03	84.0	False	2008-11-29	2017-11-03	8.928131416837783	1991-02-04	84.0	1991.0	2.0	4.0	1.0	2008	17.817932922655714	10.882265265077057	False	strict	157	Quake Live	First-Person Shooter	PC	False	0.07142857142857142	France	Europe	Western Europe	0.034	1991-1995	16-18	0
1152	Vo0	Sander Kaasjager	31219.0	nl	Netherlands	299570.0	26.0	False	2004-07-11	2017-12-03	13.396303901437372	1985-06-21	26.0	1985.0	6.0	21.0	2.0	2004	19.055441478439427	12.610106730212555	False	strict	239	Painkiller	First-Person Shooter	PC	False	0.11538461538461539	Netherlands	Europe	Western Europe	0.013	<=1985	18-22	0
1153	Spart1e	Sebastian Siira	31694.0	se	Sweden	91188.81	87.0	False	2008-10-18	2024-02-11	15.315537303216974	1986-10-09	87.0	1986.0	10.0	9.0	4.0	2008	22.026009582477755	11.420698437363747	False	strict	499	Quake Champions	First-Person Shooter	PC	False	0.3103448275862069	Sweden	Europe	Northern Europe	0.007	1986-1990	22-25	1
1154	Jibo	Fan Zhibo	31505.0	cn	China	30194.97	23.0	False	2004-02-29	2010-03-06	6.015058179329227	1986-04-03	23.0	1986.0	4.0	3.0	2.0	2004	17.908281998631075	10.315463750749949	False	strict	159	Quake III Arena	First-Person Shooter	PC	False	0.13043478260869565	China	Asia	Eastern Asia	0.132	1986-1990	16-18	0
1155	k1llsen	Marcel Paul	31758.0	de	Germany	186989.76	92.0	False	2006-08-27	2023-08-12	16.958247775496236	1986-12-12	92.0	1986.0	12.0	12.0	4.0	2006	19.707049965776864	12.138814482851217	False	strict	499	Quake Champions	First-Person Shooter	PC	False	0.07608695652173914	Germany	Europe	Western Europe	0.057	1986-1990	18-22	1
1156	Cypher	Alexei Yanushevsky	33010.0	by	Belarus	234833.74999999997	175.0	False	2006-02-25	2022-03-27	16.082135523613964	1990-05-17	175.0	1990.0	5.0	17.0	2.0	2006	15.7782340862423	12.366637354281833	False	strict	157	Quake Live	First-Person Shooter	PC	False	0.08571428571428572	Belarus	Europe	Eastern Europe	0.08	1986-1990	16-18	0
1157	rapha	Shane Hendrixson	32583.0	us	United States	499346.68000000005	123.0	False	2006-12-19	2025-03-15	18.236824093086927	1989-03-16	123.0	1989.0	3.0	16.0	1.0	2006	17.760438056125942	13.121057885620637	False	strict	499	Quake Champions	First-Person Shooter	PC	False	0.4796747967479675	United States	Americas	Northern America	0.169	1986-1990	16-18	0
1158	Stephano	Ilyes Satouri	34040.0	fr	France	321679.19999999995	141.0	False	2009-05-31	2023-08-05	14.179329226557153	1993-03-12	141.0	1993.0	3.0	12.0	1.0	2009	16.21902806297057	12.681313163306848	False	strict	151	StarCraft II	Strategy	PC	False	0.07801418439716312	France	Europe	Western Europe	0.034	1991-1995	16-18	0
1159	BBoongBBoong	Choi Jong Hyuk	32360.0	kr	Korea, Republic of	30902.330000000005	56.0	False	2011-05-01	2015-09-09	4.358658453114305	1988-08-05	56.0	1988.0	8.0	5.0	3.0	2011	22.73511293634497	10.338619224069683	False	strict	151	StarCraft II	Strategy	PC	False	0.26785714285714285	Korea, Republic of	Asia	Eastern Asia	0.038	1986-1990	22-25	1
1160	KiWiKaKi	Jonathan Garneau	32604.0	ca	Canada	16126.57	24.0	False	2007-04-29	2021-10-17	14.469541409993155	1989-04-06	24.0	1989.0	4.0	6.0	2.0	2007	18.06160164271047	9.688285508809317	False	strict	151	StarCraft II	Strategy	PC	False	0.08333333333333333	Canada	Americas	Northern America	0.052	1986-1990	18-22	0
1161	Socke	Giacomo Thüs	31810.0	de	Germany	76074.67000000004	124.0	False	2003-07-13	2016-12-03	13.39356605065024	1987-02-02	124.0	1987.0	2.0	2.0	1.0	2003	16.44079397672827	11.239483781824648	False	strict	151	StarCraft II	Strategy	PC	False	0.08064516129032258	Germany	Europe	Western Europe	0.057	1986-1990	16-18	0
1162	LastShadow	Nick De Cesare	33862.0	us	United States	3525.0	6.0	False	2010-08-29	2020-01-23	9.401779603011637	1992-09-15	6.0	1992.0	9.0	15.0	3.0	2010	17.95208761122519	8.167919362957816	False	strict	592	Teamfight Tactics	Strategy	PC	False	0.16666666666666666	United States	Americas	Northern America	0.169	1991-1995	16-18	1
1163	CauthonLuck	Rori Bryant-Raible	30647.0	us	United States	68220.0	28.0	False	2010-05-08	2017-11-04	7.493497604380561	1983-11-27	28.0	1983.0	11.0	27.0	4.0	2010	26.444900752908968	11.130507714323134	False	strict	371	Heroes of the Storm	Multiplayer Online Battle Arena	PC	True	0.9285714285714286	United States	Americas	Northern America	0.169	<=1985	>25	1
1164	Drewbie	Andrew Moysey	32134.0	ca	Canada	4743.120000000001	14.0	False	2010-10-10	2012-08-25	1.8754277891854894	1987-12-23	14.0	1987.0	12.0	23.0	4.0	2010	22.798083504449007	8.464661235467258	False	strict	151	StarCraft II	Strategy	PC	False	0.14285714285714285	Canada	Americas	Northern America	0.052	1986-1990	22-25	1
1165	TLO	Dario Wünsch	33067.0	de	Germany	115867.45999999999	173.0	False	2010-03-27	2022-08-14	12.383299110198495	1990-07-13	173.0	1990.0	7.0	13.0	3.0	2010	19.704312114989733	11.660210861145902	False	strict	151	StarCraft II	Strategy	PC	False	0.10982658959537572	Germany	Europe	Western Europe	0.057	1986-1990	18-22	1
1166	NonY	Tyler Wasieleski	31486.0	us	United States	20650.0	19.0	False	2008-06-02	2017-11-02	9.418206707734429	1986-03-15	19.0	1986.0	3.0	15.0	1.0	2008	22.217659137577	9.935519023366792	False	strict	152	StarCraft: Brood War	Strategy	PC	False	0.05263157894736842	United States	Americas	Northern America	0.169	1986-1990	22-25	0
1167	Nazgul	Victor Goossens	30439.0	nl	Netherlands	2550.0	7.0	False	2002-11-03	2012-03-10	9.349760438056126	1983-05-03	7.0	1983.0	5.0	3.0	2.0	2002	19.50444900752909	7.844240718141811	False	strict	152	StarCraft: Brood War	Strategy	PC	False	0.14285714285714285	Netherlands	Europe	Western Europe	0.013	<=1985	18-22	0
1168	SLush	Paul-David Pagé	30295.0	ca	Canada	4055.2400000000002	11.0	False	2010-05-08	2012-11-18	2.532511978097194	1982-12-10	11.0	1982.0	12.0	10.0	4.0	2010	27.408624229979466	8.308011715118083	False	strict	151	StarCraft II	Strategy	PC	False	0.18181818181818182	Canada	Americas	Northern America	0.052	<=1985	>25	1
1171	Machine	Bryce Bates	32173.0	us	United States	2902.6200000000003	10.0	False	2010-04-10	2024-09-29	14.472279260780287	1988-01-31	10.0	1988.0	1.0	31.0	1.0	2010	22.190280629705683	7.973713513388065	False	strict	151	StarCraft II	Strategy	PC	False	0.3	United States	Americas	Northern America	0.169	1986-1990	22-25	0
1172	iNcontroL	Geoff Robinson	31301.0	us	United States	8082.139999999999	18.0	False	2006-03-01	2019-05-22	13.22381930184805	1985-09-11	18.0	1985.0	9.0	11.0	3.0	2006	20.468172484599588	8.997535689885718	False	strict	151	StarCraft II	Strategy	PC	False	0.3333333333333333	United States	Americas	Northern America	0.169	<=1985	18-22	1
1173	mOoNan	Kim Min Gyun	31638.0	kr	Korea, Republic of	1668.81	7.0	False	2010-10-28	2011-08-14	0.7939767282683093	1986-08-14	7.0	1986.0	8.0	14.0	3.0	2010	24.205338809034906	7.420465126483134	False	strict	151	StarCraft II	Strategy	PC	False	0.0	Korea, Republic of	Asia	Eastern Asia	0.038	1986-1990	22-25	1
1174	PuMa	Lee Ho Joon	33442.0	kr	Korea, Republic of	144713.61	26.0	False	2009-01-10	2022-12-04	13.897330595482547	1991-07-23	26.0	1991.0	7.0	23.0	3.0	2009	17.470225872689937	11.882518875041702	False	strict	151	StarCraft II	Strategy	PC	False	0.19230769230769232	Korea, Republic of	Asia	Eastern Asia	0.038	1991-1995	16-18	1
1175	SpeCial	Juan Carlos Lopez	34109.0	mx	Mexico	464829.08	351.0	False	2010-02-28	2024-05-05	14.182067077344286	1993-05-20	351.0	1993.0	5.0	20.0	2.0	2010	16.777549623545518	13.049427198432733	False	strict	151	StarCraft II	Strategy	PC	False	0.06552706552706553	Mexico	Americas	Latin America and the Caribbean	0.358	1991-1995	16-18	0
1176	Destiny	Steven Bonnell	32489.0	us	United States	2494.3599999999997	9.0	False	2011-06-17	2015-11-15	4.413415468856948	1988-12-12	9.0	1988.0	12.0	12.0	4.0	2011	22.510609171800137	7.822188286354177	False	strict	151	StarCraft II	Strategy	PC	False	0.3333333333333333	United States	Americas	Northern America	0.169	1986-1990	22-25	1
1177	Ace	Aaron Elam	34061.0	us	United States	371037.5	75.0	False	2009-04-05	2022-10-23	13.54962354551677	1993-04-02	75.0	1993.0	4.0	2.0	2.0	2009	16.008213552361397	12.824061109790373	False	strict	256	Halo 4	First-Person Shooter	Console	True	0.9733333333333334	United States	Americas	Northern America	0.169	1991-1995	16-18	0
1180	Flamesword	Michael Chaves	32806.0	us	United States	64751.79	35.0	False	2009-04-05	2021-12-19	12.706365503080082	1989-10-25	35.0	1989.0	10.0	25.0	4.0	2009	19.444216290212182	11.078332067436577	False	strict	155	Halo 3	First-Person Shooter	Console	True	0.9714285714285714	United States	Americas	Northern America	0.169	1986-1990	18-22	1
1181	Adrenaline	Timothy Keane	33509.0	us	United States	3750.0	2.0	False	2011-02-02	2011-04-03	0.16427104722792607	1991-09-28	2.0	1991.0	9.0	28.0	3.0	2011	19.34839151266256	8.229777750081887	False	strict	156	Halo: Reach	First-Person Shooter	Console	True	1.0	United States	Americas	Northern America	0.169	1991-1995	18-22	1
1182	Amish Acorns	Jordan Dotzel	34837.0	us	United States	4500.0	4.0	False	2011-02-02	2019-11-17	8.788501026694044	1995-05-18	4.0	1995.0	5.0	18.0	2.0	2011	15.71252566735113	8.412054873292933	False	strict	156	Halo: Reach	First-Person Shooter	Console	True	1.0	United States	Americas	Northern America	0.169	1991-1995	16-18	0
1183	Lethul	Tony Campbell	34359.0	us	United States	792021.25	91.0	False	2011-02-02	2025-04-20	14.212183436002737	1994-01-25	91.0	1994.0	1.0	25.0	1.0	2011	17.021218343600275	13.582344763836293	False	strict	423	Halo 5: Guardians	First-Person Shooter	Console	True	1.0	United States	Americas	Northern America	0.169	1991-1995	16-18	0
1184	Neighbor	Mason Cobb	32921.0	us	United States	99899.51000000001	38.0	False	2006-06-25	2021-11-13	15.38672142368241	1990-02-17	38.0	1990.0	2.0	17.0	1.0	2006	16.35044490075291	11.511930069728718	False	strict	155	Halo 3	First-Person Shooter	Console	True	0.868421052631579	United States	Americas	Northern America	0.169	1986-1990	16-18	0
1185	APG	Bradley Laws	34554.0	us	United States	467925.0	82.0	False	2009-08-30	2024-10-06	15.101984941820671	1994-08-08	82.0	1994.0	8.0	8.0	3.0	2009	15.06091718001369	13.056065442739433	False	strict	643	Halo Infinite	First-Person Shooter	Console	True	1.0	United States	Americas	Northern America	0.169	1991-1995	16-18	1
1186	Cloud	Scott Holste Jr.	33513.0	us	United States	111410.0	40.0	False	2007-04-15	2021-11-13	14.581793292265571	1991-10-02	40.0	1991.0	10.0	2.0	4.0	2007	15.534565366187543	11.62098134486803	False	strict	155	Halo 3	First-Person Shooter	Console	True	0.9	United States	Americas	Northern America	0.169	1991-1995	16-18	1
1187	Clutch	Weston Price	32865.0	us	United States	53700.0	10.0	False	2009-04-05	2011-11-20	2.625598904859685	1989-12-23	10.0	1989.0	12.0	23.0	4.0	2009	19.28268309377139	10.891186902297498	False	strict	155	Halo 3	First-Person Shooter	Console	True	1.0	United States	Americas	Northern America	0.169	1986-1990	18-22	1
1189	Elamite	Kyle Elam	32198.0	us	United States	176174.51	30.0	False	2007-04-15	2021-11-13	14.581793292265571	1988-02-25	30.0	1988.0	2.0	25.0	1.0	2007	19.134839151266256	12.079235993039905	False	strict	155	Halo 3	First-Person Shooter	Console	True	0.9333333333333333	United States	Americas	Northern America	0.169	1986-1990	18-22	0
1191	SnakeBite	Paul Duarte	34822.0	us	United States	975565.0	98.0	False	2010-08-29	2025-04-20	14.642026009582478	1995-05-03	98.0	1995.0	5.0	3.0	2.0	2010	15.323750855578371	13.790773094368111	False	strict	423	Halo 5: Guardians	First-Person Shooter	Console	True	0.9897959183673469	United States	Americas	Northern America	0.169	1991-1995	16-18	0
1192	Strongside	Michael Cavanaugh	32385.0	us	United States	121794.88	46.0	False	2005-09-11	2014-08-31	8.969199178644764	1988-08-30	46.0	1988.0	8.0	30.0	3.0	2005	17.032169746748803	11.710101807741653	False	strict	154	Halo 2	First-Person Shooter	Console	True	0.717391304347826	United States	Americas	Northern America	0.169	1986-1990	16-18	1
1193	RyaNoob	Ryan Geddes	34203.0	us	United States	133043.75	64.0	False	2010-06-06	2025-04-20	14.872005475701574	1993-08-22	64.0	1993.0	8.0	22.0	3.0	2010	16.788501026694046	11.798440816777259	False	strict	643	Halo Infinite	First-Person Shooter	Console	True	1.0	United States	Americas	Northern America	0.169	1991-1995	16-18	1
1194	Blaze	Chris Chapon	33950.0	us	United States	14425.74	11.0	False	2011-02-02	2021-12-19	10.877481177275838	1992-12-12	11.0	1992.0	12.0	12.0	4.0	2011	18.140999315537304	9.576838708018633	False	strict	156	Halo: Reach	First-Person Shooter	Console	True	1.0	United States	Americas	Northern America	0.169	1991-1995	18-22	1
1195	Brake	Kevin Zimmerman	33441.0	us	United States	7200.0	6.0	False	2010-06-06	2011-06-05	0.9965776865160849	1991-07-22	6.0	1991.0	7.0	22.0	3.0	2010	18.874743326488705	8.881975184248867	False	strict	155	Halo 3	First-Person Shooter	Console	True	1.0	United States	Americas	Northern America	0.169	1991-1995	18-22	1
1196	FormaL	Matthew Piper	34687.0	us	United States	1323932.18	160.0	False	2011-04-03	2025-04-20	14.047912388774812	1994-12-19	160.0	1994.0	12.0	19.0	4.0	2011	16.28747433264887	14.096117545927578	False	strict	643	Halo Infinite	First-Person Shooter	Console	True	0.975	United States	Americas	Northern America	0.169	1991-1995	16-18	1
1197	Lunchbox	Jason Brown	33060.0	us	United States	222080.0	61.0	False	2007-04-15	2021-11-13	14.581793292265571	1990-07-06	61.0	1990.0	7.0	6.0	3.0	2007	16.774811772758383	12.310797459172283	False	strict	155	Halo 3	First-Person Shooter	Console	True	0.9836065573770492	United States	Americas	Northern America	0.169	1986-1990	16-18	1
1198	Roy	Justin Brown	33060.0	us	United States	214108.33	59.0	False	2007-04-15	2021-11-13	14.581793292265571	1990-07-06	59.0	1990.0	7.0	6.0	3.0	2007	16.774811772758383	12.274242051395689	False	strict	155	Halo 3	First-Person Shooter	Console	True	1.0	United States	Americas	Northern America	0.169	1986-1990	16-18	1
1199	Totz	Anthony Pennacchio	34070.0	us	United States	18000.0	11.0	False	2009-04-05	2011-07-31	2.31895961670089	1993-04-11	11.0	1993.0	4.0	11.0	2.0	2009	15.983572895277208	9.798182590890704	False	strict	155	Halo 3	First-Person Shooter	Console	True	1.0	United States	Americas	Northern America	0.169	1991-1995	16-18	0
1200	Tsquared	Tom Taylor	32065.0	us	United States	131793.25	59.0	False	2003-11-30	2022-07-26	18.652977412731005	1987-10-15	59.0	1987.0	10.0	15.0	4.0	2003	16.125941136208077	11.78899727339174	False	strict	155	Halo 3	First-Person Shooter	Console	True	0.9491525423728814	United States	Americas	Northern America	0.169	1986-1990	16-18	1
1201	Destin	Ryan Means	34135.0	us	United States	29800.0	15.0	False	2009-08-30	2012-03-25	2.568104038329911	1993-06-15	15.0	1993.0	6.0	15.0	2.0	2009	16.20807665982204	10.30229722897745	False	strict	156	Halo: Reach	First-Person Shooter	Console	True	1.0	United States	Americas	Northern America	0.169	1991-1995	16-18	0
1202	GH057ayame	Eric Hewitt	32303.0	us	United States	119262.26	38.0	False	2005-10-16	2021-11-13	16.076659822039698	1988-06-09	38.0	1988.0	6.0	9.0	2.0	2005	17.352498288843258	11.689088597537438	False	strict	154	Halo 2	First-Person Shooter	Console	True	0.8947368421052632	United States	Americas	Northern America	0.169	1986-1990	16-18	0
1203	Snip3down	Eric Wrona	33361.0	us	United States	541601.84	162.0	False	2008-04-13	2024-07-14	16.251882272416154	1991-05-03	162.0	1991.0	5.0	3.0	2.0	2008	16.947296372347708	13.202288244288757	False	strict	566	Apex Legends	Battle Royale	PC	True	0.9814814814814815	United States	Americas	Northern America	0.169	1991-1995	16-18	0
1208	Royal 2	Mathew Fiorante	35212.0	ca	Canada	957052.5	84.0	False	2011-04-03	2025-04-20	14.047912388774812	1996-05-27	84.0	1996.0	5.0	27.0	2.0	2011	14.850102669404517	13.771614572738777	False	strict	423	Halo 5: Guardians	First-Person Shooter	Console	True	1.0	Canada	Americas	Northern America	0.052	1996-2000	<16	0
1209	OGRE2	Tom Ryan	31627.0	us	United States	295960.08	92.0	False	2003-04-27	2021-11-13	18.548939082819988	1986-08-03	92.0	1986.0	8.0	3.0	3.0	2003	16.73100616016427	12.597983238174605	False	strict	154	Halo 2	First-Person Shooter	Console	True	0.8478260869565217	United States	Americas	Northern America	0.169	1986-1990	16-18	1
1210	Pistola	Justin Deese	33928.0	us	United States	399835.0	83.0	False	2007-04-15	2022-02-13	14.833675564681725	1992-11-20	83.0	1992.0	11.0	20.0	4.0	2007	14.39835728952772	12.898809742017137	False	strict	423	Halo 5: Guardians	First-Person Shooter	Console	True	0.9036144578313253	United States	Americas	Northern America	0.169	1991-1995	<16	1
1211	Legit	Bryan Rizzo	33028.0	us	United States	136491.81	51.0	False	2006-04-23	2021-11-13	15.55920602327173	1990-06-04	51.0	1990.0	6.0	4.0	2.0	2006	15.885010266940451	11.824027218227155	False	strict	155	Halo 3	First-Person Shooter	Console	True	0.7450980392156863	United States	Americas	Northern America	0.169	1986-1990	16-18	0
1212	Naded	Brett Leonard	33024.0	us	United States	217433.8	56.0	False	2006-04-23	2021-11-13	15.55920602327173	1990-05-31	56.0	1990.0	5.0	31.0	2.0	2006	15.89596167008898	12.289654314455891	False	strict	423	Halo 5: Guardians	First-Person Shooter	Console	True	0.7857142857142857	United States	Americas	Northern America	0.169	1986-1990	16-18	0
1213	Heinz	Richie Heinz	33660.0	us	United States	124162.5	48.0	False	2008-06-15	2017-07-23	9.103353867214237	1992-02-26	48.0	1992.0	2.0	26.0	1.0	2008	16.301163586584533	11.72935452445272	False	strict	423	Halo 5: Guardians	First-Person Shooter	Console	True	0.9791666666666666	United States	Americas	Northern America	0.169	1991-1995	16-18	0
1215	Twin SavioR	Joey Gargaro	34801.0	us	United States	2400.0	3.0	False	2011-06-05	2011-10-16	0.36413415468856947	1995-04-12	3.0	1995.0	4.0	12.0	2.0	2011	16.147843942505133	7.783640596221253	False	strict	156	Halo: Reach	First-Person Shooter	Console	True	1.0	United States	Americas	Northern America	0.169	1991-1995	16-18	0
1216	C6	Ian Porter	34118.0	us	United States	1418092.8	172.0	False	2011-06-05	2024-11-01	13.409993155373032	1993-05-29	172.0	1993.0	5.0	29.0	2.0	2011	18.017796030116358	14.164824133392775	False	strict	626	Call of Duty: Modern Warfare	First-Person Shooter	Console	True	0.9593023255813954	United States	Americas	Northern America	0.169	1991-1995	18-22	0
1218	Victory X	Cameron Thorlakson	32788.0	us	United States	135743.38	48.0	False	2006-06-25	2021-11-13	15.38672142368241	1989-10-07	48.0	1989.0	10.0	7.0	4.0	2006	16.71457905544148	11.818528837307518	False	strict	155	Halo 3	First-Person Shooter	Console	True	1.0	United States	Americas	Northern America	0.169	1986-1990	16-18	1
1219	Ninja	Tyler Blevins	33394.0	us	United States	285323.29	55.0	False	2011-06-05	2021-03-30	9.817932922655714	1991-06-05	55.0	1991.0	6.0	5.0	2.0	2011	20.0	12.561381672028272	False	strict	534	Fortnite	Battle Royale	PC	True	0.9272727272727272	United States	Americas	Northern America	0.169	1991-1995	18-22	0
1220	FearItSelf	Justin Kats	32577.0	us	United States	166320.83	47.0	False	2007-04-15	2021-11-13	14.581793292265571	1989-03-10	47.0	1989.0	3.0	10.0	1.0	2007	18.09719370294319	12.021679925357367	False	strict	155	Halo 3	First-Person Shooter	Console	True	0.9361702127659575	United States	Americas	Northern America	0.169	1986-1990	18-22	0
1221	Goofy	Faisal Khan	34424.0	us	United States	31225.0	26.0	False	2010-06-06	2019-11-17	9.44832306639288	1994-03-31	26.0	1994.0	3.0	31.0	1.0	2010	16.18343600273785	10.349006360101466	False	strict	155	Halo 3	First-Person Shooter	Console	True	1.0	United States	Americas	Northern America	0.169	1991-1995	16-18	0
1222	Swift Kill	Alex Ramirez	33278.0	us	United States	63525.0	3.0	False	2011-06-05	2016-03-20	4.791238877481177	1991-02-09	3.0	1991.0	2.0	9.0	1.0	2011	20.317590691307323	11.059204549898388	False	strict	423	Halo 5: Guardians	First-Person Shooter	Console	True	1.0	United States	Americas	Northern America	0.169	1991-1995	18-22	0
1223	Calm	Justin Mozingo	34140.0	us	United States	64275.0	4.0	False	2011-06-05	2016-03-20	4.791238877481177	1993-06-20	4.0	1993.0	6.0	20.0	2.0	2011	17.95756331279945	11.070941590161643	False	strict	423	Halo 5: Guardians	First-Person Shooter	Console	True	1.0	United States	Americas	Northern America	0.169	1991-1995	16-18	0
1225	MaNa	Grzegorz Komincz	34317.0	pl	Poland	257194.46000000008	363.0	False	2009-08-30	2025-01-26	15.408624229979466	1993-12-14	363.0	1993.0	12.0	14.0	4.0	2009	15.709787816563997	12.457591619556839	False	strict	151	StarCraft II	Strategy	PC	False	0.09366391184573003	Poland	Europe	Eastern Europe	0.081	1991-1995	16-18	1
1226	Kas	Mihaylo Hayda	32472.0	ua	Ukraine	73915.47000000002	159.0	False	2009-08-23	2023-05-21	13.741273100616016	1988-11-25	159.0	1988.0	11.0	25.0	4.0	2009	20.7419575633128	11.210690950846287	False	strict	151	StarCraft II	Strategy	PC	False	0.0440251572327044	Ukraine	Europe	Eastern Europe		1986-1990	18-22	1
1227	Nerchio	Artur Bloch	33825.0	pl	Poland	376554.07999999984	451.0	False	2010-11-27	2024-04-13	13.377138945927447	1992-08-09	451.0	1992.0	8.0	9.0	3.0	2010	18.299794661190965	12.838819610342759	False	strict	151	StarCraft II	Strategy	PC	False	0.037694013303769404	Poland	Europe	Eastern Europe	0.081	1991-1995	18-22	1
1228	Beastyqt	Aleksandar Krstić	33236.0	rs	Serbia	187775.03999999998	184.0	False	2010-12-03	2025-12-26	15.063655030800822	1990-12-29	184.0	1990.0	12.0	29.0	4.0	2010	19.928815879534564	12.143005255082345	False	strict	746	Age of Empires IV	Strategy	PC	False	0.11413043478260869	Serbia	Europe	Southern Europe	0.117	1986-1990	18-22	1
1229	Tarson	Tomasz Boroń	31513.0	pl	Poland	12424.59	35.0	False	2008-04-13	2024-12-22	16.692676249144423	1986-04-11	35.0	1986.0	4.0	11.0	2.0	2008	22.00684462696783	9.427513334746914	False	strict	151	StarCraft II	Strategy	PC	False	0.05714285714285714	Poland	Europe	Eastern Europe	0.081	1986-1990	22-25	0
1230	KiLLeR	Felipe Zuñiga	32858.0	cl	Chile	42019.04	36.0	False	2010-08-29	2020-06-28	9.831622176591376	1989-12-16	36.0	1989.0	12.0	16.0	4.0	2010	20.700889801505816	10.645901926326191	False	strict	151	StarCraft II	Strategy	PC	False	0.05555555555555555	Chile	Americas	Latin America and the Caribbean	0.102	1986-1990	18-22	1
1232	elfi	Samuli Sihvonen	33170.0	fi	Finland	54972.58000000001	75.0	False	2007-04-29	2018-02-03	10.767967145790555	1990-10-24	75.0	1990.0	10.0	24.0	4.0	2007	16.511978097193705	10.914607985166672	False	strict	151	StarCraft II	Strategy	PC	False	0.08	Finland	Europe	Northern Europe	0.021	1986-1990	16-18	1
1233	HasuObs	Dennis Schneider	32289.0	de	Germany	245615.34000000005	212.0	False	2005-08-21	2024-09-08	19.04996577686516	1988-05-26	212.0	1988.0	5.0	26.0	2.0	2005	17.23750855578371	12.411526003986666	False	strict	371	Heroes of the Storm	Multiplayer Online Battle Arena	PC	False	0.39622641509433965	Germany	Europe	Western Europe	0.057	1986-1990	16-18	0
1234	Strelok	Eugin Oparyshev	31192.0	ua	Ukraine	32831.33	81.0	False	2007-12-19	2015-03-31	7.279945242984257	1985-05-25	81.0	1985.0	5.0	25.0	2.0	2007	22.56810403832991	10.39916897964952	False	strict	151	StarCraft II	Strategy	PC	False	0.06172839506172839	Ukraine	Europe	Eastern Europe		<=1985	22-25	0
1236	Jim	Cao Jinhui	34982.0	cn	China	126360.54999999997	104.0	False	2011-06-18	2024-06-09	12.97741273100616	1995-10-10	104.0	1995.0	10.0	10.0	4.0	2011	15.68788501026694	11.746902521380832	False	strict	151	StarCraft II	Strategy	PC	False	0.07692307692307693	China	Asia	Eastern Asia	0.132	1991-1995	16-18	1
1238	PiG	Jared Krensel	32488.0	au	Australia	31075.520000000004	66.0	False	2011-10-05	2021-12-17	10.20123203285421	1988-12-11	66.0	1988.0	12.0	11.0	4.0	2011	22.8145106091718	10.344207829100606	False	strict	151	StarCraft II	Strategy	PC	False	0.06060606060606061	Australia	Oceania	Australia and New Zealand	0.056	1986-1990	22-25	1
1239	XiGua	Wang Lei	31791.0	cn	China	135193.85	90.0	False	2011-01-06	2023-02-19	12.120465434633813	1987-01-14	90.0	1987.0	1.0	14.0	1.0	2011	23.978097193702943	11.814472350149517	False	strict	151	StarCraft II	Strategy	PC	False	0.12222222222222222	China	Asia	Eastern Asia	0.132	1986-1990	22-25	0
1240	iaguz	Ethan Zugai	33186.0	au	Australia	60560.2	83.0	False	2010-10-10	2022-07-22	11.780971937029431	1990-11-09	83.0	1990.0	11.0	9.0	4.0	2010	19.917864476386036	11.01140970297446	False	strict	151	StarCraft II	Strategy	PC	False	0.060240963855421686	Australia	Oceania	Australia and New Zealand	0.056	1986-1990	18-22	1
1242	Axslav	Nick Ranish	31363.0	us	United States	6255.96	19.0	False	2006-03-26	2012-11-18	6.650239561943874	1985-11-12	19.0	1985.0	11.0	12.0	4.0	2006	20.366872005475702	8.74144972313791	False	strict	151	StarCraft II	Strategy	PC	False	0.2631578947368421	United States	Americas	Northern America	0.169	<=1985	18-22	1
1243	Attero	Andrew Golec	32177.0	ca	Canada	1325.0	7.0	False	2011-09-03	2012-07-15	0.865160848733744	1988-02-04	7.0	1988.0	2.0	4.0	1.0	2011	23.578370978781656	7.189922170745808	False	strict	151	StarCraft II	Strategy	PC	False	0.0	Canada	Americas	Northern America	0.052	1986-1990	22-25	0
1245	Pokebunny	Nick Taber	34916.0	us	United States	3227.36	19.0	False	2011-10-16	2018-12-09	7.148528405201916	1995-08-05	19.0	1995.0	8.0	5.0	3.0	2011	16.197125256673512	8.07972954733505	False	strict	151	StarCraft II	Strategy	PC	False	0.05263157894736842	United States	Americas	Northern America	0.169	1991-1995	16-18	1
1247	Pomi	Sergei Rodionov	31427.0	ru	Russian Federation	9804.47	20.0	False	2004-10-28	2012-12-16	8.134154688569472	1986-01-15	20.0	1986.0	1.0	15.0	1.0	2004	18.784394250513348	9.190695672208795	False	strict	152	StarCraft: Brood War	Strategy	PC	False	0.25	Russian Federation	Europe	Eastern Europe	0.169	1986-1990	18-22	0
1248	Feast	Jérémy Vansnick	34134.0	be	Belgium	13563.06	19.0	False	2011-09-29	2013-08-18	1.8863791923340179	1993-06-14	19.0	1993.0	6.0	14.0	2.0	2011	18.29158110882957	9.515178926709646	False	strict	151	StarCraft II	Strategy	PC	False	0.15789473684210525	Belgium	Europe	Western Europe	0.031	1991-1995	18-22	0
1249	TargA	Kristoffer Marthinsen	32978.0	no	Norway	41493.93999999999	39.0	False	2007-04-08	2015-06-07	8.164271047227926	1990-04-15	39.0	1990.0	4.0	15.0	2.0	2007	16.980150581793293	10.633326771074158	False	strict	151	StarCraft II	Strategy	PC	False	0.10256410256410256	Norway	Europe	Northern Europe	0.004	1986-1990	16-18	0
1250	NightEnD	Silviu Lazar	32192.0	ro	Romania	23905.079999999998	48.0	False	2010-08-20	2024-10-12	14.146475017111568	1988-02-19	48.0	1988.0	2.0	19.0	1.0	2010	22.49965776865161	10.08188809887255	False	strict	151	StarCraft II	Strategy	PC	False	0.125	Romania	Europe	Eastern Europe	0.227	1986-1990	22-25	0
1251	qxc	Kevin Riley	32792.0	us	United States	22920.06	55.0	False	2010-10-10	2019-04-26	8.542094455852157	1989-10-11	55.0	1989.0	10.0	11.0	4.0	2010	20.996577686516083	10.039811417577777	False	strict	151	StarCraft II	Strategy	PC	False	0.10909090909090909	United States	Americas	Northern America	0.169	1986-1990	18-22	1
1252	TitaN	Oleg Kuptsov	32816.0	ru	Russian Federation	33753.479999999996	49.0	False	2006-05-28	2014-01-19	7.646817248459959	1989-11-04	49.0	1989.0	11.0	4.0	4.0	2006	16.56125941136208	10.426868428232144	False	strict	151	StarCraft II	Strategy	PC	False	0.10204081632653061	Russian Federation	Europe	Eastern Europe	0.169	1986-1990	16-18	1
1254	DeMu	Benjamin Baker	32897.0	gb	United Kingdom	88723.57999999999	140.0	False	2007-12-15	2025-12-18	18.00958247775496	1990-01-24	140.0	1990.0	1.0	24.0	1.0	2007	17.88911704312115	11.393292243775683	False	strict	746	Age of Empires IV	Strategy	PC	False	0.10714285714285714	United Kingdom	Europe	Northern Europe	0.083	1986-1990	16-18	0
1256	sLivko	Artem Garavtsov	32747.0	ru	Russian Federation	25481.38	56.0	False	2011-03-08	2015-10-23	4.6269678302532515	1989-08-27	56.0	1989.0	8.0	27.0	3.0	2011	21.527720739219713	10.145742511917382	False	strict	151	StarCraft II	Strategy	PC	False	0.08928571428571429	Russian Federation	Europe	Eastern Europe	0.169	1986-1990	18-22	1
1257	Snute	Jens Aasgaard	33082.0	no	Norway	375038.7099999999	313.0	False	2011-05-16	2019-08-15	8.24914442162902	1990-07-28	313.0	1990.0	7.0	28.0	3.0	2011	20.799452429842574	12.834787192679578	False	strict	151	StarCraft II	Strategy	PC	False	0.06070287539936102	Norway	Europe	Northern Europe	0.004	1986-1990	18-22	1
1258	biGs	Han Sang Cho	32399.0	ch	Switzerland	11776.61	18.0	False	2011-04-08	2012-07-16	1.273100616016427	1988-09-13	18.0	1988.0	9.0	13.0	3.0	2011	22.56536618754278	9.3739555503735	False	strict	151	StarCraft II	Strategy	PC	False	0.16666666666666666	Switzerland	Europe	Western Europe	0.01	1986-1990	22-25	1
1259	XlorD	Daniel Spenst	33508.0	de	Germany	90645.89000000001	58.0	False	2007-06-24	2023-12-17	16.48186173853525	1991-09-27	58.0	1991.0	9.0	27.0	3.0	2007	15.739904175222451	11.414726907817307	False	strict	158	WarCraft III	Strategy	PC	False	0.06896551724137931	Germany	Europe	Western Europe	0.057	1991-1995	16-18	1
1260	DakkoN	Vitor Ferreira	31064.0	br	Brazil	1318.4099999999999	4.0	False	2012-02-11	2019-04-28	7.208761122518823	1985-01-17	4.0	1985.0	1.0	17.0	1.0	2012	27.066392881587955	7.184939945962716	False	strict	151	StarCraft II	Strategy	PC	False	0.0	Brazil	Americas	Latin America and the Caribbean	0.39	<=1985	>25	0
1261	Illusion	Chris Lee	35128.0	us	United States	18950.0	19.0	False	2012-01-29	2016-01-31	4.005475701574264	1996-03-04	19.0	1996.0	3.0	4.0	1.0	2012	15.904175222450377	9.84961197956681	False	strict	151	StarCraft II	Strategy	PC	False	0.0	United States	Americas	Northern America	0.169	1996-2000	16-18	0
1262	Potiguar	Aderson Santos	30726.0	br	Brazil	5597.0	5.0	False	2012-02-11	2021-02-23	9.034907597535934	1984-02-14	5.0	1984.0	2.0	14.0	1.0	2012	27.991786447638603	8.630164670075398	False	strict	151	StarCraft II	Strategy	PC	False	0.2	Brazil	Americas	Latin America and the Caribbean	0.39	<=1985	>25	0
1264	Brat_OK	Pavel Kuznetsov	31780.0	ru	Russian Federation	45118.689999999995	74.0	False	2006-08-21	2023-04-02	16.61327857631759	1987-01-03	74.0	1987.0	1.0	3.0	1.0	2006	19.630390143737166	10.717074015580963	False	strict	151	StarCraft II	Strategy	PC	False	0.08108108108108109	Russian Federation	Europe	Eastern Europe	0.169	1986-1990	18-22	0
1266	Adelscott	Benoît Strypsteen	31313.0	fr	France	27401.88	35.0	False	2010-09-05	2014-03-21	3.540041067761807	1985-09-23	35.0	1985.0	9.0	23.0	3.0	2010	24.95003422313484	10.218403396341598	False	strict	151	StarCraft II	Strategy	PC	False	0.17142857142857143	France	Europe	Western Europe	0.034	<=1985	22-25	1
1267	CrunCher	Abdulaziz Abed	33581.0	us	United States	21734.059999999998	24.0	False	2009-06-28	2021-11-28	12.41889117043121	1991-12-09	24.0	1991.0	12.0	9.0	4.0	2009	17.5523613963039	9.986681903943582	False	strict	638	WarCraft III: Reforged	Strategy	PC	False	0.041666666666666664	United States	Americas	Northern America	0.169	1991-1995	16-18	1
1268	GoOdy	Sascha Lupp	31347.0	de	Germany	33800.28000000002	151.0	False	2005-08-20	2025-05-08	19.71526351813826	1985-10-27	151.0	1985.0	10.0	27.0	4.0	2005	19.813826146475016	10.428253950576552	False	strict	151	StarCraft II	Strategy	PC	False	0.013245033112582781	Germany	Europe	Western Europe	0.057	<=1985	18-22	1
1269	Mondragon	Christoph Semke	31758.0	de	Germany	32128.66	21.0	False	2004-08-21	2011-05-15	6.729637234770705	1986-12-12	21.0	1986.0	12.0	12.0	4.0	2004	17.691991786447637	10.377534870043332	False	strict	152	StarCraft: Brood War	Strategy	PC	False	0.19047619047619047	Germany	Europe	Western Europe	0.057	1986-1990	16-18	1
1270	Ciara	René Krag	31752.0	dk	Denmark	5646.68	16.0	False	2004-12-05	2012-07-28	7.644079397672827	1986-12-06	16.0	1986.0	12.0	6.0	4.0	2004	17.998631074606433	8.639000120344202	False	strict	158	WarCraft III	Strategy	PC	False	0.375	Denmark	Europe	Northern Europe	0.003	1986-1990	16-18	1
1272	Sound	Bae Sang Hwan	34327.0	kr	Korea, Republic of	11216.81	12.0	False	2010-11-13	2013-07-20	2.6830937713894594	1993-12-24	12.0	1993.0	12.0	24.0	4.0	2010	16.8870636550308	9.325257972859418	False	strict	151	StarCraft II	Strategy	PC	False	0.5	Korea, Republic of	Asia	Eastern Asia	0.038	1991-1995	16-18	1
1273	Orly	Olivier Bellemans	31947.0	be	Belgium	12796.460000000001	10.0	False	2008-08-24	2012-09-16	4.0629705681040384	1987-06-19	10.0	1987.0	6.0	19.0	2.0	2008	21.182751540041068	9.457001992716382	False	strict	165	World of WarCraft	Role-Playing Game	PC	False	0.4	Belgium	Europe	Western Europe	0.031	1986-1990	18-22	0
1274	ZpuX	Tobias Nilsson	32282.0	se	Sweden	1100.4099999999999	4.0	False	2007-06-16	2010-05-27	2.945927446954141	1988-05-19	4.0	1988.0	5.0	19.0	2.0	2007	19.07460643394935	7.004346456140714	False	strict	152	StarCraft: Brood War	Strategy	PC	False	0.25	Sweden	Europe	Northern Europe	0.007	1986-1990	18-22	0
1275	Satiini	Juha-Matti Bäckström	31944.0	fi	Finland	8038.5199999999995	39.0	False	2006-06-25	2013-11-23	7.41409993155373	1987-06-16	39.0	1987.0	6.0	16.0	2.0	2006	19.025325119780973	8.99212465889827	False	strict	151	StarCraft II	Strategy	PC	False	0.02564102564102564	Finland	Europe	Northern Europe	0.021	1986-1990	18-22	0
1276	LucifroN	Pedro Moreno Durán	33542.0	es	Spain	191435.41	177.0	False	2008-09-07	2025-12-18	17.27857631759069	1991-10-31	177.0	1991.0	10.0	31.0	4.0	2008	16.854209445585216	12.162310969794639	False	strict	746	Age of Empires IV	Strategy	PC	False	0.3107344632768362	Spain	Europe	Southern Europe	0.043	1991-1995	16-18	1
1277	PredY	Tomáš Pospíšil	32790.0	cz	Czech Republic	459.87	3.0	False	2010-09-26	2011-01-23	0.3258042436687201	1989-10-09	3.0	1989.0	10.0	9.0	4.0	2010	20.9637234770705	6.13311600756679	False	strict	151	StarCraft II	Strategy	PC	False	0.0	Czech Republic	Europe	Eastern Europe	0.088	1986-1990	18-22	1
1278	AureS	Aurélien Sannier	32201.0	fr	France	5660.06	6.0	False	2010-10-11	2011-07-23	0.7802874743326489	1988-02-28	6.0	1988.0	2.0	28.0	1.0	2010	22.61738535249829	8.641366432814621	False	strict	151	StarCraft II	Strategy	PC	False	0.0	France	Europe	Western Europe	0.034	1986-1990	22-25	0
1279	Tefel	Łukasz Czarnecki	32160.0	pl	Poland	23509.449999999993	94.0	False	2010-10-25	2016-06-08	5.620807665982204	1988-01-18	94.0	1988.0	1.0	18.0	1.0	2010	22.767967145790553	10.065200282142085	False	strict	151	StarCraft II	Strategy	PC	False	0.02127659574468085	Poland	Europe	Eastern Europe	0.081	1986-1990	22-25	0
1280	VortiX	Juan Moreno Durán	34222.0	es	Spain	219645.33999999994	203.0	False	2009-11-14	2025-12-18	16.093086926762492	1993-09-10	203.0	1993.0	9.0	10.0	3.0	2009	16.177960301163587	12.299773986392346	False	strict	151	StarCraft II	Strategy	PC	False	0.2857142857142857	Spain	Europe	Southern Europe	0.043	1991-1995	16-18	1
1281	Jimpo	Jimmy Wölfinger	32211.0	se	Sweden	592.25	7.0	False	2010-09-21	2011-03-27	0.5119780971937029	1988-03-09	7.0	1988.0	3.0	9.0	1.0	2010	22.535249828884325	6.385615895315873	False	strict	151	StarCraft II	Strategy	PC	False	0.0	Sweden	Europe	Northern Europe	0.007	1986-1990	22-25	0
1282	LoWeLy	Anton Plebanovich	31687.0	by	Belarus	13431.170000000002	26.0	False	2006-11-26	2013-09-08	6.784394250513347	1986-10-02	26.0	1986.0	10.0	2.0	4.0	2006	20.150581793292265	9.505407855020348	False	strict	151	StarCraft II	Strategy	PC	False	0.11538461538461539	Belarus	Europe	Eastern Europe	0.08	1986-1990	18-22	1
1285	Bly	Aleksandr Svusuyk	32530.0	ua	Ukraine	141943.69999999995	483.0	False	2010-05-30	2024-05-05	13.932922655715263	1989-01-22	483.0	1989.0	1.0	22.0	1.0	2010	21.349760438056126	11.863192824113545	False	strict	151	StarCraft II	Strategy	PC	False	0.039337474120082816	Ukraine	Europe	Eastern Europe		1986-1990	18-22	0
1286	Krr	Kristijonas Barisas	32775.0	lt	Lithuania	6138.2	22.0	False	2008-06-02	2020-11-08	12.435318275154003	1989-09-24	22.0	1989.0	9.0	24.0	3.0	2008	18.688569472963724	8.722449719492689	False	strict	151	StarCraft II	Strategy	PC	False	0.0	Lithuania	Europe	Northern Europe	0.07	1986-1990	18-22	1
1288	Happy	Dmitry Kostin	33406.0	ru	Russian Federation	485334.85999999975	625.0	False	2007-05-20	2025-01-04	17.6290212183436	1991-06-17	625.0	1991.0	6.0	17.0	2.0	2007	15.9233401779603	13.092596425101062	False	strict	638	WarCraft III: Reforged	Strategy	PC	False	0.0352	Russian Federation	Europe	Eastern Europe	0.169	1991-1995	16-18	0
1294	AnNyeong	Moon Hak Seon	31905.0	kr	Korea, Republic of	4038.86	16.0	False	2010-12-18	2013-07-20	2.5872689938398357	1987-05-08	16.0	1987.0	5.0	8.0	2.0	2010	23.613963039014372	8.303965316889403	False	strict	151	StarCraft II	Strategy	PC	False	0.5	Korea, Republic of	Asia	Eastern Asia	0.038	1986-1990	22-25	0
1295	Sleep	Kim Seong Han	33863.0	kr	Korea, Republic of	25480.129999999997	36.0	False	2010-12-18	2017-06-04	6.461327857631759	1992-09-16	36.0	1992.0	9.0	16.0	3.0	2010	18.253251197809718	10.145693457211367	False	strict	151	StarCraft II	Strategy	PC	False	0.1388888888888889	Korea, Republic of	Asia	Eastern Asia	0.038	1991-1995	18-22	1
1297	horror	Kim Hyo Jong	33777.0	kr	Korea, Republic of	54378.969999999994	26.0	False	2011-12-22	2019-12-01	7.942505133470226	1992-06-22	26.0	1992.0	6.0	22.0	2.0	2011	19.498973305954827	10.9037511665129	False	strict	529	Arena of Valor	Multiplayer Online Battle Arena	Mobile	False	0.4230769230769231	Korea, Republic of	Asia	Eastern Asia	0.038	1991-1995	18-22	0
1298	Crane	Kim Han Byul	33910.0	kr	Korea, Republic of	632.23	6.0	False	2012-02-04	2012-10-27	0.7282683093771389	1992-11-02	6.0	1992.0	11.0	2.0	4.0	2012	19.255304585900067	6.4508337052799885	False	strict	151	StarCraft II	Strategy	PC	False	0.0	Korea, Republic of	Asia	Eastern Asia	0.038	1991-1995	18-22	1
1299	Shine	Choi Kyung Min	34665.0	kr	Korea, Republic of	7768.240000000002	15.0	False	2012-02-11	2015-04-17	3.1786447638603694	1994-11-27	15.0	1994.0	11.0	27.0	4.0	2012	17.207392197125255	8.957927626479966	False	strict	151	StarCraft II	Strategy	PC	True	0.5333333333333333	Korea, Republic of	Asia	Eastern Asia	0.038	1991-1995	16-18	1
1302	ClouD	Carlo Giannacco	31928.0	it	Italy	14893.050000000003	39.0	False	2008-06-02	2017-11-02	9.418206707734429	1987-05-31	39.0	1987.0	5.0	31.0	2.0	2008	21.00752908966461	9.608717083321489	False	strict	151	StarCraft II	Strategy	PC	False	0.0	Italy	Europe	Southern Europe	0.043	1986-1990	18-22	0
1304	Akki	Arthur Roskos	32077.0	de	Germany	2904.94	11.0	False	2007-06-07	2012-06-25	5.0513347022587265	1987-10-27	11.0	1987.0	10.0	27.0	4.0	2007	19.61122518822724	7.974512196979706	False	strict	151	StarCraft II	Strategy	PC	False	0.0	Germany	Europe	Western Europe	0.057	1986-1990	18-22	1
1305	DaHanG	Tim Fogarty	32343.0	us	United States	282469.95999999996	96.0	False	2006-03-26	2021-08-21	15.405886379192333	1988-07-19	96.0	1988.0	7.0	19.0	3.0	2006	17.683778234086244	12.551331027824537	False	strict	499	Quake Champions	First-Person Shooter	PC	True	0.5729166666666666	United States	Americas	Northern America	0.169	1986-1990	16-18	1
1307	winz	Michaël Bignet	31941.0	fr	France	127590.29	45.0	False	2005-07-10	2022-03-13	16.673511293634498	1987-06-13	45.0	1987.0	6.0	13.0	2.0	2005	18.075290896646134	11.756587387374907	False	strict	426	Overwatch	First-Person Shooter	PC	True	0.8444444444444444	France	Europe	Western Europe	0.034	1986-1990	18-22	0
1309	fazz	Pelle Söderman	31081.0	se	Sweden	73499.04000000001	34.0	False	2001-12-09	2017-12-03	15.983572895277208	1985-02-03	34.0	1985.0	2.0	3.0	1.0	2001	16.84599589322382	11.205041229418468	False	strict	499	Quake Champions	First-Person Shooter	PC	False	0.29411764705882354	Sweden	Europe	Northern Europe	0.007	<=1985	16-18	0
1311	deus	David Kinnaird	30853.0	gb	United Kingdom	19904.260000000002	8.0	False	2004-08-15	2017-08-26	13.02943189596167	1984-06-20	8.0	1984.0	6.0	20.0	2.0	2004	20.1533196440794	9.898739297393822	False	strict	499	Quake Champions	First-Person Shooter	PC	True	0.75	United Kingdom	Europe	Northern Europe	0.083	<=1985	18-22	0
1312	noctis	Richard Gansterer	31613.0	at	Austria	84032.95999999999	21.0	False	2008-07-26	2017-12-10	9.374401095140314	1986-07-20	21.0	1986.0	7.0	20.0	3.0	2008	22.017796030116358	11.338976281838287	False	strict	499	Quake Champions	First-Person Shooter	PC	False	0.47619047619047616	Austria	Europe	Western Europe	0.033	1986-1990	22-25	1
1314	Silencep	Kyle Mooren	32529.0	nl	Netherlands	100891.16	30.0	False	2011-06-21	2022-12-11	11.474332648870636	1989-01-21	30.0	1989.0	1.0	21.0	1.0	2011	22.412046543463383	11.52180750262909	False	strict	499	Quake Champions	First-Person Shooter	PC	True	0.9666666666666667	Netherlands	Europe	Western Europe	0.013	1986-1990	22-25	0
1315	v3rb	Marcin Bogusz	32583.0	pl	Poland	196.59	1.0	False	2011-06-21	2011-06-21	0.0	1989-03-16	1.0	1989.0	3.0	16.0	1.0	2011	22.26420260095825	5.286194176745726	False	strict	157	Quake Live	First-Person Shooter	PC	True	1.0	Poland	Europe	Eastern Europe	0.081	1986-1990	22-25	0
1316	Draven	Jeffrey Debipersad	32039.0	nl	Netherlands	1982.23	5.0	False	2010-01-17	2011-11-27	1.8590006844626967	1987-09-19	5.0	1987.0	9.0	19.0	3.0	2010	22.32991101984942	7.592482107673933	False	strict	157	Quake Live	First-Person Shooter	PC	True	0.6	Netherlands	Europe	Western Europe	0.013	1986-1990	22-25	1
1318	krysa	Kryštof Černý	32254.0	cz	Czech Republic	19472.68	10.0	False	2010-07-27	2021-02-06	10.532511978097194	1988-04-21	10.0	1988.0	4.0	21.0	2.0	2010	22.26420260095825	9.876819089237728	False	strict	499	Quake Champions	First-Person Shooter	PC	True	0.9	Czech Republic	Europe	Eastern Europe	0.088	1986-1990	22-25	0
1319	Naama	Santeri Lahtinen	33890.0	fi	Finland	24374.450000000008	29.0	False	2010-06-03	2015-01-31	4.662559890485968	1992-10-13	29.0	1992.0	10.0	13.0	4.0	2010	17.637234770704996	10.101331757234098	False	strict	151	StarCraft II	Strategy	PC	False	0.06896551724137931	Finland	Europe	Northern Europe	0.021	1991-1995	16-18	1
1322	Aristeo	Anton Vasilyev	32426.0	ru	Russian Federation	3614.1899999999996	21.0	False	2010-11-15	2013-04-06	2.3901437371663246	1988-10-10	21.0	1988.0	10.0	10.0	4.0	2010	22.09719370294319	8.19289969199455	False	strict	151	StarCraft II	Strategy	PC	True	0.7619047619047619	Russian Federation	Europe	Eastern Europe	0.169	1986-1990	22-25	1
1323	LaLuSh	Faton Rekathati	32256.0	se	Sweden	12016.97	28.0	False	2010-10-02	2012-09-08	1.9356605065023955	1988-04-23	28.0	1988.0	4.0	23.0	2.0	2010	22.442162902121833	9.394158308635141	False	strict	151	StarCraft II	Strategy	PC	False	0.07142857142857142	Sweden	Europe	Northern Europe	0.007	1986-1990	22-25	0
1324	ViBE	Daniel Scherlong	31906.0	us	United States	38205.38	30.0	False	2010-11-14	2019-08-15	8.750171115674195	1987-05-09	30.0	1987.0	5.0	9.0	2.0	2010	23.51813826146475	10.550757796355903	False	strict	151	StarCraft II	Strategy	PC	False	0.13333333333333333	United States	Americas	Northern America	0.169	1986-1990	22-25	0
1326	State	Ryan Visbeck	33871.0	us	United States	21603.4	33.0	False	2011-08-14	2023-07-30	11.958932238193018	1992-09-24	33.0	1992.0	9.0	24.0	3.0	2011	18.885694729637233	9.980652276631178	False	strict	151	StarCraft II	Strategy	PC	False	0.12121212121212122	United States	Americas	Northern America	0.169	1991-1995	18-22	1
1327	CocoA	Aaron Deir	32215.0	pa	Panama	400.0	1.0	False	2011-08-14	2011-08-14	0.0	1988-03-13	1.0	1988.0	3.0	13.0	1.0	2011	23.419575633127995	5.993961427306569	False	strict	151	StarCraft II	Strategy	PC	False	0.0	Panama	Americas	Latin America and the Caribbean	0.374	1986-1990	22-25	0
1328	Stalife	Park Sung Min	31523.0	ca	Canada	1700.0	4.0	False	2010-12-19	2012-08-25	1.6837782340862424	1986-04-21	4.0	1986.0	4.0	21.0	2.0	2010	24.66255989048597	7.438971592395862	False	strict	151	StarCraft II	Strategy	PC	False	0.0	Canada	Americas	Northern America	0.052	1986-1990	22-25	0
1330	merz	Tim Olsson	32901.0	se	Sweden	4271.01	8.0	False	2010-09-24	2011-08-28	0.9253935660506503	1990-01-28	8.0	1990.0	1.0	28.0	1.0	2010	20.654346338124572	8.359839721461261	False	strict	151	StarCraft II	Strategy	PC	False	0.125	Sweden	Europe	Northern Europe	0.007	1986-1990	18-22	0
1331	FuRy	Sebastian Pesic	31210.0	se	Sweden	15248.720000000001	21.0	False	2004-06-27	2011-08-14	7.129363449691992	1985-06-12	21.0	1985.0	6.0	12.0	2.0	2004	19.041752224503764	9.63231642121126	False	strict	158	WarCraft III	Strategy	PC	False	0.47619047619047616	Sweden	Europe	Northern Europe	0.007	<=1985	18-22	0
1332	Inori	Woo Min Gyu	32316.0	kr	Korea, Republic of	10031.99	17.0	False	2010-11-13	2012-12-08	2.0698151950718686	1988-06-22	17.0	1988.0	6.0	22.0	2.0	2010	22.392881587953458	9.213633942214262	False	strict	151	StarCraft II	Strategy	PC	False	0.17647058823529413	Korea, Republic of	Asia	Eastern Asia	0.038	1986-1990	22-25	0
1333	Artist	Jo Min Ho	33383.0	kr	Korea, Republic of	1678.44	6.0	False	2011-09-26	2011-12-12	0.2108145106091718	1991-05-25	6.0	1991.0	5.0	25.0	2.0	2011	20.33949349760438	7.426215683496067	False	strict	151	StarCraft II	Strategy	PC	False	0.0	Korea, Republic of	Asia	Eastern Asia	0.038	1991-1995	18-22	0
1334	Spanishiwa	Michael Yabut	34216.0	us	United States	1510.0	6.0	False	2011-04-15	2012-05-05	1.056810403832991	1993-09-04	6.0	1993.0	9.0	4.0	3.0	2011	17.609856262833677	7.32052696227274	False	strict	151	StarCraft II	Strategy	PC	False	0.0	United States	Americas	Northern America	0.169	1991-1995	16-18	1
1335	CatZ	Paulo Vizcarra	31597.0	pe	Peru	14038.03	35.0	False	2011-02-16	2017-11-19	6.757015742642026	1986-07-04	35.0	1986.0	7.0	4.0	3.0	2011	24.621492128678987	9.549596586874006	False	strict	151	StarCraft II	Strategy	PC	False	0.17142857142857143	Peru	Americas	Latin America and the Caribbean	0.34	1986-1990	22-25	1
1336	KawaiiRice	Lok-Yin Kwong	34107.0	us	United States	5428.57	16.0	False	2010-08-15	2018-05-19	7.759069130732375	1993-05-18	16.0	1993.0	5.0	18.0	2.0	2010	17.242984257357975	8.599615220105388	False	strict	151	StarCraft II	Strategy	PC	False	0.5	United States	Americas	Northern America	0.169	1991-1995	16-18	0
1337	Sky	Li Xiaofeng	31133.0	cn	China	274858.18	83.0	False	2004-07-18	2024-09-08	20.142368240930868	1985-03-27	83.0	1985.0	3.0	27.0	1.0	2004	19.310061601642712	12.524014172767421	False	strict	158	WarCraft III	Strategy	PC	False	0.1686746987951807	China	Asia	Eastern Asia	0.132	<=1985	18-22	0
1338	Fly100%	Lu Weiliang	31821.0	cn	China	348697.8	154.0	False	2005-02-28	2024-12-29	19.83299110198494	1987-02-13	154.0	1987.0	2.0	13.0	1.0	2005	18.04243668720055	12.761963791304222	False	strict	158	WarCraft III	Strategy	PC	False	0.22077922077922077	China	Asia	Eastern Asia	0.132	1986-1990	18-22	0
1339	ReMinD	Kim Sung Sik	31613.0	kr	Korea, Republic of	185529.35000000015	150.0	False	2004-07-29	2024-12-17	20.386036960985628	1986-07-20	150.0	1986.0	7.0	20.0	3.0	2004	18.026009582477755	12.130973759506505	False	strict	158	WarCraft III	Strategy	PC	False	0.19333333333333333	Korea, Republic of	Asia	Eastern Asia	0.038	1986-1990	18-22	1
1340	Infi	Wang Xu Wen	32765.0	cn	China	503347.0	173.0	False	2007-05-30	2025-01-04	17.60164271047228	1989-09-14	173.0	1989.0	9.0	14.0	3.0	2007	17.7056810403833	13.12903705877131	False	strict	158	WarCraft III	Strategy	PC	False	0.17341040462427745	China	Asia	Eastern Asia	0.132	1986-1990	16-18	1
1341	Creolophus	Olav Undheim	31604.0	no	Norway	60174.72	23.0	False	2004-04-10	2007-10-07	3.490759753593429	1986-07-11	23.0	1986.0	7.0	11.0	3.0	2004	17.749486652977414	11.005024227681478	False	strict	158	WarCraft III	Strategy	PC	False	0.30434782608695654	Norway	Europe	Northern Europe	0.004	1986-1990	16-18	1
1342	ToD	Yoan Merlo	31126.0	fr	France	202587.07000000004	116.0	False	2003-07-13	2024-04-13	20.752908966461327	1985-03-20	116.0	1985.0	3.0	20.0	1.0	2003	18.313483915126625	12.218929984561479	False	strict	158	WarCraft III	Strategy	PC	False	0.22413793103448276	France	Europe	Western Europe	0.034	<=1985	18-22	0
1343	HoT	Mykhaylo Novopashyn	31629.0	ua	Ukraine	46774.850000000006	33.0	False	2004-11-07	2020-04-08	15.416837782340862	1986-08-05	33.0	1986.0	8.0	5.0	3.0	2004	18.258726899383984	10.75312232307766	False	strict	158	WarCraft III	Strategy	PC	False	0.18181818181818182	Ukraine	Europe	Eastern Europe		1986-1990	18-22	1
1344	Shortround	Dennis Chan	30530.0	us	United States	19675.0	8.0	False	2005-03-20	2006-06-18	1.2457221081451062	1983-08-02	8.0	1983.0	8.0	2.0	3.0	2005	21.631759069130734	9.88715489791523	False	strict	158	WarCraft III	Strategy	PC	False	0.125	United States	Americas	Northern America	0.169	<=1985	18-22	1
1345	FoV	Cho Dae Hui	31099.0	kr	Korea, Republic of	57099.06	38.0	False	2004-03-13	2019-08-20	15.436002737850787	1985-02-21	38.0	1985.0	2.0	21.0	1.0	2004	19.055441478439427	10.95256044643164	False	strict	158	WarCraft III	Strategy	PC	False	0.2631578947368421	Korea, Republic of	Asia	Eastern Asia	0.038	<=1985	18-22	0
1346	suhO	Hao Su	30535.0	cn	China	26604.84	25.0	False	2003-09-07	2009-11-15	6.190280629705681	1983-08-07	25.0	1983.0	8.0	7.0	3.0	2003	20.084873374401095	10.188886019544643	False	strict	158	WarCraft III	Strategy	PC	False	0.36	China	Asia	Eastern Asia	0.132	<=1985	18-22	1
1347	Zacard	Hwang Tae-min	30565.0	kr	Korea, Republic of	39660.4	25.0	False	2002-09-12	2022-12-23	20.279260780287473	1983-09-06	25.0	1983.0	9.0	6.0	3.0	2002	19.017111567419576	10.588133701501183	False	strict	158	WarCraft III	Strategy	PC	False	0.32	Korea, Republic of	Asia	Eastern Asia	0.038	<=1985	18-22	1
1348	Insomnia	Zdravko Georgiev	30569.0	bg	Bulgaria	46331.11	27.0	False	2003-03-16	2007-11-19	4.678986995208761	1983-09-10	27.0	1983.0	9.0	10.0	3.0	2003	19.512662559890487	10.74359052021846	False	strict	158	WarCraft III	Strategy	PC	False	0.4074074074074074	Bulgaria	Europe	Eastern Europe	0.208	<=1985	18-22	1
1352	xiaOt	Sun Liwei	31945.0	cn	China	112886.28	53.0	False	2005-03-20	2016-06-20	11.252566735112936	1987-06-17	53.0	1987.0	6.0	17.0	2.0	2005	17.75770020533881	11.634145077714281	False	strict	371	Heroes of the Storm	Multiplayer Online Battle Arena	PC	True	0.660377358490566	China	Asia	Eastern Asia	0.132	1986-1990	16-18	0
1354	Deadman	Andrey Sobolev	32362.0	ru	Russian Federation	53421.049999999996	30.0	False	2004-02-08	2020-04-08	16.164271047227928	1988-08-07	30.0	1988.0	8.0	7.0	3.0	2004	15.50444900752909	10.885978861068041	False	strict	158	WarCraft III	Strategy	PC	False	0.13333333333333333	Russian Federation	Europe	Eastern Europe	0.169	1986-1990	16-18	1
1356	MaDFroG	Fredrik Johansson	31681.0	se	Sweden	59253.86	19.0	False	2001-12-09	2010-11-27	8.966461327857632	1986-09-26	19.0	1986.0	9.0	26.0	3.0	2001	15.203285420944558	10.98960308094994	False	strict	158	WarCraft III	Strategy	PC	False	0.3684210526315789	Sweden	Europe	Northern Europe	0.007	1986-1990	16-18	1
1358	FreeDom	Jang Yong Seok	32259.0	kr	Korea, Republic of	19565.389999999996	8.0	False	2004-04-17	2010-05-30	6.116358658453114	1988-04-26	8.0	1988.0	4.0	26.0	2.0	2004	15.97535934291581	9.881568577354756	False	strict	158	WarCraft III	Strategy	PC	False	0.25	Korea, Republic of	Asia	Eastern Asia	0.038	1986-1990	16-18	0
1359	GoStop	Kim Dong Moon	30970.0	kr	Korea, Republic of	43143.05	14.0	False	2003-11-15	2007-08-12	3.7399041752224504	1984-10-15	14.0	1984.0	10.0	15.0	4.0	2003	19.082819986310746	10.672299795926088	False	strict	158	WarCraft III	Strategy	PC	False	0.21428571428571427	Korea, Republic of	Asia	Eastern Asia	0.038	<=1985	18-22	1
1360	WinneR	Gediminas Rimkus	32590.0	lt	Lithuania	6153.2	4.0	False	2005-05-22	2006-01-29	0.6899383983572895	1989-03-23	4.0	1989.0	3.0	23.0	1.0	2005	16.164271047227928	8.72489005454142	False	strict	158	WarCraft III	Strategy	PC	False	0.25	Lithuania	Europe	Northern Europe	0.07	1986-1990	16-18	0
1361	ElakeDuck	Björn Ödman	31716.0	se	Sweden	13668.98	11.0	False	2004-12-05	2006-12-03	1.9931553730321698	1986-10-31	11.0	1986.0	10.0	31.0	4.0	2004	18.09719370294319	9.522957466659134	False	strict	158	WarCraft III	Strategy	PC	False	0.36363636363636365	Sweden	Europe	Northern Europe	0.007	1986-1990	18-22	1
1362	Guangmo	Zhengkun Guo	30418.0	cn	China	2100.0	3.0	False	2005-07-03	2006-06-18	0.9582477754962354	1983-04-12	3.0	1983.0	4.0	12.0	2.0	2005	22.2258726899384	7.650168700845001	False	strict	158	WarCraft III	Strategy	PC	True	0.6666666666666666	China	Asia	Eastern Asia	0.132	<=1985	22-25	0
1363	Shore	Raphaël Benhakoun	31803.0	fr	France	982.4	2.0	False	2004-09-05	2005-07-03	0.8240930869267625	1987-01-26	2.0	1987.0	1.0	26.0	1.0	2004	17.609856262833677	6.891015954977839	False	strict	158	WarCraft III	Strategy	PC	False	0.5	France	Europe	Western Europe	0.034	1986-1990	16-18	0
1364	Wizard	Matthew Anderson	31461.0	us	United States	19050.0	10.0	False	2002-04-07	2006-08-06	4.331279945242985	1986-02-18	10.0	1986.0	2.0	18.0	1.0	2002	16.13141683778234	9.854874872615435	False	strict	158	WarCraft III	Strategy	PC	False	0.1	United States	Americas	Northern America	0.169	1986-1990	16-18	0
1365	DIDI8	Dimitar Aleksandrov	30795.0	bg	Bulgaria	21548.94	13.0	False	2003-03-16	2007-08-26	4.446269678302532	1984-04-23	13.0	1984.0	4.0	23.0	2.0	2003	18.89390828199863	9.97812831130528	False	strict	158	WarCraft III	Strategy	PC	False	0.23076923076923078	Bulgaria	Europe	Eastern Europe	0.208	<=1985	18-22	0
1367	Lucifer	Noh Jae Wook	31643.0	kr	Korea, Republic of	109018.34	157.0	False	2003-11-15	2024-09-08	20.815879534565365	1986-08-19	157.0	1986.0	8.0	19.0	3.0	2003	17.240246406570844	11.599280576664889	False	strict	158	WarCraft III	Strategy	PC	False	0.18471337579617833	Korea, Republic of	Asia	Eastern Asia	0.038	1986-1990	16-18	1
1369	Wolf	Christophe Laporte	32848.0	fr	France	4251.37	7.0	False	2005-07-10	2011-12-18	6.439425051334703	1989-12-06	7.0	1989.0	12.0	6.0	4.0	2005	15.592060232717317	8.355231753549944	False	strict	158	WarCraft III	Strategy	PC	False	0.2857142857142857	France	Europe	Western Europe	0.034	1986-1990	16-18	1
1372	FaTC	Antoine Zadri	31463.0	fr	France	7718.049999999999	12.0	False	2003-07-13	2005-08-21	2.108145106091718	1986-02-20	12.0	1986.0	2.0	20.0	1.0	2003	17.39082819986311	8.95144657845187	False	strict	158	WarCraft III	Strategy	PC	False	0.3333333333333333	France	Europe	Western Europe	0.034	1986-1990	16-18	0
1374	Blatty	Lou Gentet	30124.0	fr	France	1336.9499999999998	5.0	False	2003-03-16	2009-06-28	6.286105407255304	1982-06-22	5.0	1982.0	6.0	22.0	2.0	2003	20.73100616016427	7.198893870782155	False	strict	158	WarCraft III	Strategy	PC	False	0.2	France	Europe	Western Europe	0.034	<=1985	18-22	0
1375	Aether	Jeff Zhang	32037.0	us	United States	1300.0	2.0	False	2004-06-27	2004-07-11	0.038329911019849415	1987-09-17	2.0	1987.0	9.0	17.0	3.0	2004	16.777549623545518	7.170888478512505	False	strict	158	WarCraft III	Strategy	PC	False	0.5	United States	Americas	Northern America	0.169	1986-1990	16-18	1
1376	ReiGn	Kang Seo Woo	32162.0	kr	Korea, Republic of	34330.36	18.0	False	2003-11-15	2009-12-13	6.078028747433265	1988-01-20	18.0	1988.0	1.0	20.0	1.0	2003	15.819301848049282	10.443814501163715	False	strict	158	WarCraft III	Strategy	PC	True	0.6111111111111112	Korea, Republic of	Asia	Eastern Asia	0.038	1986-1990	16-18	0
1377	Zeus[19]	Ivica Markovic	30273.0	hr	Croatia	20325.890000000003	15.0	False	2003-10-19	2007-08-25	3.8494182067077345	1982-11-18	15.0	1982.0	11.0	18.0	4.0	2003	20.917180013689254	9.919699919022698	False	strict	158	WarCraft III	Strategy	PC	True	0.5333333333333333	Croatia	Europe	Southern Europe	0.074	<=1985	18-22	1
1378	Fire_de	Andrew Regendantz	31477.0	de	Germany	39733.14	17.0	False	2002-07-28	2007-06-24	4.906228610540725	1986-03-06	17.0	1986.0	3.0	6.0	1.0	2002	16.39425051334702	10.589966046752616	False	strict	178	Age of Mythology	Strategy	PC	False	0.058823529411764705	Germany	Europe	Western Europe	0.057	1986-1990	16-18	0
1380	LiveZerg	Andrey Guldyashov	33727.0	ru	Russian Federation	16435.539999999997	39.0	False	2011-10-25	2015-10-23	3.994524298425736	1992-05-03	39.0	1992.0	5.0	3.0	2.0	2011	19.477070499657767	9.707262184172771	False	strict	151	StarCraft II	Strategy	PC	False	0.07692307692307693	Russian Federation	Europe	Eastern Europe	0.169	1991-1995	18-22	0
1381	Bischu	Jesper Johansson	32891.0	se	Sweden	17763.97	20.0	False	2010-10-19	2013-12-14	3.154004106776181	1990-01-18	20.0	1990.0	1.0	18.0	1.0	2010	20.750171115674195	9.784983819739939	False	strict	151	StarCraft II	Strategy	PC	False	0.1	Sweden	Europe	Northern Europe	0.007	1986-1990	18-22	0
1382	IefNaij	Jian Fei Wang	33347.0	ca	Canada	7677.31	5.0	False	2007-02-25	2011-09-29	4.591375770020534	1991-04-19	5.0	1991.0	4.0	19.0	2.0	2007	15.854893908282	8.946154749843373	False	strict	152	StarCraft: Brood War	Strategy	PC	False	0.2	Canada	Americas	Northern America	0.052	1991-1995	16-18	0
1383	Draco	Krzysztof Nalepka	32117.0	pl	Poland	13376.01	14.0	False	2006-01-24	2017-12-03	11.85763175906913	1987-12-06	14.0	1987.0	12.0	6.0	4.0	2006	18.135523613963038	9.501292840847075	False	strict	152	StarCraft: Brood War	Strategy	PC	False	0.07142857142857142	Poland	Europe	Eastern Europe	0.081	1986-1990	18-22	1
1384	Dreiven	Grzegorz Kordek	31942.0	pl	Poland	1696.88	5.0	False	2007-09-09	2009-08-02	1.8973305954825461	1987-06-14	5.0	1987.0	6.0	14.0	2.0	2007	20.238193018480494	7.437135692995861	False	strict	152	StarCraft: Brood War	Strategy	PC	False	0.0	Poland	Europe	Eastern Europe	0.081	1986-1990	18-22	0
1385	DinOt	Cristóbal Lledó	33778.0	cl	Chile	233.2	2.0	False	2007-12-19	2008-06-02	0.4544832306639288	1992-06-23	2.0	1992.0	6.0	23.0	2.0	2007	15.488021902806297	5.456175451163617	False	strict	152	StarCraft: Brood War	Strategy	PC	False	0.5	Chile	Americas	Latin America and the Caribbean	0.102	1991-1995	16-18	0
1386	ParanOid	Rafal Kontowicz	32444.0	pl	Poland	7278.599999999999	25.0	False	2006-10-24	2024-01-27	17.259411362080765	1988-10-28	25.0	1988.0	10.0	28.0	4.0	2006	17.987679671457904	8.892831194626252	False	strict	151	StarCraft II	Strategy	PC	False	0.44	Poland	Europe	Eastern Europe	0.081	1986-1990	16-18	1
1389	Kolll	Anton Emmerich	34734.0	de	Germany	250.0	1.0	False	2010-02-28	2010-02-28	0.0	1995-02-04	1.0	1995.0	2.0	4.0	1.0	2010	15.066392881587953	5.5254529391317835	False	strict	152	StarCraft: Brood War	Strategy	PC	False	0.0	Germany	Europe	Western Europe	0.057	1991-1995	16-18	0
1391	SoJu	Lee Seong Deok	31224.0	kr	Korea, Republic of	41091.16999999999	20.0	False	2005-09-25	2009-01-12	3.299110198494182	1985-06-26	20.0	1985.0	6.0	26.0	2.0	2005	20.249144421629023	10.623572871385905	False	strict	158	WarCraft III	Strategy	PC	True	0.55	Korea, Republic of	Asia	Eastern Asia	0.038	<=1985	18-22	0
1392	WhO	Chang Du Seop	32237.0	kr	Korea, Republic of	25895.139999999996	22.0	False	2005-02-28	2019-08-20	14.472279260780287	1988-04-04	22.0	1988.0	4.0	4.0	2.0	2005	16.903490759753595	10.161849201831812	False	strict	158	WarCraft III	Strategy	PC	False	0.13636363636363635	Korea, Republic of	Asia	Eastern Asia	0.038	1986-1990	16-18	0
1393	TeD	Zeng Zhuo	32309.0	cn	China	73651.55	52.0	False	2006-12-13	2023-12-14	17.00205338809035	1988-06-15	52.0	1988.0	6.0	15.0	2.0	2006	18.494182067077343	11.207114044509328	False	strict	158	WarCraft III	Strategy	PC	False	0.25	China	Asia	Eastern Asia	0.132	1986-1990	18-22	0
1394	LiiLD.C	Daniel Claesson	32724.0	se	Sweden	15412.560000000001	19.0	False	2006-08-27	2021-05-16	14.718685831622176	1989-08-04	19.0	1989.0	8.0	4.0	3.0	2006	17.062286105407257	9.643002920452371	False	strict	158	WarCraft III	Strategy	PC	False	0.21052631578947367	Sweden	Europe	Northern Europe	0.007	1986-1990	16-18	1
1395	DowaQ	Hjalmar Högberg	33407.0	se	Sweden	3631.4400000000005	9.0	False	2007-09-22	2020-04-25	12.591375770020534	1991-06-18	9.0	1991.0	6.0	18.0	2.0	2007	16.262833675564682	8.197659877758126	False	strict	158	WarCraft III	Strategy	PC	False	0.3333333333333333	Sweden	Europe	Northern Europe	0.007	1991-1995	16-18	0
1396	fox	Magnus Olsson	30786.0	se	Sweden	60764.130000000005	31.0	False	2003-04-21	2013-09-22	10.42299794661191	1984-04-14	31.0	1984.0	4.0	14.0	2.0	2003	19.017111567419576	11.014771383692063	False	strict	169	Quake 4	First-Person Shooter	PC	False	0.2903225806451613	Sweden	Europe	Northern Europe	0.007	<=1985	18-22	0
1400	KnOfF	Fredrik Knopf	32762.0	se	Sweden	4081.55	5.0	False	2007-08-26	2017-12-09	10.288843258042437	1989-09-11	5.0	1989.0	9.0	11.0	3.0	2007	17.95482546201232	8.31447707216705	False	strict	158	WarCraft III	Strategy	PC	True	0.8	Sweden	Europe	Northern Europe	0.007	1986-1990	16-18	1
1402	TH000	Huang Xiang	32587.0	cn	China	401927.6899999998	161.0	False	2007-07-26	2024-09-08	17.12251882272416	1989-03-20	161.0	1989.0	3.0	20.0	1.0	2007	18.349075975359344	12.904029963806334	False	strict	158	WarCraft III	Strategy	PC	False	0.14285714285714285	China	Asia	Eastern Asia	0.132	1986-1990	18-22	0
1405	MurDeR	Ben Cardwell	33228.0	us	United States	450.0	1.0	False	2010-10-10	2010-10-10	0.0	1990-12-21	1.0	1990.0	12.0	21.0	4.0	2010	19.802874743326488	6.111467339502679	False	strict	151	StarCraft II	Strategy	PC	False	0.0	United States	Americas	Northern America	0.169	1986-1990	18-22	1
1407	Chance	Chance Lacina	30771.0	us	United States	11660.0	18.0	False	2004-03-14	2021-04-25	17.114305270362767	1984-03-30	18.0	1984.0	3.0	30.0	1.0	2004	19.956194387405887	9.364005219520333	False	strict	169	Quake 4	First-Person Shooter	PC	False	0.0	United States	Americas	Northern America	0.169	<=1985	18-22	0
1409	dkt	Brian Flander	29970.0	us	United States	11050.0	14.0	False	2001-12-09	2012-08-04	10.652977412731007	1982-01-19	14.0	1982.0	1.0	19.0	1.0	2001	19.887748117727583	9.310276200588783	False	strict	159	Quake III Arena	First-Person Shooter	PC	False	0.42857142857142855	United States	Americas	Northern America	0.169	<=1985	18-22	0
1411	tox1c	Robert Kopczynski	31960.0	pl	Poland	350.0	1.0	False	2011-01-23	2011-01-23	0.0	1987-07-02	1.0	1987.0	7.0	2.0	3.0	2011	23.561943874058862	5.860786223465865	False	strict	157	Quake Live	First-Person Shooter	PC	False	0.0	Poland	Europe	Eastern Europe	0.081	1986-1990	22-25	1
1412	mAdix	Michael Hindersson	31812.0	se	Sweden	2029.74	6.0	False	2009-10-24	2011-04-03	1.4401095140314852	1987-02-04	6.0	1987.0	2.0	4.0	1.0	2009	22.718685831622178	7.616155537629883	False	strict	157	Quake Live	First-Person Shooter	PC	False	0.0	Sweden	Europe	Northern Europe	0.007	1986-1990	22-25	0
1413	GoHLinK	Alexandre Fouchet	32013.0	fr	France	1292.3200000000002	2.0	False	2008-03-24	2011-01-23	2.833675564681725	1987-08-24	2.0	1987.0	8.0	24.0	3.0	2008	20.583162217659137	7.164967834617718	False	strict	259	Unreal Tournament 3	First-Person Shooter	PC	False	0.0	France	Europe	Western Europe	0.034	1986-1990	18-22	1
1414	zsx	Dan Sanders	32396.0	gb	United Kingdom	455.43	3.0	False	2010-01-17	2013-08-02	3.540041067761807	1988-09-10	3.0	1988.0	9.0	10.0	3.0	2010	21.352498288843258	6.123435347641878	False	strict	157	Quake Live	First-Person Shooter	PC	False	0.0	United Kingdom	Europe	Northern Europe	0.083	1986-1990	18-22	1
1417	Artosis	Dan Stemkoski	30412.0	us	United States	14098.929999999998	15.0	False	2006-09-17	2020-12-11	14.234086242299794	1983-04-06	15.0	1983.0	4.0	6.0	2.0	2006	23.449691991786448	9.553925111814928	False	strict	328	Hearthstone	Collectible Card Game	PC	False	0.4	United States	Americas	Northern America	0.169	<=1985	22-25	0
1418	matr0x	Mateusz Ożga	31166.0	pl	Poland	503.76	5.0	False	2010-08-22	2014-12-20	4.328542094455853	1985-04-29	5.0	1985.0	4.0	29.0	2.0	2010	25.31416837782341	6.22408306878471	False	strict	157	Quake Live	First-Person Shooter	PC	False	0.0	Poland	Europe	Eastern Europe	0.081	<=1985	>25	0
1419	Bodzo	Bogdan Mazur	31386.0	pl	Poland	250.0	1.0	False	2010-08-22	2010-08-22	0.0	1985-12-05	1.0	1985.0	12.0	5.0	4.0	2010	24.711841204654345	5.5254529391317835	False	strict	157	Quake Live	First-Person Shooter	PC	False	0.0	Poland	Europe	Eastern Europe	0.081	<=1985	22-25	1
1420	STING	Szymon Ożga	31166.0	pl	Poland	325.05	4.0	False	2010-08-22	2014-12-20	4.328542094455853	1985-04-29	4.0	1985.0	4.0	29.0	2.0	2010	25.31416837782341	5.787050743839211	False	strict	157	Quake Live	First-Person Shooter	PC	False	0.0	Poland	Europe	Eastern Europe	0.081	<=1985	>25	0
1423	Seed	Sang Won Ahn	33251.0	kr	Korea, Republic of	79729.37000000002	64.0	False	2011-02-10	2017-01-14	5.927446954141	1991-01-13	64.0	1991.0	1.0	13.0	1.0	2011	20.076659822039698	11.286405846148009	False	strict	151	StarCraft II	Strategy	PC	False	0.25	Korea, Republic of	Asia	Eastern Asia	0.038	1991-1995	18-22	0
1424	Heart	Min Hyuk Kim	33193.0	kr	Korea, Republic of	66538.85999999999	51.0	False	2011-08-20	2015-10-17	4.158795345653662	1990-11-16	51.0	1990.0	11.0	16.0	4.0	2011	20.758384668035593	11.105556445572658	False	strict	151	StarCraft II	Strategy	PC	False	0.2549019607843137	Korea, Republic of	Asia	Eastern Asia	0.038	1986-1990	18-22	1
1425	True	Ki Sung Yoo	33769.0	kr	Korea, Republic of	2379.9199999999996	8.0	False	2011-12-11	2013-03-29	1.297741273100616	1992-06-14	8.0	1992.0	6.0	14.0	2.0	2011	19.49075975359343	7.775242246594379	False	strict	151	StarCraft II	Strategy	PC	True	0.75	Korea, Republic of	Asia	Eastern Asia	0.038	1991-1995	18-22	0
1426	HyuN	Ko Seok Hyun	32157.0	kr	Korea, Republic of	240574.41000000003	209.0	False	2008-07-13	2024-07-06	15.980835044490075	1988-01-15	209.0	1988.0	1.0	15.0	1.0	2008	20.49281314168378	12.390788874473383	False	strict	151	StarCraft II	Strategy	PC	False	0.07655502392344497	Korea, Republic of	Asia	Eastern Asia	0.038	1986-1990	18-22	0
1427	Seal	Joon Lee	34139.0	kr	Korea, Republic of	2336.8999999999996	10.0	False	2010-12-18	2012-07-28	1.6098562628336757	1993-06-19	10.0	1993.0	6.0	19.0	2.0	2010	17.49760438056126	7.757008369517624	False	strict	151	StarCraft II	Strategy	PC	False	0.5	Korea, Republic of	Asia	Eastern Asia	0.038	1991-1995	16-18	0
1428	Sculp	Yong Hwan Park	33794.0	kr	Korea, Republic of	1768.61	9.0	False	2012-01-30	2012-12-08	0.8569472963723477	1992-07-09	9.0	1992.0	7.0	9.0	3.0	2012	19.55920602327173	7.478514462306624	False	strict	151	StarCraft II	Strategy	PC	True	0.7777777777777778	Korea, Republic of	Asia	Eastern Asia	0.038	1991-1995	18-22	1
1429	Life	Lee Seung Hyun	35441.0	kr	Korea, Republic of	475900.67	76.0	False	2011-07-06	2016-02-05	4.58590006844627	1997-01-11	76.0	1997.0	1.0	11.0	1.0	2011	14.480492813141684	13.072966536243621	False	strict	151	StarCraft II	Strategy	PC	False	0.17105263157894737	Korea, Republic of	Asia	Eastern Asia	0.038	1996-2000	<16	0
1430	MacSed	Hu Xiang	32054.0	cn	China	126155.80999999998	156.0	False	2008-05-03	2024-08-13	16.279260780287473	1987-10-04	156.0	1987.0	10.0	4.0	4.0	2008	20.580424366872005	11.745280935965306	False	strict	151	StarCraft II	Strategy	PC	False	0.10897435897435898	China	Asia	Eastern Asia	0.132	1986-1990	18-22	1
1432	BriNGeR	Samu Rihelä	33690.0	fi	Finland	3582.7499999999995	5.0	False	2007-08-26	2008-08-24	0.9965776865160849	1992-03-27	5.0	1992.0	3.0	27.0	1.0	2007	15.41409993155373	8.184165017197579	False	strict	158	WarCraft III	Strategy	PC	False	0.4	Finland	Europe	Northern Europe	0.021	1991-1995	16-18	0
1433	Sein	Tuomas Lahtinen	32646.0	fi	Finland	3460.8299999999995	5.0	False	2007-08-26	2010-08-30	3.0116358658453115	1989-05-18	5.0	1989.0	5.0	18.0	2.0	2007	18.272416153319643	8.14955262996665	False	strict	158	WarCraft III	Strategy	PC	False	0.4	Finland	Europe	Northern Europe	0.021	1986-1990	18-22	0
1434	VIJU	Vijal Patel	31925.0	us	United States	18875.0	10.0	False	2003-08-17	2013-08-03	9.963039014373717	1987-05-28	10.0	1987.0	5.0	28.0	2.0	2003	16.2217659137577	9.845646552846278	False	strict	157	Quake Live	First-Person Shooter	PC	True	0.7	United States	Americas	Northern America	0.169	1986-1990	16-18	0
1435	clampOK	Sabian Hayblum	32829.0	au	Australia	24057.5	9.0	False	2006-03-26	2017-12-03	11.690622861054072	1989-11-17	9.0	1989.0	11.0	17.0	4.0	2006	16.35318275154004	10.088243643445542	False	strict	499	Quake Champions	First-Person Shooter	PC	True	0.6666666666666666	Australia	Oceania	Australia and New Zealand	0.056	1986-1990	16-18	1
1436	id_	Andrew Trulli	32062.0	ca	Canada	34285.670000000006	19.0	False	2009-08-16	2020-09-14	11.080082135523615	1987-10-12	19.0	1987.0	10.0	12.0	4.0	2009	21.845311430527037	10.442511927880314	False	strict	499	Quake Champions	First-Person Shooter	PC	True	1.0	Canada	Americas	Northern America	0.052	1986-1990	18-22	1
1439	griffin	Thomas Wall	32669.0	ca	Canada	14475.83	12.0	False	2006-03-26	2021-01-17	14.8145106091718	1989-06-10	12.0	1989.0	6.0	10.0	2.0	2006	16.791238877481177	9.580304719320711	False	strict	499	Quake Champions	First-Person Shooter	PC	False	0.4166666666666667	Canada	Americas	Northern America	0.052	1986-1990	16-18	0
1440	cl0ck	Mark McGrail	31193.0	us	United States	26143.339999999997	17.0	False	2003-08-17	2015-07-26	11.939767282683095	1985-05-26	17.0	1985.0	5.0	26.0	2.0	2003	18.2258726899384	10.171388002471128	False	strict	159	Quake III Arena	First-Person Shooter	PC	True	0.6470588235294118	United States	Americas	Northern America	0.169	<=1985	18-22	0
1443	shizem	Brad Galloway	31281.0	us	United States	1000.0	1.0	False	2008-08-03	2008-08-03	0.0	1985-08-22	1.0	1985.0	8.0	22.0	3.0	2008	22.94866529774127	6.90875477931522	False	strict	157	Quake Live	First-Person Shooter	PC	True	1.0	United States	Americas	Northern America	0.169	<=1985	22-25	1
1444	Palarity	Steven Wyckoff	31133.0	us	United States	525.0	2.0	False	2004-10-13	2008-08-03	3.805612594113621	1985-03-27	2.0	1985.0	3.0	27.0	1.0	2004	19.548254620123203	6.26530121273771	False	strict	157	Quake Live	First-Person Shooter	PC	False	0.5	United States	Americas	Northern America	0.169	<=1985	18-22	0
1450	purri	Mikael Tarainen	30249.0	se	Sweden	16953.5	7.0	False	2005-08-14	2014-01-25	8.449007529089664	1982-10-25	7.0	1982.0	10.0	25.0	4.0	2005	22.803559206023273	9.738288564298896	False	strict	161	Quake II	First-Person Shooter	PC	False	0.14285714285714285	Sweden	Europe	Northern Europe	0.007	<=1985	22-25	1
1453	Ztrider	Alex Ingarv	31956.0	se	Sweden	99223.91	16.0	False	2005-05-01	2007-04-30	1.995893223819302	1987-06-28	16.0	1987.0	6.0	28.0	2.0	2005	17.842573579739906	11.505144370621377	False	strict	239	Painkiller	First-Person Shooter	PC	False	0.1875	Sweden	Europe	Northern Europe	0.007	1986-1990	16-18	0
1454	blue	Henrik Björk	30335.0	se	Sweden	16787.79	9.0	False	2000-04-16	2006-08-06	6.30527036276523	1983-01-19	9.0	1983.0	1.0	19.0	1.0	2000	17.240246406570844	9.728466680768284	False	strict	159	Quake III Arena	First-Person Shooter	PC	False	0.4444444444444444	Sweden	Europe	Northern Europe	0.007	<=1985	16-18	0
1462	Rigg5	Chad Dorsey	30620.0	us	United States	3000.0	1.0	False	2005-08-14	2005-08-14	0.0	1983-10-31	1.0	1983.0	10.0	31.0	4.0	2005	21.78781656399726	8.006700845440367	False	strict	161	Quake II	First-Person Shooter	PC	False	0.0	United States	Americas	Northern America	0.169	<=1985	18-22	1
1471	FFSmasher	Johnny LaSala	31571.0	us	United States	2500.0	1.0	False	2003-08-17	2003-08-17	0.0	1986-06-08	1.0	1986.0	6.0	8.0	2.0	2003	17.190965092402465	7.824445930877619	False	strict	159	Quake III Arena	First-Person Shooter	PC	True	1.0	United States	Americas	Northern America	0.169	1986-1990	16-18	0
1474	Vertex	Stijn Jespers	30084.0	be	Belgium	1250.0	1.0	False	2003-08-17	2003-08-17	0.0	1982-05-13	1.0	1982.0	5.0	13.0	2.0	2003	21.2621492128679	7.1316985104669115	False	strict	159	Quake III Arena	First-Person Shooter	PC	True	1.0	Belgium	Europe	Western Europe	0.031	<=1985	18-22	0
1476	kuku	Sergiy Rudy	29965.0	ca	Canada	4250.0	3.0	False	2000-04-08	2002-11-03	2.5708418891170433	1982-01-14	3.0	1982.0	1.0	14.0	1.0	2000	18.23134839151266	8.35490952835879	False	strict	159	Quake III Arena	First-Person Shooter	PC	False	0.0	Canada	Americas	Northern America	0.052	<=1985	18-22	0
1478	Welmu	Vesa Hovinen	34308.0	fi	Finland	61964.96999999999	66.0	False	2011-09-17	2023-11-25	12.188911704312115	1993-12-05	66.0	1993.0	12.0	5.0	4.0	2011	17.782340862423	11.034340642374676	False	strict	151	StarCraft II	Strategy	PC	False	0.015151515151515152	Finland	Europe	Northern Europe	0.021	1991-1995	16-18	1
1479	SodoN	Robert Mazurek	30929.0	pl	Poland	67.48	1.0	False	2011-09-24	2011-09-24	0.0	1984-09-04	1.0	1984.0	9.0	4.0	3.0	2011	27.052703627652292	4.226541731833486	False	strict	151	StarCraft II	Strategy	PC	False	0.0	Poland	Europe	Eastern Europe	0.081	<=1985	>25	1
1480	MoMaN	Emmanuel Marquez	30312.0	fr	France	11822.009999999998	22.0	False	2010-10-10	2022-10-23	12.035592060232718	1982-12-27	22.0	1982.0	12.0	27.0	4.0	2010	27.786447638603697	9.377802911671772	False	strict	792	Overwatch 2	First-Person Shooter	PC	False	0.45454545454545453	France	Europe	Western Europe	0.034	<=1985	>25	1
1482	INTERNETHULK	Dennis Hawelka	31858.0	de	Germany	40048.13	42.0	False	2011-03-01	2017-08-13	6.453114305270363	1987-03-22	42.0	1987.0	3.0	22.0	1.0	2011	23.942505133470227	10.597862229414119	False	strict	426	Overwatch	First-Person Shooter	PC	True	0.9047619047619048	Germany	Europe	Western Europe	0.057	1986-1990	22-25	0
1484	TaZ	Wiktor Wojtas	31569.0	pl	Poland	748924.0200000001	255.0	False	2003-07-13	2025-05-18	21.848049281314168	1986-06-06	255.0	1986.0	6.0	6.0	2.0	2003	17.100616016427104	13.526394150679257	False	strict	245	Counter-Strike: Global Offensive	First-Person Shooter	PC	True	0.9647058823529412	Poland	Europe	Eastern Europe	0.081	1986-1990	16-18	0
1485	neo	Filip Kubski	31943.0	pl	Poland	762311.7300000001	238.0	False	2003-07-13	2022-09-18	19.184120465434635	1987-06-15	238.0	1987.0	6.0	15.0	2.0	2003	16.076659822039698	13.544112157299084	False	strict	245	Counter-Strike: Global Offensive	First-Person Shooter	PC	True	0.9873949579831933	Poland	Europe	Eastern Europe	0.081	1986-1990	16-18	0
1486	Loord	Mariusz Cybulski	31835.0	pl	Poland	142990.28000000006	96.0	False	2006-02-26	2023-01-08	16.865160848733744	1987-02-27	96.0	1987.0	2.0	27.0	1.0	2006	18.99794661190965	11.87053892836177	False	strict	162	Counter-Strike	First-Person Shooter	PC	True	1.0	Poland	Europe	Eastern Europe	0.081	1986-1990	18-22	0
1487	kuben	Jakub Gurczyński	32336.0	pl	Poland	133905.48	80.0	False	2006-02-26	2022-02-26	16.0	1988-07-12	80.0	1988.0	7.0	12.0	3.0	2006	17.626283367556468	11.804896924832418	False	strict	162	Counter-Strike	First-Person Shooter	PC	True	1.0	Poland	Europe	Eastern Europe	0.081	1986-1990	16-18	1
1488	pashaBiceps	Jarosław Jarząbkowski	32244.0	pl	Poland	625065.15	169.0	False	2007-11-24	2022-09-18	14.817248459958932	1988-04-11	169.0	1988.0	4.0	11.0	2.0	2007	19.619438740588638	13.345612763117881	False	strict	245	Counter-Strike: Global Offensive	First-Person Shooter	PC	True	0.9881656804733728	Poland	Europe	Eastern Europe	0.081	1986-1990	18-22	0
1489	Delpan	Marcus Larsson	32768.0	se	Sweden	44008.79	49.0	False	2006-02-19	2016-10-09	10.636550308008214	1989-09-17	49.0	1989.0	9.0	17.0	3.0	2006	16.424366872005475	10.692167388150944	False	strict	162	Counter-Strike	First-Person Shooter	PC	True	1.0	Sweden	Europe	Northern Europe	0.007	1986-1990	16-18	1
1490	f0rest	Patrik Lindberg	32304.0	se	Sweden	763991.04	275.0	False	2005-01-09	2024-07-14	19.509924709103355	1988-06-10	275.0	1988.0	6.0	10.0	2.0	2005	16.583162217659137	13.546312649246213	False	strict	245	Counter-Strike: Global Offensive	First-Person Shooter	PC	True	0.9927272727272727	Sweden	Europe	Northern Europe	0.007	1986-1990	16-18	0
1491	face	Johan Klasson	32347.0	se	Sweden	64478.76	50.0	False	2006-12-30	2012-06-17	5.464750171115674	1988-07-23	50.0	1988.0	7.0	23.0	3.0	2006	18.43668720054757	11.074106655089215	False	strict	162	Counter-Strike	First-Person Shooter	PC	True	1.0	Sweden	Europe	Northern Europe	0.007	1986-1990	18-22	1
1492	GeT_RiGhT	Christopher Alesund	33022.0	se	Sweden	626721.76	236.0	False	2007-05-01	2025-05-04	18.00958247775496	1990-05-29	236.0	1990.0	5.0	29.0	2.0	2007	16.922655715263517	13.348259552770482	False	strict	245	Counter-Strike: Global Offensive	First-Person Shooter	PC	True	0.9745762711864406	Sweden	Europe	Northern Europe	0.007	1986-1990	16-18	0
1493	RobbaN	Robert Dahlström	31052.0	se	Sweden	130738.13999999998	74.0	False	2003-12-13	2025-01-21	21.1088295687885	1985-01-05	74.0	1985.0	1.0	5.0	1.0	2003	18.934976043805612	11.780959319204134	False	strict	162	Counter-Strike	First-Person Shooter	PC	True	1.0	Sweden	Europe	Northern Europe	0.007	<=1985	18-22	0
1494	Dosia	Mikhail Stolyarov	32313.0	ru	Russian Federation	335807.69999999995	144.0	False	2006-12-04	2025-07-20	18.625598904859686	1988-06-19	144.0	1988.0	6.0	19.0	2.0	2006	18.458590006844627	12.7242969315687	False	strict	245	Counter-Strike: Global Offensive	First-Person Shooter	PC	True	1.0	Russian Federation	Europe	Eastern Europe	0.169	1986-1990	18-22	0
1495	xek	Alexander Zobkov	31832.0	ru	Russian Federation	31991.050000000003	61.0	False	2004-03-28	2012-03-10	7.950718685831622	1987-02-24	61.0	1987.0	2.0	24.0	1.0	2004	17.089664613278575	10.373242713416156	False	strict	162	Counter-Strike	First-Person Shooter	PC	True	1.0	Russian Federation	Europe	Eastern Europe	0.169	1986-1990	16-18	0
1496	ed1k	Eduard Ivanov	32360.0	ru	Russian Federation	23825.530000000002	42.0	False	2007-08-26	2012-12-17	5.3114305270362765	1988-08-05	42.0	1988.0	8.0	5.0	3.0	2007	19.055441478439427	10.078554944718631	False	strict	162	Counter-Strike	First-Person Shooter	PC	True	1.0	Russian Federation	Europe	Eastern Europe	0.169	1986-1990	18-22	1
1497	ROMJkE	Roman Makarov	32180.0	ru	Russian Federation	55223.509999999995	82.0	False	2004-08-29	2012-05-20	7.723477070499658	1988-02-07	82.0	1988.0	2.0	7.0	1.0	2004	16.55852156057495	10.919162155455835	False	strict	162	Counter-Strike	First-Person Shooter	PC	True	1.0	Russian Federation	Europe	Eastern Europe	0.169	1986-1990	16-18	0
1498	Fox	Sergey Stolyarov	31734.0	ru	Russian Federation	32021.629999999997	63.0	False	2005-08-28	2015-01-10	9.36892539356605	1986-11-18	63.0	1986.0	11.0	18.0	4.0	2005	18.77618069815195	10.374198119342612	False	strict	162	Counter-Strike	First-Person Shooter	PC	True	1.0	Russian Federation	Europe	Eastern Europe	0.169	1986-1990	18-22	1
1499	deto	Kai Wollin	32400.0	de	Germany	116941.37999999999	44.0	False	2006-12-04	2020-06-28	13.566050650239562	1988-09-14	44.0	1988.0	9.0	14.0	3.0	2006	18.220396988364133	11.669436613839984	False	strict	465	FIFA 17	Sports	Console	False	0.06818181818181818	Germany	Europe	Western Europe	0.057	1986-1990	18-22	1
1501	Lonewolf92	Mattia Guarracino	33640.0	it	Italy	2615.41	3.0	False	2011-12-11	2023-04-19	11.353867214236825	1992-02-06	3.0	1992.0	2.0	6.0	1.0	2011	19.84394250513347	7.869558428125313	False	strict	215	FIFA 11	Sports	Console	False	0.3333333333333333	Italy	Europe	Southern Europe	0.043	1991-1995	18-22	0
1502	NOBI	Daichi Nakayama	33263.0	jp	Japan	179287.63999999998	40.0	False	2011-12-11	2024-12-08	12.993839835728952	1991-01-25	40.0	1991.0	1.0	25.0	1.0	2011	20.876112251882272	12.096752300084658	False	strict	406	Tekken 7	Fighting Game	Console	False	0.05	Japan	Asia	Eastern Asia	0.059	1991-1995	18-22	0
1503	dejavu	Sung Guk An	32055.0	kr	Korea, Republic of	3000.0	1.0	False	2011-12-11	2011-12-11	0.0	1987-10-05	1.0	1987.0	10.0	5.0	4.0	2011	24.18343600273785	8.006700845440367	False	strict	189	Tekken 6	Fighting Game	Console	False	0.0	Korea, Republic of	Asia	Eastern Asia	0.038	1986-1990	22-25	1
1504	JDCR	Kim Hyun Jin	32526.0	kr	Korea, Republic of	140799.57000000004	66.0	False	2011-12-11	2024-09-08	12.744695414099931	1989-01-18	66.0	1989.0	1.0	18.0	1.0	2011	22.89390828199863	11.85509977099334	False	strict	406	Tekken 7	Fighting Game	Console	False	0.015151515151515152	Korea, Republic of	Asia	Eastern Asia	0.038	1986-1990	22-25	0
1505	Flash	Lee Young Ho	33790.0	kr	Korea, Republic of	700820.76	113.0	False	2007-07-21	2025-01-09	17.472963723477072	1992-07-05	113.0	1992.0	7.0	5.0	3.0	2007	15.041752224503764	13.460008868350581	False	strict	152	StarCraft: Brood War	Strategy	PC	False	0.30973451327433627	Korea, Republic of	Asia	Eastern Asia	0.038	1991-1995	16-18	1
1506	Kal	Kim Ku Hyun	33164.0	kr	Korea, Republic of	57216.560000000005	25.0	False	2008-03-08	2018-10-31	10.647501711156742	1990-10-18	25.0	1990.0	10.0	18.0	4.0	2008	17.388090349075977	10.954616123262172	False	strict	152	StarCraft: Brood War	Strategy	PC	False	0.12	Korea, Republic of	Asia	Eastern Asia	0.038	1986-1990	16-18	1
1507	Jaedong	Lee Jae Dong	32882.0	kr	Korea, Republic of	876398.7100000004	258.0	False	2006-04-27	2024-12-04	18.60643394934976	1990-01-09	258.0	1990.0	1.0	9.0	1.0	2006	16.295687885010267	13.683577555804261	False	strict	152	StarCraft: Brood War	Strategy	PC	True	0.5852713178294574	Korea, Republic of	Asia	Eastern Asia	0.038	1986-1990	16-18	0
1508	starix	Sergey Ishuk	32125.0	ua	Ukraine	143585.8	136.0	False	2004-06-06	2023-06-20	19.0362765229295	1987-12-14	136.0	1987.0	12.0	14.0	4.0	2004	16.479123887748116	11.874695009365603	False	strict	162	Counter-Strike	First-Person Shooter	PC	True	1.0	Ukraine	Europe	Eastern Europe		1986-1990	16-18	1
1509	ceh9	Arseniy Trynozhenko	32511.0	ua	Ukraine	85789.76999999999	71.0	False	2004-03-13	2014-11-23	10.69678302532512	1989-01-03	71.0	1989.0	1.0	3.0	1.0	2004	15.189596167008897	11.359666703931792	False	strict	162	Counter-Strike	First-Person Shooter	PC	True	1.0	Ukraine	Europe	Eastern Europe		1986-1990	16-18	0
1510	Edward	Ioann Sukharev	32139.0	ua	Ukraine	721868.2400000001	216.0	False	2003-02-08	2025-05-04	22.234086242299796	1987-12-28	216.0	1987.0	12.0	28.0	4.0	2003	15.11567419575633	13.489599293439682	False	strict	245	Counter-Strike: Global Offensive	First-Person Shooter	PC	True	0.9953703703703703	Ukraine	Europe	Eastern Europe		1986-1990	16-18	1
1511	Zeus	Danylo Teslenko	32058.0	ua	Ukraine	792585.87	204.0	False	2004-06-06	2019-09-14	15.271731690622861	1987-10-08	204.0	1987.0	10.0	8.0	4.0	2004	16.66255989048597	13.583057393868227	False	strict	245	Counter-Strike: Global Offensive	First-Person Shooter	PC	True	1.0	Ukraine	Europe	Eastern Europe		1986-1990	16-18	1
1512	markeloff	Yegor Markelov	32185.0	ua	Ukraine	169902.44999999998	132.0	False	2007-04-08	2025-05-04	18.072553045859	1988-02-12	132.0	1988.0	2.0	12.0	1.0	2007	19.15126625598905	12.042985613516247	False	strict	245	Counter-Strike: Global Offensive	First-Person Shooter	PC	True	1.0	Ukraine	Europe	Eastern Europe		1986-1990	18-22	0
1513	ave	Alexander Holdt	32334.0	dk	Denmark	98452.08999999998	69.0	False	2006-09-10	2014-08-02	7.8932238193018485	1988-07-10	69.0	1988.0	7.0	10.0	3.0	2006	18.168377823408623	11.49733547006533	False	strict	162	Counter-Strike	First-Person Shooter	PC	True	1.0	Denmark	Europe	Northern Europe	0.003	1986-1990	18-22	1
1514	zonic	Danny Sørensen	31623.0	dk	Denmark	138209.55999999997	92.0	False	2003-07-13	2019-11-02	16.306639288158795	1986-07-30	92.0	1986.0	7.0	30.0	3.0	2003	16.95277207392197	11.836533598395087	False	strict	162	Counter-Strike	First-Person Shooter	PC	True	1.0	Denmark	Europe	Northern Europe	0.003	1986-1990	16-18	1
1516	minet	Oliver Minet	33551.0	dk	Denmark	33313.189999999995	34.0	False	2009-03-01	2017-12-09	8.774811772758385	1991-11-09	34.0	1991.0	11.0	9.0	4.0	2009	17.308692676249144	10.413738711328708	False	strict	162	Counter-Strike	First-Person Shooter	PC	True	1.0	Denmark	Europe	Northern Europe	0.003	1991-1995	16-18	1
1517	Sunde	Christoffer Sunde	31172.0	dk	Denmark	76967.36	49.0	False	2006-10-22	2014-08-02	7.7782340862423	1985-05-05	49.0	1985.0	5.0	5.0	2.0	2006	21.464750171115675	11.251149707298637	False	strict	162	Counter-Strike	First-Person Shooter	PC	True	1.0	Denmark	Europe	Northern Europe	0.003	<=1985	18-22	0
1518	Daimonde	Kevin Santner	32774.0	de	Germany	12507.259999999998	7.0	False	2007-08-26	2010-10-03	3.1047227926078027	1989-09-23	7.0	1989.0	9.0	23.0	3.0	2007	17.921971252566735	9.434144505058205	False	strict	216	FIFA 10	Sports	Console	False	0.42857142857142855	Germany	Europe	Western Europe	0.057	1986-1990	16-18	1
1524	Knee	Bae Jae-min	31222.0	kr	Korea, Republic of	438204.3299999999	128.0	False	2010-06-06	2025-01-05	14.584531143052704	1985-06-24	128.0	1985.0	6.0	24.0	2.0	2010	24.95003422313484	12.99044286946524	False	strict	406	Tekken 7	Fighting Game	Console	False	0.0546875	Korea, Republic of	Asia	Eastern Asia	0.038	<=1985	22-25	0
1525	Ao	Akihiro Abe	33805.0	jp	Japan	94465.16	20.0	False	2010-10-03	2024-08-23	13.88911704312115	1992-07-20	20.0	1992.0	7.0	20.0	3.0	2010	18.203969883641342	11.45599695411233	False	strict	406	Tekken 7	Fighting Game	Console	False	0.05	Japan	Asia	Eastern Asia	0.059	1991-1995	18-22	1
1529	Stelam	Stephan Lammert	30861.0	de	Germany	44818.75	17.0	False	2000-08-27	2005-11-22	5.23750855578371	1984-06-28	17.0	1984.0	6.0	28.0	2.0	2000	16.164271047227928	10.710404169472339	False	strict	239	Painkiller	First-Person Shooter	PC	False	0.17647058823529413	Germany	Europe	Western Europe	0.057	<=1985	16-18	0
1530	GitzZz	Christian Höck	30760.0	de	Germany	53792.63	6.0	False	2001-12-09	2020-01-12	18.091718001368925	1984-03-19	6.0	1984.0	3.0	19.0	1.0	2001	17.724845995893222	10.892910337652877	False	strict	182	Unreal Tournament	First-Person Shooter	PC	False	0.3333333333333333	Germany	Europe	Western Europe	0.057	<=1985	16-18	0
1533	Lauke	Laurens Pluymaekers	30947.0	nl	Netherlands	56254.600000000006	12.0	False	2002-11-03	2005-09-17	2.8720054757015743	1984-09-22	12.0	1984.0	9.0	22.0	3.0	2002	18.11362080766598	10.937660870666896	False	strict	184	Unreal Tournament 2004	First-Person Shooter	PC	False	0.25	Netherlands	Europe	Western Europe	0.013	<=1985	18-22	1
1534	pMcc	Pierre-Marie Charavel	30967.0	fr	France	1602.5	2.0	False	2003-07-13	2003-07-27	0.038329911019849415	1984-10-12	2.0	1984.0	10.0	12.0	4.0	2003	18.748802190280628	7.37994401913321	False	strict	183	Unreal Tournament 2003	First-Person Shooter	PC	False	0.0	France	Europe	Western Europe	0.034	<=1985	18-22	1
1538	ForresT	Nicola Geretti	31292.0	it	Italy	40630.0	13.0	False	2003-07-27	2005-12-18	2.3956194387405887	1985-09-02	13.0	1985.0	9.0	2.0	3.0	2003	17.897330595482547	10.612286601034295	False	strict	183	Unreal Tournament 2003	First-Person Shooter	PC	False	0.0	Italy	Europe	Southern Europe	0.043	<=1985	16-18	1
1540	Falcon	Markus Holzer	30810.0	at	Austria	9305.94	5.0	False	2002-11-03	2005-07-10	2.6830937713894594	1984-05-08	5.0	1984.0	5.0	8.0	2.0	2002	18.48870636550308	9.138515637404428	False	strict	184	Unreal Tournament 2004	First-Person Shooter	PC	False	0.2	Austria	Europe	Western Europe	0.033	<=1985	18-22	0
1543	fooKi	Karl Johansson	31384.0	se	Sweden	4100.0	2.0	False	2004-07-11	2005-12-18	1.4373716632443532	1985-12-03	2.0	1985.0	12.0	3.0	4.0	2004	18.60369609856263	8.31898612539206	False	strict	169	Quake 4	First-Person Shooter	PC	False	0.5	Sweden	Europe	Northern Europe	0.007	<=1985	18-22	1
1548	Immortal	Tair Berdeev	31102.0	by	Belarus	500.0	1.0	False	2004-07-11	2004-07-11	0.0	1985-02-24	1.0	1985.0	2.0	24.0	1.0	2004	19.37577002053388	6.2166061010848646	False	strict	159	Quake III Arena	First-Person Shooter	PC	True	1.0	Belarus	Europe	Eastern Europe	0.08	<=1985	18-22	0
1553	ElkY	Bertrand Gropellier	29625.0	fr	France	26366.850000000002	16.0	False	2001-01-07	2004-03-21	3.2005475701574264	1981-02-08	16.0	1981.0	2.0	8.0	1.0	2001	19.912388774811774	10.179900743979426	False	strict	152	StarCraft: Brood War	Strategy	PC	False	0.125	France	Europe	Western Europe	0.034	<=1985	18-22	0
1554	GoRush	Park Tae Min	31040.0	kr	Korea, Republic of	105263.65000000002	27.0	False	2000-10-15	2017-04-26	16.528405201916495	1984-12-24	27.0	1984.0	12.0	24.0	4.0	2000	15.808350444900753	11.564232934257316	False	strict	152	StarCraft: Brood War	Strategy	PC	False	0.2962962962962963	Korea, Republic of	Asia	Eastern Asia	0.038	<=1985	16-18	1
1557	YellOw	Hong Jin-Ho	30255.0	kr	Korea, Republic of	110891.48999999999	32.0	False	2001-05-05	2009-07-26	8.224503764544833	1982-10-31	32.0	1982.0	10.0	31.0	4.0	2001	18.510609171800137	11.616316452379982	False	strict	152	StarCraft: Brood War	Strategy	PC	False	0.21875	Korea, Republic of	Asia	Eastern Asia	0.038	<=1985	18-22	1
1558	Blackman	Artur Michalak	31537.0	pl	Poland	5024.06	2.0	False	2002-11-03	2006-03-01	3.323750855578371	1986-05-05	2.0	1986.0	5.0	5.0	2.0	2002	16.49828884325804	8.5221926731545	False	strict	152	StarCraft: Brood War	Strategy	PC	False	0.5	Poland	Europe	Eastern Europe	0.081	1986-1990	16-18	0
1560	Ogogo	Lee Yong Bum	30962.0	kr	Korea, Republic of	20000.0	1.0	False	2003-10-18	2003-10-18	0.0	1984-10-07	1.0	1984.0	10.0	7.0	4.0	2003	19.028062970568104	9.90353755128617	False	strict	152	StarCraft: Brood War	Strategy	PC	False	0.0	Korea, Republic of	Asia	Eastern Asia	0.038	<=1985	18-22	1
1561	FiSheYe	Fredrik Keitel	30972.0	de	Germany	11900.0	4.0	False	2001-12-09	2003-10-18	1.8562628336755647	1984-10-17	4.0	1984.0	10.0	17.0	4.0	2001	17.144421629021217	9.38437770918244	False	strict	152	StarCraft: Brood War	Strategy	PC	False	0.25	Germany	Europe	Western Europe	0.057	<=1985	16-18	1
1562	Grrrr...	Guillaume Patry	30121.0	ca	Canada	65287.99	13.0	False	1998-11-14	2014-05-06	15.474332648870636	1982-06-19	13.0	1982.0	6.0	19.0	2.0	1998	16.40520191649555	11.086578694617007	False	strict	152	StarCraft: Brood War	Strategy	PC	False	0.07692307692307693	Canada	Americas	Northern America	0.052	<=1985	16-18	0
1565	Chip	Roman Verenko	31632.0	ua	Ukraine	6750.0	2.0	False	2002-11-03	2004-10-10	1.9356605065023955	1986-08-08	2.0	1986.0	8.0	8.0	3.0	2002	16.238193018480494	8.81744592104187	False	strict	184	Unreal Tournament 2004	First-Person Shooter	PC	False	0.0	Ukraine	Europe	Eastern Europe		1986-1990	16-18	1
1566	XellOs	Seo Ji Hoon	31087.0	kr	Korea, Republic of	89099.89000000001	25.0	False	2003-02-14	2008-07-13	5.409993155373032	1985-02-09	25.0	1985.0	2.0	9.0	1.0	2003	18.012320328542096	11.397524602185669	False	strict	152	StarCraft: Brood War	Strategy	PC	False	0.28	Korea, Republic of	Asia	Eastern Asia	0.038	<=1985	18-22	0
1567	Midas	Jun Sang Wook	31829.0	kr	Korea, Republic of	67682.89000000001	27.0	False	2004-02-28	2022-02-18	17.973990417522245	1987-02-21	27.0	1987.0	2.0	21.0	1.0	2004	17.018480492813143	11.12260346898774	False	strict	152	StarCraft: Brood War	Strategy	PC	False	0.25925925925925924	Korea, Republic of	Asia	Eastern Asia	0.038	1986-1990	16-18	0
1571	fOru	Lee Jae Hoon	29639.0	kr	Korea, Republic of	36213.54	14.0	False	2002-06-15	2008-07-13	6.078028747433265	1981-02-22	14.0	1981.0	2.0	22.0	1.0	2002	21.308692676249144	10.497215974629663	False	strict	152	StarCraft: Brood War	Strategy	PC	True	0.5714285714285714	Korea, Republic of	Asia	Eastern Asia	0.038	<=1985	18-22	0
1572	Androide	Andrey Kukhianidze	31144.0	ru	Russian Federation	23231.92	11.0	False	2004-07-10	2008-09-14	4.180698151950718	1985-04-07	11.0	1985.0	4.0	7.0	2.0	2004	19.2580424366872	10.053325517391405	False	strict	152	StarCraft: Brood War	Strategy	PC	False	0.0	Russian Federation	Europe	Eastern Europe	0.169	<=1985	18-22	0
1573	Legionnaire	Peter Neate	29700.0	au	Australia	6428.41	4.0	False	2003-06-07	2010-10-10	7.342915811088296	1981-04-24	4.0	1981.0	4.0	24.0	2.0	2003	22.119096509240247	8.768638055634451	False	strict	152	StarCraft: Brood War	Strategy	PC	False	0.0	Australia	Oceania	Australia and New Zealand	0.056	<=1985	22-25	0
1574	OGRE1	Dan Ryan	31630.0	us	United States	148013.22	57.0	False	2003-04-27	2019-05-28	16.084873374401095	1986-08-06	57.0	1986.0	8.0	6.0	3.0	2003	16.722792607802873	11.905063629211842	False	strict	154	Halo 2	First-Person Shooter	Console	True	0.8596491228070176	United States	Americas	Northern America	0.169	1986-1990	16-18	1
1579	Phoenix	Karsten Hager	32423.0	de	Germany	11605.0	7.0	False	2006-04-12	2009-07-12	3.249828884325804	1988-10-07	7.0	1988.0	10.0	7.0	4.0	2006	17.51129363449692	9.359277484750553	False	strict	225	Warhammer 40,000: Dawn of War	Strategy	PC	False	0.14285714285714285	Germany	Europe	Western Europe	0.057	1986-1990	16-18	1
1580	iloveoov	Choi Yun Sung	30625.0	kr	Korea, Republic of	190245.23000000007	29.0	False	2003-11-30	2014-08-09	10.691307323750856	1983-11-05	29.0	1983.0	11.0	5.0	4.0	2003	20.0684462696783	12.156074459496056	False	strict	152	StarCraft: Brood War	Strategy	PC	False	0.20689655172413793	Korea, Republic of	Asia	Eastern Asia	0.038	<=1985	18-22	1
1581	Stork	Song Byung Goo	32359.0	kr	Korea, Republic of	387248.17000000016	151.0	False	2006-01-21	2025-01-03	18.951403148528406	1988-08-04	151.0	1988.0	8.0	4.0	3.0	2006	17.464750171115675	12.866823614958548	False	strict	152	StarCraft: Brood War	Strategy	PC	False	0.4768211920529801	Korea, Republic of	Asia	Eastern Asia	0.038	1986-1990	16-18	1
1582	PJ	Sha Jun Chun	30758.0	cn	China	35334.3	22.0	False	2005-08-11	2009-08-22	4.030116358658453	1984-03-17	22.0	1984.0	3.0	17.0	1.0	2005	21.401779603011637	10.472637743254472	False	strict	152	StarCraft: Brood War	Strategy	PC	False	0.09090909090909091	China	Asia	Eastern Asia	0.132	<=1985	18-22	0
1583	Apollo	Shaun Clark	32795.0	gb	United Kingdom	18668.42	5.0	False	2007-04-09	2008-03-24	0.9582477754962354	1989-10-14	5.0	1989.0	10.0	14.0	4.0	2007	17.4839151266256	9.83464217017212	False	strict	176	Command & Conquer 3	Strategy	PC	False	0.4	United Kingdom	Europe	Northern Europe	0.083	1986-1990	16-18	1
1584	Xeon	Leon Machens	32530.0	de	Germany	7312.54	2.0	False	2007-10-07	2008-03-09	0.4216290212183436	1989-01-22	2.0	1989.0	1.0	22.0	1.0	2007	18.704996577686515	8.897482703649713	False	strict	176	Command & Conquer 3	Strategy	PC	False	0.0	Germany	Europe	Western Europe	0.057	1986-1990	18-22	0
1585	Dackel	Pascal Pfefferle	32397.0	de	Germany	14470.380000000001	3.0	False	2007-04-09	2008-11-09	1.5879534565366187	1988-09-11	3.0	1988.0	9.0	11.0	3.0	2007	18.573579739904176	9.579928184808603	False	strict	176	Command & Conquer 3	Strategy	PC	False	0.3333333333333333	Germany	Europe	Western Europe	0.057	1986-1990	18-22	1
1586	Luxury	Park Chan Soo	32118.0	kr	Korea, Republic of	72036.31999999998	16.0	False	2008-03-08	2010-05-22	2.2039698836413417	1987-12-07	16.0	1987.0	12.0	7.0	4.0	2008	20.251882272416154	11.184939597043206	False	strict	152	StarCraft: Brood War	Strategy	PC	False	0.125	Korea, Republic of	Asia	Eastern Asia	0.038	1986-1990	18-22	1
1589	Bisu	Kim Taek Yong	32815.0	kr	Korea, Republic of	537913.5600000002	178.0	False	2006-05-11	2024-11-05	18.48870636550308	1989-11-03	178.0	1989.0	11.0	3.0	4.0	2006	16.517453798767967	13.195455016123292	False	strict	152	StarCraft: Brood War	Strategy	PC	True	0.6685393258426966	Korea, Republic of	Asia	Eastern Asia	0.038	1986-1990	16-18	1
1590	FoCuS	Eom Hyo Sub	32542.0	kr	Korea, Republic of	220468.98999999996	317.0	False	2006-02-05	2024-12-29	18.89664613278576	1989-02-03	317.0	1989.0	2.0	3.0	1.0	2006	17.00479123887748	12.30351686483338	False	strict	638	WarCraft III: Reforged	Strategy	PC	False	0.11987381703470032	Korea, Republic of	Asia	Eastern Asia	0.038	1986-1990	16-18	0
1591	gellehsak	Andrew Ryder	31515.0	ca	Canada	47355.0	16.0	False	2004-12-19	2018-07-08	13.54962354551677	1986-04-13	16.0	1986.0	4.0	13.0	2.0	2004	18.68583162217659	10.765448806531527	False	strict	239	Painkiller	First-Person Shooter	PC	False	0.0	Canada	Americas	Northern America	0.052	1986-1990	18-22	0
1605	Mimic	Leland Jones	31858.0	us	United States	9275.0	5.0	False	2006-07-23	2010-08-29	4.101300479123887	1987-03-22	5.0	1987.0	3.0	22.0	1.0	2006	19.33744010951403	9.135185698375423	False	strict	154	Halo 2	First-Person Shooter	Console	True	1.0	United States	Americas	Northern America	0.169	1986-1990	18-22	0
1606	Gux	Rasmus Ståhl	32725.0	se	Sweden	77522.99999999999	47.0	False	2006-02-19	2012-06-18	6.327173169062286	1989-08-05	47.0	1989.0	8.0	5.0	3.0	2006	16.542094455852155	11.258342844820637	False	strict	162	Counter-Strike	First-Person Shooter	PC	True	1.0	Sweden	Europe	Northern Europe	0.007	1986-1990	16-18	1
1607	cArn	Patrik Sättermon	31147.0	se	Sweden	173572.35	82.0	False	2003-10-28	2012-03-10	8.366872005475702	1985-04-10	82.0	1985.0	4.0	10.0	2.0	2003	18.548939082819988	12.064355555599048	False	strict	162	Counter-Strike	First-Person Shooter	PC	True	1.0	Sweden	Europe	Northern Europe	0.007	<=1985	18-22	0
1608	dsn	Harley Örwall	31547.0	se	Sweden	170588.24	84.0	False	2003-05-03	2011-08-20	8.2984257357974	1986-05-15	84.0	1986.0	5.0	15.0	2.0	2003	16.966461327857633	12.047013840538314	False	strict	162	Counter-Strike	First-Person Shooter	PC	True	1.0	Sweden	Europe	Northern Europe	0.007	1986-1990	16-18	0
1609	LUq	Łukasz Wnęk	30777.0	pl	Poland	98295.38000000002	41.0	False	2003-07-13	2009-12-19	6.436687200547571	1984-04-05	41.0	1984.0	4.0	5.0	2.0	2003	19.26899383983573	11.495742479414437	False	strict	162	Counter-Strike	First-Person Shooter	PC	True	1.0	Poland	Europe	Eastern Europe	0.081	<=1985	18-22	0
1610	mJe	Muhamed Eid	32588.0	dk	Denmark	77319.34	51.0	False	2005-06-26	2014-08-02	9.100616016427105	1989-03-21	51.0	1989.0	3.0	21.0	1.0	2005	16.265571526351813	11.25571233062248	False	strict	162	Counter-Strike	First-Person Shooter	PC	True	1.0	Denmark	Europe	Northern Europe	0.003	1986-1990	16-18	0
1611	whiMp	Jonas Svendsen	32318.0	dk	Denmark	79087.94	41.0	False	2004-04-08	2014-08-02	10.316221765913758	1988-06-24	41.0	1988.0	6.0	24.0	2.0	2004	15.789185489390828	11.278328320970747	False	strict	162	Counter-Strike	First-Person Shooter	PC	True	1.0	Denmark	Europe	Northern Europe	0.003	1986-1990	16-18	0
1612	zet	Marcus Sundström	31937.0	se	Sweden	78586.80000000002	50.0	False	2003-12-13	2014-10-05	10.811772758384668	1987-06-09	50.0	1987.0	6.0	9.0	2.0	2003	16.511978097193705	11.271971750085017	False	strict	162	Counter-Strike	First-Person Shooter	PC	True	1.0	Sweden	Europe	Northern Europe	0.007	1986-1990	16-18	0
1613	allen	Jimmy Allen	32487.0	se	Sweden	80883.69000000002	50.0	False	2005-11-27	2011-01-23	5.155373032169747	1988-12-10	50.0	1988.0	12.0	10.0	4.0	2005	16.9637234770705	11.300779839154607	False	strict	162	Counter-Strike	First-Person Shooter	PC	True	1.0	Sweden	Europe	Northern Europe	0.007	1986-1990	16-18	1
1614	walle	Dennis Wallenberg	31706.0	se	Sweden	110306.5	62.0	False	2003-11-16	2010-11-07	6.976043805612594	1986-10-21	62.0	1986.0	10.0	21.0	4.0	2003	17.07049965776865	11.611027199303471	False	strict	162	Counter-Strike	First-Person Shooter	PC	True	1.0	Sweden	Europe	Northern Europe	0.007	1986-1990	16-18	1
1615	Tentpole	Kristoffer Nordlund	31254.0	se	Sweden	90492.32999999999	46.0	False	2005-01-09	2009-07-26	4.542094455852156	1985-07-26	46.0	1985.0	7.0	26.0	3.0	2005	19.457905544147845	11.413031425314458	False	strict	162	Counter-Strike	First-Person Shooter	PC	True	1.0	Sweden	Europe	Northern Europe	0.007	<=1985	18-22	1
1621	GaRpY	Gareth Marshall	31359.0	gb	United Kingdom	70873.75	53.0	False	2005-08-29	2023-08-12	17.95208761122519	1985-11-08	53.0	1985.0	11.0	8.0	4.0	2005	19.805612594113622	11.168669513686972	False	strict	499	Quake Champions	First-Person Shooter	PC	False	0.32075471698113206	United Kingdom	Europe	Northern Europe	0.083	<=1985	18-22	1
1622	proZaC	Cyrus Malekani	31139.0	se	Sweden	6162.9	4.0	False	2000-12-17	2010-02-09	9.14715947980835	1985-04-02	4.0	1985.0	4.0	2.0	2.0	2000	15.709787816563997	8.726464973076741	False	strict	159	Quake III Arena	First-Person Shooter	PC	False	0.5	Sweden	Europe	Northern Europe	0.007	<=1985	16-18	0
1623	uNleashed	Naonobu Tahara	31549.0	jp	Japan	550.0	1.0	False	2010-02-09	2010-02-09	0.0	1986-05-17	1.0	1986.0	5.0	17.0	2.0	2010	23.734428473648187	6.311734809152915	False	strict	157	Quake Live	First-Person Shooter	PC	False	0.0	Japan	Asia	Eastern Asia	0.059	1986-1990	22-25	0
1632	hpx	Brian Christensen	31159.0	dk	Denmark	36646.35999999999	34.0	False	2005-01-16	2008-07-13	3.488021902806297	1985-04-22	34.0	1985.0	4.0	22.0	2.0	2005	19.737166324435318	10.50909667197816	False	strict	162	Counter-Strike	First-Person Shooter	PC	True	1.0	Denmark	Europe	Northern Europe	0.003	<=1985	18-22	0
1633	B1ad3	Andrew Gordenskiy	31727.0	ua	Ukraine	91996.84	118.0	False	2003-02-15	2023-10-22	20.681724845995895	1986-11-11	118.0	1986.0	11.0	11.0	4.0	2003	16.262833675564682	11.42952037749469	False	strict	245	Counter-Strike: Global Offensive	First-Person Shooter	PC	True	0.9830508474576272	Ukraine	Europe	Eastern Europe		1986-1990	16-18	1
1634	Weiss	Mykola Poplavskyi	31257.0	ua	Ukraine	17226.149999999998	59.0	False	2003-01-11	2015-05-31	12.383299110198495	1985-07-29	59.0	1985.0	7.0	29.0	3.0	2003	17.453798767967147	9.754241906670318	False	strict	162	Counter-Strike	First-Person Shooter	PC	True	1.0	Ukraine	Europe	Eastern Europe		<=1985	16-18	1
1635	xaoc	Alexey Kucherov	32219.0	ua	Ukraine	23097.64	53.0	False	2006-03-05	2018-12-26	12.810403832991103	1988-03-17	53.0	1988.0	3.0	17.0	1.0	2006	17.965776865160848	10.04752902031784	False	strict	162	Counter-Strike	First-Person Shooter	PC	True	1.0	Ukraine	Europe	Eastern Europe		1986-1990	16-18	0
1636	Strike	Iurii Tereshchenko	31514.0	ua	Ukraine	24155.899999999998	66.0	False	2003-07-12	2018-12-26	15.457905544147843	1986-04-12	66.0	1986.0	4.0	12.0	2.0	2003	17.248459958932237	10.092325332557879	False	strict	162	Counter-Strike	First-Person Shooter	PC	True	1.0	Ukraine	Europe	Eastern Europe		1986-1990	16-18	0
1637	ins	Oskar Holm	31419.0	se	Sweden	84136.64	34.0	False	2005-07-24	2008-12-08	3.375770020533881	1986-01-07	34.0	1986.0	1.0	7.0	1.0	2005	19.54277891854894	11.340209308260535	False	strict	162	Counter-Strike	First-Person Shooter	PC	True	1.0	Sweden	Europe	Northern Europe	0.007	1986-1990	18-22	0
1638	SpawN	Abdisamad Mohamed	31362.0	se	Sweden	71740.17000000001	35.0	False	2002-12-22	2010-08-09	7.630390143737166	1985-11-11	35.0	1985.0	11.0	11.0	4.0	2002	17.111567419575632	11.18082005984651	False	strict	162	Counter-Strike	First-Person Shooter	PC	True	0.9714285714285714	Sweden	Europe	Northern Europe	0.007	<=1985	16-18	1
1640	contE	Juuso Sajakoski	31786.0	fi	Finland	29059.19	25.0	False	2005-05-08	2009-12-19	4.616016427104722	1987-01-09	25.0	1987.0	1.0	9.0	1.0	2005	18.327173169062284	10.277124475299734	False	strict	162	Counter-Strike	First-Person Shooter	PC	True	1.0	Finland	Europe	Northern Europe	0.021	1986-1990	18-22	0
1641	lurppis	Tomi Kovanen	32158.0	fi	Finland	60044.439999999995	59.0	False	2004-07-24	2015-05-31	10.850102669404517	1988-01-16	59.0	1988.0	1.0	16.0	1.0	2004	16.520191649555098	11.00285688790539	False	strict	162	Counter-Strike	First-Person Shooter	PC	True	1.0	Finland	Europe	Northern Europe	0.021	1986-1990	16-18	0
1642	naSu	Niko Kovanen	33033.0	fi	Finland	45018.52999999999	55.0	False	2004-07-24	2016-11-24	12.336755646817249	1990-06-09	55.0	1990.0	6.0	9.0	2.0	2004	14.124572210814511	10.714851674601697	False	strict	162	Counter-Strike	First-Person Shooter	PC	True	1.0	Finland	Europe	Northern Europe	0.021	1986-1990	<16	0
1643	ruuit	Max Aspe	32136.0	fi	Finland	29126.12	27.0	False	2005-02-26	2014-08-23	9.486652977412732	1987-12-25	27.0	1987.0	12.0	25.0	4.0	2005	17.17453798767967	10.27942497791853	False	strict	162	Counter-Strike	First-Person Shooter	PC	True	1.0	Finland	Europe	Northern Europe	0.021	1986-1990	16-18	1
1644	FreeSaGa	Ahn Kook Jin	30393.0	kr	Korea, Republic of	442.44	1.0	False	2010-10-02	2010-10-02	0.0	1983-03-18	1.0	1983.0	3.0	18.0	1.0	2010	27.54277891854894	6.094562505111549	False	strict	151	StarCraft II	Strategy	PC	False	0.0	Korea, Republic of	Asia	Eastern Asia	0.038	<=1985	>25	0
1645	Keeping	Lee Kang Beum	31609.0	kr	Korea, Republic of	442.44	1.0	False	2010-10-02	2010-10-02	0.0	1986-07-16	1.0	1986.0	7.0	16.0	3.0	2010	24.213552361396303	6.094562505111549	False	strict	151	StarCraft II	Strategy	PC	False	0.0	Korea, Republic of	Asia	Eastern Asia	0.038	1986-1990	22-25	1
1646	justfake	Lee Kwan Woo	32565.0	kr	Korea, Republic of	442.44	1.0	False	2010-10-02	2010-10-02	0.0	1989-02-26	1.0	1989.0	2.0	26.0	1.0	2010	21.596167008898014	6.094562505111549	False	strict	151	StarCraft II	Strategy	PC	False	0.0	Korea, Republic of	Asia	Eastern Asia	0.038	1986-1990	18-22	0
1649	BrEEzE	Baek Young Min	30365.0	kr	Korea, Republic of	1195.43	3.0	False	2003-07-19	2010-10-02	7.2060232717316905	1983-02-18	3.0	1983.0	2.0	18.0	1.0	2003	20.413415468856947	7.087097401667092	False	strict	152	StarCraft: Brood War	Strategy	PC	False	0.3333333333333333	Korea, Republic of	Asia	Eastern Asia	0.038	<=1985	18-22	0
1651	RenieHouR	Lee Jung Hwan	34118.0	kr	Korea, Republic of	24854.11	8.0	False	2010-10-02	2016-05-14	5.61533196440794	1993-05-29	8.0	1993.0	5.0	29.0	2.0	2010	17.34428473648186	10.120818644187858	False	strict	328	Hearthstone	Collectible Card Game	PC	False	0.0	Korea, Republic of	Asia	Eastern Asia	0.038	1991-1995	16-18	0
1653	Xian	Oh Sang Taek	29690.0	kr	Korea, Republic of	265.46	1.0	False	2010-10-02	2010-10-02	0.0	1981-04-14	1.0	1981.0	4.0	14.0	2.0	2010	29.467488021902806	5.585224138532066	False	strict	151	StarCraft II	Strategy	PC	False	0.0	Korea, Republic of	Asia	Eastern Asia	0.038	<=1985	>25	0
1656	TorcH	Trevor Housten	31636.0	us	United States	2565.46	3.0	False	2009-11-15	2022-11-19	13.010266940451745	1986-08-12	3.0	1986.0	8.0	12.0	3.0	2009	23.260780287474333	7.850282796451278	False	strict	575	Wise Star 2	Puzzle Game	Console	False	0.0	United States	Americas	Northern America	0.169	1986-1990	22-25	1
1657	SengKun	Kim Tae Kyun	34142.0	kr	Korea, Republic of	265.46	1.0	False	2010-10-02	2010-10-02	0.0	1993-06-22	1.0	1993.0	6.0	22.0	2.0	2010	17.27857631759069	5.585224138532066	False	strict	151	StarCraft II	Strategy	PC	False	0.0	Korea, Republic of	Asia	Eastern Asia	0.038	1991-1995	16-18	0
1660	jjonga	Kim Jong Hwa	32235.0	kr	Korea, Republic of	265.46	1.0	False	2010-10-02	2010-10-02	0.0	1988-04-02	1.0	1988.0	4.0	2.0	2.0	2010	22.49965776865161	5.585224138532066	False	strict	151	StarCraft II	Strategy	PC	False	0.0	Korea, Republic of	Asia	Eastern Asia	0.038	1986-1990	22-25	0
1661	Astraea	Young Bok Na	31165.0	kr	Korea, Republic of	2382.46	6.0	False	2010-10-02	2017-08-27	6.9021218343600275	1985-04-28	6.0	1985.0	4.0	28.0	2.0	2010	25.429158110882955	7.7763084924608465	False	strict	151	StarCraft II	Strategy	PC	False	0.0	Korea, Republic of	Asia	Eastern Asia	0.038	<=1985	>25	0
1666	Ssoja	Park Woong Jin	32145.0	kr	Korea, Republic of	265.46	1.0	False	2010-10-02	2010-10-02	0.0	1988-01-03	1.0	1988.0	1.0	3.0	1.0	2010	22.746064339493497	5.585224138532066	False	strict	151	StarCraft II	Strategy	PC	False	0.0	Korea, Republic of	Asia	Eastern Asia	0.038	1986-1990	22-25	0
1668	Gerrard	Park Oi Shik	30748.0	kr	Korea, Republic of	3924.95	11.0	False	2002-09-12	2015-07-13	12.83230663928816	1984-03-07	11.0	1984.0	3.0	7.0	1.0	2002	18.5160848733744	8.275363639146546	False	strict	158	WarCraft III	Strategy	PC	True	0.5454545454545454	Korea, Republic of	Asia	Eastern Asia	0.038	<=1985	18-22	0
1670	PhoeNix	Jeon Young Sik	33185.0	kr	Korea, Republic of	1407.43	8.0	False	2010-11-13	2012-05-27	1.5359342915811087	1990-11-08	8.0	1990.0	11.0	8.0	4.0	2010	20.01368925393566	7.250230887820867	False	strict	151	StarCraft II	Strategy	PC	False	0.125	Korea, Republic of	Asia	Eastern Asia	0.038	1986-1990	18-22	1
1671	Park	Park Jong Hyuk	33654.0	kr	Korea, Republic of	443.24	1.0	False	2010-11-13	2010-11-13	0.0	1992-02-20	1.0	1992.0	2.0	20.0	1.0	2010	18.729637234770706	6.096364956933352	False	strict	151	StarCraft II	Strategy	PC	False	0.0	Korea, Republic of	Asia	Eastern Asia	0.038	1991-1995	18-22	0
1672	Gon	Kim Seong Gon	31232.0	kr	Korea, Republic of	15804.74	3.0	False	2008-01-27	2010-11-13	2.7953456536618755	1985-07-04	3.0	1985.0	7.0	4.0	3.0	2008	22.56536618754278	9.66812844418005	False	strict	152	StarCraft: Brood War	Strategy	PC	True	0.6666666666666666	Korea, Republic of	Asia	Eastern Asia	0.038	<=1985	22-25	1
1675	KYumer	Choi In Kyu	29844.0	kr	Korea, Republic of	9097.19	10.0	False	2000-05-16	2010-11-13	10.494182067077345	1981-09-15	10.0	1981.0	9.0	15.0	3.0	2000	18.666666666666668	9.115830771622594	False	strict	152	StarCraft: Brood War	Strategy	PC	False	0.3	Korea, Republic of	Asia	Eastern Asia	0.038	<=1985	18-22	1
1678	Sirius	Choi Jin Sol	33824.0	kr	Korea, Republic of	7470.37	7.0	False	2010-11-13	2012-12-14	2.086242299794661	1992-08-08	7.0	1992.0	8.0	8.0	3.0	2010	18.26420260095825	8.918833661578827	False	strict	151	StarCraft II	Strategy	PC	False	0.42857142857142855	Korea, Republic of	Asia	Eastern Asia	0.038	1991-1995	18-22	1
1679	Happiness	Hwang Hee Doo	33632.0	kr	Korea, Republic of	265.95	1.0	False	2010-11-13	2010-11-13	0.0	1992-01-29	1.0	1992.0	1.0	29.0	1.0	2010	18.78986995208761	5.587061374946195	False	strict	151	StarCraft II	Strategy	PC	False	0.0	Korea, Republic of	Asia	Eastern Asia	0.038	1991-1995	18-22	0
1683	Dragon	Jeon Yong Soo	32615.0	kr	Korea, Republic of	659.7	3.0	False	2010-12-18	2014-03-09	3.2224503764544834	1989-04-17	3.0	1989.0	4.0	17.0	2.0	2010	21.67008898015058	6.49329987903584	False	strict	151	StarCraft II	Strategy	PC	False	0.3333333333333333	Korea, Republic of	Asia	Eastern Asia	0.038	1986-1990	18-22	0
1686	Libero	Kim Tae In	32396.0	kr	Korea, Republic of	6352.19	6.0	False	2003-11-15	2010-12-18	7.091033538672143	1988-09-10	6.0	1988.0	9.0	10.0	3.0	2003	15.178644763860369	8.756712327949813	False	strict	158	WarCraft III	Strategy	PC	False	0.5	Korea, Republic of	Asia	Eastern Asia	0.038	1986-1990	16-18	1
1688	Cyrano	Kim Yong Jin	34611.0	kr	Korea, Republic of	386.0	2.0	False	2010-12-18	2012-04-07	1.3032169746748803	1994-10-04	2.0	1994.0	10.0	4.0	4.0	2010	16.205338809034906	5.958424693029782	False	strict	151	StarCraft II	Strategy	PC	False	0.5	Korea, Republic of	Asia	Eastern Asia	0.038	1991-1995	16-18	1
1689	NaYa	Kim Chan Joong	34286.0	kr	Korea, Republic of	284.7	2.0	False	2010-12-18	2011-07-13	0.5667351129363449	1993-11-13	2.0	1993.0	11.0	13.0	4.0	2010	17.09514031485284	5.654942309236727	False	strict	151	StarCraft II	Strategy	PC	False	0.0	Korea, Republic of	Asia	Eastern Asia	0.038	1991-1995	16-18	1
1690	Drug	Kwun Jin Yung	31087.0	kr	Korea, Republic of	259.7	1.0	False	2010-12-18	2010-12-18	0.0	1985-02-09	1.0	1985.0	2.0	9.0	1.0	2010	25.853524982888434	5.563370320939456	False	strict	151	StarCraft II	Strategy	PC	False	0.0	Korea, Republic of	Asia	Eastern Asia	0.038	<=1985	>25	0
1691	Choa	Shim Jae Yong	33244.0	kr	Korea, Republic of	259.7	1.0	False	2010-12-18	2010-12-18	0.0	1991-01-06	1.0	1991.0	1.0	6.0	1.0	2010	19.94798083504449	5.563370320939456	False	strict	151	StarCraft II	Strategy	PC	False	0.0	Korea, Republic of	Asia	Eastern Asia	0.038	1991-1995	18-22	0
1694	JWong	Justin Wong	31369.0	us	United States	137488.7	224.0	False	2001-08-05	2024-06-30	22.902121834360027	1985-11-18	224.0	1985.0	11.0	18.0	4.0	2001	15.71252566735113	11.831304284192028	False	strict	434	Street Fighter V	Fighting Game	Console	False	0.03125	United States	Americas	Northern America	0.169	<=1985	16-18	1
1695	Fuudo	Ai Keita	31358.0	jp	Japan	287107.38000000006	74.0	False	2009-11-15	2025-03-08	15.31006160164271	1985-11-07	74.0	1985.0	11.0	7.0	4.0	2009	24.021902806297057	12.567615054119267	False	strict	434	Street Fighter V	Fighting Game	Console	False	0.06756756756756757	Japan	Asia	Eastern Asia	0.059	<=1985	22-25	1
1698	Perfect Legend	Carl White	32183.0	us	United States	24440.420000000002	21.0	False	2006-08-20	2021-07-30	14.94318959616701	1988-02-10	21.0	1988.0	2.0	10.0	1.0	2006	18.524298425735797	10.104034513070701	False	strict	211	Mortal Kombat 9	Fighting Game	Console	False	0.0	United States	Americas	Northern America	0.169	1986-1990	18-22	0
1704	Lord Knight	Stephen Barthelemy	32715.0	us	United States	6690.099999999999	49.0	False	2010-07-11	2024-06-02	13.894592744695414	1989-07-26	49.0	1989.0	7.0	26.0	3.0	2010	20.958247775496236	8.808533564120246	False	strict	541	Dragon Ball FighterZ	Fighting Game	Console	False	0.02040816326530612	United States	Americas	Northern America	0.169	1986-1990	18-22	1
1705	Tokido	Taniguchi Hajime	31235.0	jp	Japan	613805.6799999999	111.0	False	2002-08-11	2025-03-08	22.573579739904176	1985-07-07	111.0	1985.0	7.0	7.0	3.0	2002	17.09514031485284	13.32743530413234	False	strict	536	Street Fighter V: Arcade Edition	Fighting Game	Console	False	0.08108108108108109	Japan	Asia	Eastern Asia	0.059	<=1985	16-18	1
1706	CDjr	Emmanuel Brito	33574.0	us	United States	34367.0	25.0	False	2011-07-24	2016-01-31	4.522929500342231	1991-12-02	25.0	1991.0	12.0	2.0	4.0	2011	19.641341546885695	10.444881177868536	False	strict	211	Mortal Kombat 9	Fighting Game	Console	False	0.0	United States	Americas	Northern America	0.169	1991-1995	18-22	1
1709	Hysteria	Jacob Reiser	33658.0	us	United States	209810.0	60.0	False	2007-06-10	2022-10-23	15.370294318959617	1992-02-24	60.0	1992.0	2.0	24.0	1.0	2007	15.290896646132786	12.253962404456441	False	strict	534	Fortnite	Battle Royale	PC	True	0.9	United States	Americas	Northern America	0.169	1991-1995	16-18	0
1710	BestMan	Nick Johnson	32739.0	us	United States	48025.0	19.0	False	2008-10-05	2021-11-13	13.10609171800137	1989-08-19	19.0	1989.0	8.0	19.0	3.0	2008	19.129363449691994	10.77949780990826	False	strict	155	Halo 3	First-Person Shooter	Console	True	0.9473684210526315	United States	Americas	Northern America	0.169	1986-1990	18-22	1
1712	Chig	Kyle Lawson	33317.0	us	United States	54075.0	19.0	False	2009-06-07	2021-11-13	12.435318275154003	1991-03-20	19.0	1991.0	3.0	20.0	1.0	2009	18.217659137577	10.898145743484296	False	strict	155	Halo 3	First-Person Shooter	Console	True	1.0	United States	Americas	Northern America	0.169	1991-1995	18-22	0
1713	Str8 SicK	Cory Sloss	33892.0	us	United States	71242.5	39.0	False	2011-07-31	2022-10-23	11.23066392881588	1992-10-15	39.0	1992.0	10.0	15.0	4.0	2011	18.78986995208761	11.173858865899188	False	strict	423	Halo 5: Guardians	First-Person Shooter	Console	True	0.9487179487179487	United States	Americas	Northern America	0.169	1991-1995	18-22	1
1717	HotshotGG	George Georgallidis	33047.0	ca	Canada	38777.57	34.0	False	2010-10-03	2013-02-01	2.3326488706365502	1990-06-23	34.0	1990.0	6.0	23.0	2.0	2010	20.279260780287473	10.565623053439086	False	strict	164	League of Legends	Multiplayer Online Battle Arena	PC	True	1.0	Canada	Americas	Northern America	0.052	1986-1990	18-22	0
1718	bigfatlp	Michael Tang	33030.0	ca	Canada	36694.24	35.0	False	2010-10-03	2013-02-04	2.3408624229979464	1990-06-06	35.0	1990.0	6.0	6.0	2.0	2010	20.32580424366872	10.510402325358374	False	strict	164	League of Legends	Multiplayer Online Battle Arena	PC	True	1.0	Canada	Americas	Northern America	0.052	1986-1990	18-22	0
1719	Saintvicious	Brandon DiMarco	31920.0	us	United States	37550.259999999995	38.0	False	2011-06-20	2021-12-27	10.521560574948666	1987-05-23	38.0	1987.0	5.0	23.0	2.0	2011	24.076659822039698	10.533462211888969	False	strict	164	League of Legends	Multiplayer Online Battle Arena	PC	True	0.9736842105263158	United States	Americas	Northern America	0.169	1986-1990	22-25	0
1723	Giacomo	Michael Hladik	30599.0	cz	Czech Republic	11058.659999999998	22.0	False	2003-07-13	2008-04-13	4.7529089664613275	1983-10-10	22.0	1983.0	10.0	10.0	4.0	2003	19.756331279945243	9.31105953319331	False	strict	158	WarCraft III	Strategy	PC	False	0.045454545454545456	Czech Republic	Europe	Eastern Europe	0.088	<=1985	18-22	1
1725	ERMAC	James Boyd	31707.0	us	United States	1000.0	2.0	False	2006-12-19	2007-07-08	0.5503080082135524	1986-10-22	2.0	1986.0	10.0	22.0	4.0	2006	20.15879534565366	6.90875477931522	False	strict	169	Quake 4	First-Person Shooter	PC	False	0.0	United States	Americas	Northern America	0.169	1986-1990	18-22	1
1727	NTT	Anker Scharn	30506.0	nl	Netherlands	6210.48	2.0	False	2000-10-15	2010-11-06	10.05886379192334	1983-07-09	2.0	1983.0	7.0	9.0	3.0	2000	17.270362765229294	8.734154471814369	False	strict	152	StarCraft: Brood War	Strategy	PC	False	0.0	Netherlands	Europe	Western Europe	0.013	<=1985	16-18	1
1728	Bassy	Chang Suk Joon	30619.0	kr	Korea, Republic of	5435.15	2.0	False	1999-09-04	2000-10-15	1.1143052703627652	1983-10-30	2.0	1983.0	10.0	30.0	4.0	1999	15.846680355920602	8.600826368709317	False	strict	152	StarCraft: Brood War	Strategy	PC	False	0.5	Korea, Republic of	Asia	Eastern Asia	0.038	<=1985	16-18	1
1729	LakermaN	Oskar Ljungström	29416.0	se	Sweden	46767.01	7.0	False	2000-04-09	2001-05-13	1.0924024640657084	1980-07-14	7.0	1980.0	7.0	14.0	3.0	2000	19.737166324435318	10.75295470117242	False	strict	159	Quake III Arena	First-Person Shooter	PC	False	0.0	Sweden	Europe	Northern Europe	0.007	<=1985	18-22	1
1735	DOOMer	Tomi Kärnä	28051.0	se	Sweden	13145.0	4.0	False	2000-04-16	2000-12-17	0.6707734428473648	1976-10-18	4.0	1976.0	10.0	18.0	4.0	2000	23.49349760438056	9.483872808823522	False	strict	159	Quake III Arena	First-Person Shooter	PC	False	0.0	Sweden	Europe	Northern Europe	0.007	<=1985	22-25	1
1736	vise	Dan Larsen	29837.0	us	United States	2500.0	2.0	False	2000-04-16	2000-12-17	0.6707734428473648	1981-09-08	2.0	1981.0	9.0	8.0	3.0	2000	18.60369609856263	7.824445930877619	False	strict	159	Quake III Arena	First-Person Shooter	PC	False	0.0	United States	Americas	Northern America	0.169	<=1985	18-22	1
1738	Kane	Benjamin Reichert	30453.0	de	Germany	2444.11	4.0	False	2000-04-09	2001-05-27	1.1307323750855578	1983-05-17	4.0	1983.0	5.0	17.0	2.0	2000	16.89801505817933	7.801845390672014	False	strict	159	Quake III Arena	First-Person Shooter	PC	False	0.5	Germany	Europe	Western Europe	0.057	<=1985	16-18	0
1739	Python	Andrew Cha Cha	30098.0	au	Australia	9734.41	13.0	False	2000-04-16	2020-10-25	20.525667351129364	1982-05-27	13.0	1982.0	5.0	27.0	2.0	2000	17.88911704312115	9.183525032995457	False	strict	159	Quake III Arena	First-Person Shooter	PC	False	0.23076923076923078	Australia	Oceania	Australia and New Zealand	0.056	<=1985	16-18	0
1745	Xenon	Harvey Migotti	30288.0	se	Sweden	16417.2	12.0	False	1999-10-31	2004-01-11	4.1971252566735116	1982-12-03	12.0	1982.0	12.0	3.0	4.0	1999	16.908966461327857	9.70614575458575	False	strict	162	Counter-Strike	First-Person Shooter	PC	True	0.75	Sweden	Europe	Northern Europe	0.007	<=1985	16-18	1
1761	Polosatiy	Roman Tarasenko	29928.0	ru	Russian Federation	8207.69	7.0	False	2000-05-29	2007-08-26	7.241615331964408	1981-12-08	7.0	1981.0	12.0	8.0	4.0	2000	18.472279260780287	9.012948628204828	False	strict	159	Quake III Arena	First-Person Shooter	PC	False	0.42857142857142855	Russian Federation	Europe	Eastern Europe	0.169	<=1985	18-22	1
1764	ZyZ	Benjamin Bohrmann	29709.0	de	Germany	109310.52	15.0	False	2000-12-11	2005-11-22	4.947296372347707	1981-05-03	15.0	1981.0	5.0	3.0	2.0	2000	19.60848733744011	11.601957066597844	False	strict	239	Painkiller	First-Person Shooter	PC	False	0.2	Germany	Europe	Western Europe	0.057	<=1985	18-22	0
1786	dnx3	Joël Moffatt	30237.0	ca	Canada	4300.0	2.0	False	2000-09-20	2000-12-17	0.24093086926762491	1982-10-13	2.0	1982.0	10.0	13.0	4.0	2000	17.93839835728953	8.366602832783736	False	strict	159	Quake III Arena	First-Person Shooter	PC	False	0.0	Canada	Americas	Northern America	0.052	<=1985	16-18	1
1789	Muiy	Matt Huey	29127.0	us	United States	300.0	1.0	False	2000-12-17	2000-12-17	0.0	1979-09-29	1.0	1979.0	9.0	29.0	3.0	2000	21.218343600273784	5.707110264748875	False	strict	159	Quake III Arena	First-Person Shooter	PC	False	0.0	United States	Americas	Northern America	0.169	<=1985	18-22	1
1791	King0r	James King	28547.0	us	United States	550.0	2.0	False	2000-12-17	2006-12-19	6.0041067761806985	1978-02-26	2.0	1978.0	2.0	26.0	1.0	2000	22.806297056810404	6.311734809152915	False	strict	159	Quake III Arena	First-Person Shooter	PC	False	0.0	United States	Americas	Northern America	0.169	<=1985	22-25	0
1792	code_red	Geoff Grimble	32967.0	ca	Canada	300.0	1.0	False	2000-12-17	2000-12-17	0.0	1990-04-04	1.0	1990.0	4.0	4.0	2.0	2000	10.704996577686517	5.707110264748875	False	strict	159	Quake III Arena	First-Person Shooter	PC	False	0.0	Canada	Americas	Northern America	0.052	1986-1990	<16	0
1797	Wolff	Tony Wolff	30116.0	us	United States	300.0	1.0	False	2000-12-17	2000-12-17	0.0	1982-06-14	1.0	1982.0	6.0	14.0	2.0	2000	18.510609171800137	5.707110264748875	False	strict	159	Quake III Arena	First-Person Shooter	PC	False	0.0	United States	Americas	Northern America	0.169	<=1985	18-22	0
1799	EffOrt	Kim Jung Woo	33268.0	kr	Korea, Republic of	232041.30000000008	80.0	False	2008-07-13	2024-05-13	15.832991101984941	1991-01-30	80.0	1991.0	1.0	30.0	1.0	2008	17.451060917180012	12.354674961615	False	strict	152	StarCraft: Brood War	Strategy	PC	False	0.5	Korea, Republic of	Asia	Eastern Asia	0.038	1991-1995	16-18	0
1800	ZerO	Kim Myung Woon	32922.0	kr	Korea, Republic of	377898.00999999995	211.0	False	2008-03-08	2025-01-15	16.856947296372347	1990-02-18	211.0	1990.0	2.0	18.0	1.0	2008	18.050650239561943	12.842382269593477	False	strict	762	StarCraft: Remastered	Strategy	PC	True	0.7488151658767772	Korea, Republic of	Asia	Eastern Asia	0.038	1986-1990	18-22	0
1801	sAviOr	Ma Jae Yoon	32104.0	kr	Korea, Republic of	376082.44000000006	42.0	False	2004-08-28	2018-05-01	13.672826830937714	1987-11-23	42.0	1987.0	11.0	23.0	4.0	2004	16.763860369609855	12.837566312646182	False	strict	152	StarCraft: Brood War	Strategy	PC	False	0.21428571428571427	Korea, Republic of	Asia	Eastern Asia	0.038	1986-1990	16-18	1
1802	Reach	Park Jung Suk	30677.0	kr	Korea, Republic of	80192.73	27.0	False	2001-09-08	2018-06-16	16.76933607118412	1983-12-27	27.0	1983.0	12.0	27.0	4.0	2001	17.700205338809035	11.292200611247303	False	strict	152	StarCraft: Brood War	Strategy	PC	False	0.3333333333333333	Korea, Republic of	Asia	Eastern Asia	0.038	<=1985	16-18	1
1803	Nal_rA	Kang Min	30025.0	kr	Korea, Republic of	104974.44999999998	30.0	False	2003-06-22	2017-04-26	13.845311430527037	1982-03-15	30.0	1982.0	3.0	15.0	1.0	2003	21.270362765229294	11.561481792278142	False	strict	152	StarCraft: Brood War	Strategy	PC	False	0.3333333333333333	Korea, Republic of	Asia	Eastern Asia	0.038	<=1985	18-22	0
1804	Iris	Byun Hyung Tae	31813.0	kr	Korea, Republic of	69371.57000000002	25.0	False	2005-07-30	2022-02-18	16.555783709787818	1987-02-05	25.0	1987.0	2.0	5.0	1.0	2005	18.480492813141684	11.14724682340825	False	strict	152	StarCraft: Brood War	Strategy	PC	False	0.24	Korea, Republic of	Asia	Eastern Asia	0.038	1986-1990	18-22	0
1805	JangBi	Heo Yeong Moo	32631.0	kr	Korea, Republic of	156408.18	32.0	False	2007-07-14	2015-02-15	7.592060232717317	1989-05-03	32.0	1989.0	5.0	3.0	2.0	2007	18.195756331279945	11.960230801023	False	strict	152	StarCraft: Brood War	Strategy	PC	False	0.1875	Korea, Republic of	Asia	Eastern Asia	0.038	1986-1990	18-22	0
1808	Turuk	Constantine Arzhavitin	33743.0	ru	Russian Federation	1590.9399999999998	9.0	False	2011-11-11	2013-05-22	1.5277207392197125	1992-05-19	9.0	1992.0	5.0	19.0	2.0	2011	19.479808350444902	7.37270867725189	False	strict	151	StarCraft II	Strategy	PC	False	0.0	Russian Federation	Europe	Eastern Europe	0.169	1991-1995	18-22	0
1812	Paladyn	Przemek Wadoń	31739.0	pl	Poland	3962.46	8.0	False	2005-09-17	2020-12-13	15.238877481177276	1986-11-23	8.0	1986.0	11.0	23.0	4.0	2005	18.817248459958932	8.28487266013596	False	strict	158	WarCraft III	Strategy	PC	False	0.125	Poland	Europe	Eastern Europe	0.081	1986-1990	18-22	1
1813	Konna	Joona Parikka	32439.0	fi	Finland	3321.22	4.0	False	2007-04-29	2008-08-24	1.322381930184805	1988-10-23	4.0	1988.0	10.0	23.0	4.0	2007	18.51334702258727	8.108388513146014	False	strict	158	WarCraft III	Strategy	PC	False	0.5	Finland	Europe	Northern Europe	0.021	1986-1990	18-22	1
1816	Xyligan	Mihail Ryabkov	31966.0	ru	Russian Federation	16938.969999999998	19.0	False	2004-11-21	2008-09-14	3.813826146475017	1987-07-08	19.0	1987.0	7.0	8.0	3.0	2004	17.374401095140314	9.73743119724816	False	strict	158	WarCraft III	Strategy	PC	False	0.05263157894736842	Russian Federation	Europe	Eastern Europe	0.169	1986-1990	16-18	1
1821	Space	Park Sueng Hyun	32832.0	kr	Korea, Republic of	4502.349999999999	7.0	False	2008-03-22	2009-12-03	1.700205338809035	1989-11-20	7.0	1989.0	11.0	20.0	4.0	2008	18.33538672142368	8.412576843241537	False	strict	158	WarCraft III	Strategy	PC	False	0.2857142857142857	Korea, Republic of	Asia	Eastern Asia	0.038	1986-1990	18-22	1
1822	Sting	Yuri Sheremetov	32544.0	ru	Russian Federation	1348.0	3.0	False	2007-09-15	2008-11-08	1.1498973305954825	1989-02-05	3.0	1989.0	2.0	5.0	1.0	2007	18.60643394934976	7.207118856207756	False	strict	158	WarCraft III	Strategy	PC	False	0.0	Russian Federation	Europe	Eastern Europe	0.169	1986-1990	18-22	0
1823	Shy	Park Chul Woo	31710.0	kr	Korea, Republic of	12877.940000000002	11.0	False	2007-02-14	2009-09-24	2.6091718001368926	1986-10-25	11.0	1986.0	10.0	25.0	4.0	2007	20.306639288158795	9.463348698135022	False	strict	158	WarCraft III	Strategy	PC	False	0.2727272727272727	Korea, Republic of	Asia	Eastern Asia	0.038	1986-1990	18-22	1
1824	ThomasG	Thomas Glinksi	32381.0	dk	Denmark	6143.39	7.0	False	2008-05-24	2011-02-03	2.6967830253251197	1988-08-26	7.0	1988.0	8.0	26.0	3.0	2008	19.742642026009584	8.723294749375457	False	strict	158	WarCraft III	Strategy	PC	False	0.42857142857142855	Denmark	Europe	Northern Europe	0.003	1986-1990	18-22	1
1830	Hawk	Sergey Sherbakov	32901.0	ru	Russian Federation	44457.33	120.0	False	2008-08-24	2024-11-17	16.23271731690623	1990-01-28	120.0	1990.0	1.0	28.0	1.0	2008	18.570841889117045	10.702307624959372	False	strict	158	WarCraft III	Strategy	PC	False	0.058333333333333334	Russian Federation	Europe	Eastern Europe	0.169	1986-1990	18-22	0
1832	So.In	Jeon Jin Hwan	33666.0	kr	Korea, Republic of	39348.57999999999	92.0	False	2011-03-26	2024-12-29	13.763175906913073	1992-03-03	92.0	1992.0	3.0	3.0	1.0	2011	19.06091718001369	10.580240580345132	False	strict	638	WarCraft III: Reforged	Strategy	PC	False	0.15217391304347827	Korea, Republic of	Asia	Eastern Asia	0.038	1991-1995	18-22	0
1833	ReprisaL	Lee Jong Seok	32824.0	kr	Korea, Republic of	14967.599999999999	17.0	False	2011-10-01	2018-05-08	6.6009582477754964	1989-11-12	17.0	1989.0	11.0	12.0	4.0	2011	21.883641341546884	9.613709952666289	False	strict	158	WarCraft III	Strategy	PC	False	0.058823529411764705	Korea, Republic of	Asia	Eastern Asia	0.038	1986-1990	18-22	1
1834	Rudan	Nemanja Rudan	33892.0	rs	Serbia	1408.53	13.0	False	2010-08-18	2017-08-22	7.011635865845311	1992-10-15	13.0	1992.0	10.0	15.0	4.0	2010	17.83983572895277	7.2510115944709765	False	strict	158	WarCraft III	Strategy	PC	False	0.07692307692307693	Serbia	Europe	Southern Europe	0.117	1991-1995	16-18	1
1835	Kenshin	Wenrui Zeng	32407.0	cn	China	10482.920000000002	13.0	False	2010-07-05	2012-11-17	2.3709787816563996	1988-09-21	13.0	1988.0	9.0	21.0	3.0	2010	21.78507871321013	9.257597933738868	False	strict	158	WarCraft III	Strategy	PC	False	0.0	China	Asia	Eastern Asia	0.132	1986-1990	18-22	1
1838	Deezer	Manuel Germain	34200.0	us	United States	233.75	2.0	False	2011-09-17	2011-10-09	0.06023271731690623	1993-08-19	2.0	1993.0	8.0	19.0	3.0	2011	18.078028747433265	5.458521118088372	False	strict	151	StarCraft II	Strategy	PC	False	0.0	United States	Americas	Northern America	0.169	1991-1995	18-22	1
1842	burnedd	Adrien Denis	34607.0	be	Belgium	519.68	4.0	False	2010-01-24	2010-07-04	0.4407939767282683	1994-09-30	4.0	1994.0	9.0	30.0	3.0	2010	15.318275154004107	6.25513564959826	False	strict	157	Quake Live	First-Person Shooter	PC	False	0.0	Belgium	Europe	Western Europe	0.031	1991-1995	16-18	1
1846	BlinG	Samayan Kay	33549.0	gb	United Kingdom	27152.7	37.0	False	2010-03-28	2021-09-05	11.441478439425051	1991-11-07	37.0	1991.0	11.0	7.0	4.0	2010	18.38740588637919	10.20926859600315	False	strict	151	StarCraft II	Strategy	PC	False	0.10810810810810811	United Kingdom	Europe	Northern Europe	0.083	1991-1995	18-22	1
1847	Ostojiy	Christopher Ostojic	33931.0	ca	Canada	5903.34	7.0	False	2011-08-13	2012-11-18	1.267624914442163	1992-11-23	7.0	1992.0	11.0	23.0	4.0	2011	18.718685831622178	8.68344295269806	False	strict	151	StarCraft II	Strategy	PC	False	0.42857142857142855	Canada	Americas	Northern America	0.052	1991-1995	18-22	1
1849	Nifi	Liu Yi-Ting	32259.0	tw	Taiwan, Republic of China	5166.67	2.0	False	2011-09-09	2012-07-21	0.865160848733744	1988-04-26	2.0	1988.0	4.0	26.0	2.0	2011	23.370294318959616	8.550177188934489	False	strict	151	StarCraft II	Strategy	PC	False	0.5	Taiwan, Republic of China	Asia	Eastern Asia		1986-1990	22-25	0
1851	Hui	Yuan Jin Hui	31480.0	tw	Taiwan, Republic of China	6816.75	7.0	False	2011-09-09	2014-01-12	2.3436002737850785	1986-03-09	7.0	1986.0	3.0	9.0	1.0	2011	25.503080082135522	8.827284784381103	False	strict	151	StarCraft II	Strategy	PC	False	0.14285714285714285	Taiwan, Republic of China	Asia	Eastern Asia		1986-1990	>25	0
1852	Chauster	Steve Chau	33030.0	us	United States	42801.38999999999	35.0	False	2010-10-03	2014-12-07	4.177960301163586	1990-06-06	35.0	1990.0	6.0	6.0	2.0	2010	20.32580424366872	10.664349221132326	False	strict	164	League of Legends	Multiplayer Online Battle Arena	PC	True	1.0	United States	Americas	Northern America	0.169	1986-1990	18-22	0
1853	Doublelift	Peter Peng	34169.0	us	United States	336475.81	55.0	False	2011-06-20	2020-10-31	9.366187542778919	1993-07-19	55.0	1993.0	7.0	19.0	3.0	2011	17.919233401779604	12.726284510387545	False	strict	164	League of Legends	Multiplayer Online Battle Arena	PC	True	1.0	United States	Americas	Northern America	0.169	1991-1995	16-18	1
1854	scarra	William Li	32837.0	us	United States	64678.01	34.0	False	2010-11-30	2024-09-21	13.809719370294319	1989-11-25	34.0	1989.0	11.0	25.0	4.0	2010	21.013004791238878	11.077192007451455	False	strict	164	League of Legends	Multiplayer Online Battle Arena	PC	True	0.8235294117647058	United States	Americas	Northern America	0.169	1986-1990	18-22	1
1855	IWillDominate	Christian Rivera	33098.0	us	United States	43104.32	29.0	False	2011-07-24	2020-02-20	8.577686516084873	1990-08-13	29.0	1990.0	8.0	13.0	3.0	2011	20.944558521560573	10.671401702349215	False	strict	164	League of Legends	Multiplayer Online Battle Arena	PC	True	1.0	United States	Americas	Northern America	0.169	1986-1990	18-22	1
1856	Imaqtpie	Michael Santana	33655.0	us	United States	39130.98	28.0	False	2011-07-16	2019-11-26	8.36413415468857	1992-02-21	28.0	1992.0	2.0	21.0	1.0	2011	19.397672826830938	10.57469531448652	False	strict	164	League of Legends	Multiplayer Online Battle Arena	PC	True	0.9285714285714286	United States	Americas	Northern America	0.169	1991-1995	18-22	0
1857	L0cust	Patrick Miller	32439.0	us	United States	17007.65	12.0	False	2011-07-16	2012-09-08	1.1498973305954825	1988-10-23	12.0	1988.0	10.0	23.0	4.0	2011	22.72689938398357	9.741477317160967	False	strict	164	League of Legends	Multiplayer Online Battle Arena	PC	True	1.0	United States	Americas	Northern America	0.169	1986-1990	22-25	1
1858	Voyboy	Joe Esfahani	34683.0	us	United States	77373.64	40.0	False	2010-11-30	2021-03-02	10.25325119780972	1994-12-15	40.0	1994.0	12.0	15.0	4.0	2010	15.958932238193018	11.256414357310485	False	strict	164	League of Legends	Multiplayer Online Battle Arena	PC	True	0.95	United States	Americas	Northern America	0.169	1991-1995	16-18	1
1861	YellOwStaR	Bora Kim	33649.0	fr	France	188713.05	60.0	False	2008-03-02	2020-10-26	12.65160848733744	1992-02-15	60.0	1992.0	2.0	15.0	1.0	2008	16.043805612594113	12.147988185394622	False	strict	164	League of Legends	Multiplayer Online Battle Arena	PC	True	0.95	France	Europe	Western Europe	0.034	1991-1995	16-18	0
1863	sOAZ	Paul Boyer	34343.0	fr	France	422314.88000000006	77.0	False	2010-12-10	2019-08-04	8.648870636550308	1994-01-09	77.0	1994.0	1.0	9.0	1.0	2010	16.917180013689254	12.953508843814374	False	strict	164	League of Legends	Multiplayer Online Battle Arena	PC	True	1.0	France	Europe	Western Europe	0.034	1991-1995	16-18	0
1864	Alex Ich	Alexey Ichetovkin	33634.0	ru	Russian Federation	119772.83	64.0	False	2010-10-17	2018-08-24	7.852156057494867	1992-01-31	64.0	1992.0	1.0	31.0	1.0	2010	18.71047227926078	11.69336049338802	False	strict	164	League of Legends	Multiplayer Online Battle Arena	PC	True	1.0	Russian Federation	Europe	Eastern Europe	0.169	1991-1995	18-22	0
1865	Diamondprox	Danil Reshetnikov	33962.0	ru	Russian Federation	158050.65000000002	58.0	False	2011-12-30	2022-08-20	10.639288158795345	1992-12-24	58.0	1992.0	12.0	24.0	4.0	2011	19.014373716632445	11.970677157323532	False	strict	164	League of Legends	Multiplayer Online Battle Arena	PC	True	1.0	Russian Federation	Europe	Eastern Europe	0.169	1991-1995	18-22	1
1868	Darien	Eugene Mazaev	33319.0	ru	Russian Federation	100993.17	44.0	False	2011-07-30	2014-03-16	2.628336755646817	1991-03-22	44.0	1991.0	3.0	22.0	1.0	2011	20.355920602327174	11.522818071385096	False	strict	164	League of Legends	Multiplayer Online Battle Arena	PC	True	1.0	Russian Federation	Europe	Eastern Europe	0.169	1991-1995	18-22	0
1869	Ocelote	Carlos Rodríguez Santiago	33039.0	es	Spain	31527.58	58.0	False	2009-06-27	2020-09-29	11.2580424366872	1990-06-15	58.0	1990.0	6.0	15.0	2.0	2009	19.033538672142367	10.358649715051733	False	strict	164	League of Legends	Multiplayer Online Battle Arena	PC	True	1.0	Spain	Europe	Southern Europe	0.043	1986-1990	18-22	0
1871	Candy Panda	Adrian Wübbelmann	34143.0	de	Germany	29976.839999999997	36.0	False	2010-12-05	2014-10-19	3.871321013004791	1993-06-23	36.0	1993.0	6.0	23.0	2.0	2010	17.451060917180012	10.308213721028983	False	strict	164	League of Legends	Multiplayer Online Battle Arena	PC	True	1.0	Germany	Europe	Western Europe	0.057	1991-1995	16-18	0
1872	Nyph	Patrick Funke	32942.0	de	Germany	47169.22	38.0	False	2011-06-20	2014-12-07	3.46611909650924	1990-03-10	38.0	1990.0	3.0	10.0	1.0	2011	21.27857631759069	10.761518040248776	False	strict	164	League of Legends	Multiplayer Online Battle Arena	PC	True	1.0	Germany	Europe	Western Europe	0.057	1986-1990	18-22	0
1873	Kev1n	Kevin Rubiszewski	33984.0	de	Germany	24781.390000000007	24.0	False	2011-06-20	2017-08-26	6.184804928131417	1993-01-15	24.0	1993.0	1.0	15.0	1.0	2011	18.425735797399042	10.117888599281244	False	strict	164	League of Legends	Multiplayer Online Battle Arena	PC	True	1.0	Germany	Europe	Western Europe	0.057	1991-1995	18-22	0
1874	Cop	David Roberson	33769.0	us	United States	18903.34	28.0	False	2011-09-25	2014-09-01	2.9349760438056127	1992-06-14	28.0	1992.0	6.0	14.0	2.0	2011	19.279945242984258	9.847146804316516	False	strict	164	League of Legends	Multiplayer Online Battle Arena	PC	True	1.0	United States	Americas	Northern America	0.169	1991-1995	18-22	0
1875	Crumbzz	Alberto Rengifo	34004.0	ve	Venezuela	27658.129999999997	23.0	False	2011-09-24	2016-02-24	4.418891170431212	1993-02-04	23.0	1993.0	2.0	4.0	1.0	2011	18.633812457221083	10.227711151361826	False	strict	164	League of Legends	Multiplayer Online Battle Arena	PC	True	1.0	Venezuela	Americas	Latin America and the Caribbean	0.512	1991-1995	18-22	0
1878	Forellenlord	Carl Lückmann	33050.0	de	Germany	8030.4400000000005	17.0	False	2011-06-05	2013-04-24	1.8863791923340179	1990-06-26	17.0	1990.0	6.0	26.0	2.0	2011	20.941820670773442	8.991119118385342	False	strict	164	League of Legends	Multiplayer Online Battle Arena	PC	True	1.0	Germany	Europe	Western Europe	0.057	1986-1990	18-22	0
1883	Reginald	Andy Dinh	33713.0	us	United States	80280.1	46.0	False	2010-11-30	2014-12-07	4.0191649555099245	1992-04-19	46.0	1992.0	4.0	19.0	2.0	2010	18.614647501711158	11.293289504859253	False	strict	164	League of Legends	Multiplayer Online Battle Arena	PC	True	1.0	United States	Americas	Northern America	0.169	1991-1995	18-22	0
1884	TheOddOne	Brian Wyllie	32472.0	ca	Canada	83322.95	50.0	False	2011-03-05	2019-07-18	8.369609856262834	1988-11-25	50.0	1988.0	11.0	25.0	4.0	2011	22.272416153319643	11.330491301836418	False	strict	164	League of Legends	Multiplayer Online Battle Arena	PC	True	0.96	Canada	Americas	Northern America	0.052	1986-1990	22-25	1
1885	Chaox	Shan Huang	33403.0	ca	Canada	52522.95	41.0	False	2011-03-05	2012-12-02	1.7467488021902806	1991-06-14	41.0	1991.0	6.0	14.0	2.0	2011	19.72347707049966	10.869024535032665	False	strict	164	League of Legends	Multiplayer Online Battle Arena	PC	True	1.0	Canada	Americas	Northern America	0.052	1991-1995	18-22	0
1886	Xpecial	Alex Chu	33828.0	us	United States	107851.21	53.0	False	2011-04-10	2019-11-26	8.629705681040383	1992-08-12	53.0	1992.0	8.0	12.0	3.0	2011	18.65845311430527	11.588517143030629	False	strict	164	League of Legends	Multiplayer Online Battle Arena	PC	True	0.9811320754716981	United States	Americas	Northern America	0.169	1991-1995	18-22	1
1888	Shushei	Maciej Ratuszniak	33313.0	pl	Poland	17736.190000000002	23.0	False	2010-10-10	2013-06-08	2.6611909650924024	1991-03-16	23.0	1991.0	3.0	16.0	1.0	2010	19.57015742642026	9.783418844219025	False	strict	164	League of Legends	Multiplayer Online Battle Arena	PC	True	1.0	Poland	Europe	Eastern Europe	0.081	1991-1995	18-22	0
1889	Cyanide	Lauri Happonen	34653.0	fi	Finland	114235.43	41.0	False	2010-10-31	2014-10-19	3.9671457905544147	1994-11-15	41.0	1994.0	11.0	15.0	4.0	2010	15.958932238193018	11.64602552708512	False	strict	164	League of Legends	Multiplayer Online Battle Arena	PC	True	1.0	Finland	Europe	Northern Europe	0.021	1991-1995	16-18	1
1890	LaMia	Manuel Mildenberger	32869.0	de	Germany	21295.989999999998	22.0	False	2011-02-20	2012-10-02	1.6153319644079398	1989-12-27	22.0	1989.0	12.0	27.0	4.0	2011	21.149897330595483	9.966321027157683	False	strict	164	League of Legends	Multiplayer Online Battle Arena	PC	True	1.0	Germany	Europe	Western Europe	0.057	1986-1990	18-22	1
1891	Mellisan	Peter Meisrimel	33031.0	de	Germany	14422.509999999998	16.0	False	2010-10-31	2012-05-19	1.5496235455167693	1990-06-07	16.0	1990.0	6.0	7.0	2.0	2010	20.399726214921287	9.576614793146941	False	strict	164	League of Legends	Multiplayer Online Battle Arena	PC	True	1.0	Germany	Europe	Western Europe	0.057	1986-1990	18-22	0
1892	xPeke	Enrique Cedeño Martinez	33718.0	es	Spain	164460.73	53.0	False	2010-10-31	2016-04-17	5.462012320328542	1992-04-24	53.0	1992.0	4.0	24.0	2.0	2010	18.518822724161534	12.010433177744764	False	strict	164	League of Legends	Multiplayer Online Battle Arena	PC	True	1.0	Spain	Europe	Southern Europe	0.043	1991-1995	18-22	0
1893	Moopz	Amaury Minguerche	33649.0	be	Belgium	34892.83	50.0	False	2011-04-24	2022-08-07	11.288158795345653	1992-02-15	50.0	1992.0	2.0	15.0	1.0	2011	19.186858316221766	10.460065301730232	False	strict	164	League of Legends	Multiplayer Online Battle Arena	PC	True	1.0	Belgium	Europe	Western Europe	0.031	1991-1995	18-22	0
1894	ShLaYa	Tony Carmona	33252.0	fr	France	7263.9400000000005	16.0	False	2011-04-24	2015-12-13	4.63791923340178	1991-01-14	16.0	1991.0	1.0	14.0	1.0	2011	20.27378507871321	8.890815317195331	False	strict	164	League of Legends	Multiplayer Online Battle Arena	PC	True	1.0	France	Europe	Western Europe	0.034	1991-1995	18-22	0
1895	Lyumi	Marcel Haas	33382.0	de	Germany	5266.16	11.0	False	2011-07-31	2012-12-15	1.377138945927447	1991-05-24	11.0	1991.0	5.0	24.0	2.0	2011	20.186173853524984	8.569246596846181	False	strict	164	League of Legends	Multiplayer Online Battle Arena	PC	True	1.0	Germany	Europe	Western Europe	0.057	1991-1995	18-22	0
1896	Lounet	Léo Maurice	34292.0	fr	France	10948.31	19.0	False	2011-06-07	2023-04-29	11.893223819301848	1993-11-19	19.0	1993.0	11.0	19.0	4.0	2011	17.54688569472964	9.30103171956057	False	strict	164	League of Legends	Multiplayer Online Battle Arena	PC	True	1.0	France	Europe	Western Europe	0.034	1991-1995	16-18	1
1897	Skyyart	Willy Dias	32343.0	fr	France	74080.08	31.0	False	2011-07-03	2025-06-01	13.91375770020534	1988-07-19	31.0	1988.0	7.0	19.0	3.0	2011	22.954140999315538	11.212915448047484	False	strict	694	Multigaming	Strategy	etc	True	0.9032258064516129	France	Europe	Western Europe	0.034	1986-1990	22-25	1
1901	Haydal	Haïdar Mezidi	34433.0	fr	France	18859.21	29.0	False	2012-01-29	2020-08-02	8.509240246406572	1994-04-09	29.0	1994.0	4.0	9.0	2.0	2012	17.806981519507186	9.844809690802023	False	strict	164	League of Legends	Multiplayer Online Battle Arena	PC	True	1.0	France	Europe	Western Europe	0.034	1991-1995	16-18	0
1903	SleazyWeazy	Benjamin Hiller	31720.0	de	Germany	4514.62	21.0	False	2010-09-19	2013-05-12	2.64476386036961	1986-11-04	21.0	1986.0	11.0	4.0	4.0	2010	23.874058863791923	8.415297776467849	False	strict	164	League of Legends	Multiplayer Online Battle Arena	PC	True	1.0	Germany	Europe	Western Europe	0.057	1986-1990	22-25	1
1906	LiQuiD112	Steve Arhancet	29778.0	us	United States	3623.8100000000004	8.0	False	2011-07-16	2014-12-07	3.3949349760438055	1981-07-11	8.0	1981.0	7.0	11.0	3.0	2011	30.012320328542096	8.19555715212202	False	strict	164	League of Legends	Multiplayer Online Battle Arena	PC	True	1.0	United States	Americas	Northern America	0.169	<=1985	>25	1
1907	Jaximus	Phillip Carter	34479.0	us	United States	7960.0	12.0	False	2012-01-22	2015-11-15	3.813826146475017	1994-05-25	12.0	1994.0	5.0	25.0	2.0	2012	17.661875427789184	8.982309899088579	False	strict	371	Heroes of the Storm	Multiplayer Online Battle Arena	PC	True	0.9166666666666666	United States	Americas	Northern America	0.169	1991-1995	16-18	0
1910	Snoopeh	Stephen Ellis	33496.0	gb	United Kingdom	60837.89	31.0	False	2011-06-26	2013-08-25	2.1656399726214923	1991-09-15	31.0	1991.0	9.0	15.0	3.0	2011	19.7782340862423	11.015984501630857	False	strict	164	League of Legends	Multiplayer Online Battle Arena	PC	True	1.0	United Kingdom	Europe	Northern Europe	0.083	1991-1995	18-22	1
1911	Wickd	Mike Peterson	34453.0	dk	Denmark	99208.87999999999	64.0	False	2010-11-07	2020-09-29	9.894592744695414	1994-04-29	64.0	1994.0	4.0	29.0	2.0	2010	16.525667351129364	11.504992885087729	False	strict	164	League of Legends	Multiplayer Online Battle Arena	PC	True	0.96875	Denmark	Europe	Northern Europe	0.003	1991-1995	16-18	0
1914	Pobelter	Eugene Park	35383.0	us	United States	141420.55000000002	36.0	False	2011-07-16	2023-08-11	12.071184120465434	1996-11-14	36.0	1996.0	11.0	14.0	4.0	2011	14.666666666666666	11.859500425358387	False	strict	164	League of Legends	Multiplayer Online Battle Arena	PC	True	1.0	United States	Americas	Northern America	0.169	1996-2000	<16	1
1915	Jatt	Joshua Leesman	31936.0	ca	Canada	4297.139999999999	6.0	False	2011-03-13	2011-11-20	0.6899383983572895	1987-06-08	6.0	1987.0	6.0	8.0	2.0	2011	23.761806981519506	8.36593764996186	False	strict	164	League of Legends	Multiplayer Online Battle Arena	PC	True	1.0	Canada	Americas	Northern America	0.052	1986-1990	22-25	0
1918	Aphromoo	Zaqueri Black	33855.0	us	United States	134278.57	36.0	False	2011-10-16	2018-11-03	7.049965776865161	1992-09-08	36.0	1992.0	9.0	8.0	3.0	2011	19.10198494182067	11.807679248824918	False	strict	164	League of Legends	Multiplayer Online Battle Arena	PC	True	1.0	United States	Americas	Northern America	0.169	1991-1995	18-22	1
1919	Muffinqt	Jacob Lowry	33864.0	us	United States	8250.0	20.0	False	2011-10-16	2013-02-01	1.297741273100616	1992-09-17	20.0	1992.0	9.0	17.0	3.0	2011	19.077344284736483	9.018089684104343	False	strict	164	League of Legends	Multiplayer Online Battle Arena	PC	True	1.0	United States	Americas	Northern America	0.169	1991-1995	18-22	1
1930	Kubon	Jakub Turewicz	34037.0	pl	Poland	42950.34000000002	108.0	False	2011-08-07	2022-08-24	11.047227926078028	1993-03-09	108.0	1993.0	3.0	9.0	1.0	2011	18.412046543463383	10.667823125994406	False	strict	164	League of Legends	Multiplayer Online Battle Arena	PC	True	1.0	Poland	Europe	Eastern Europe	0.081	1991-1995	18-22	0
1934	Cerberus	Tarek Saad	33723.0	de	Germany	400.0	1.0	False	2011-08-21	2011-08-21	0.0	1992-04-29	1.0	1992.0	4.0	29.0	2.0	2011	19.310061601642712	5.993961427306569	False	strict	164	League of Legends	Multiplayer Online Battle Arena	PC	True	1.0	Germany	Europe	Western Europe	0.057	1991-1995	18-22	0
1935	Brainquiche	Nils Andersen	34147.0	de	Germany	400.0	1.0	False	2011-08-21	2011-08-21	0.0	1993-06-27	1.0	1993.0	6.0	27.0	2.0	2011	18.1492128678987	5.993961427306569	False	strict	164	League of Legends	Multiplayer Online Battle Arena	PC	True	1.0	Germany	Europe	Western Europe	0.057	1991-1995	18-22	0
1937	Dyrus	Marcus Hill	33693.0	us	United States	158973.96999999997	49.0	False	2011-06-20	2021-03-11	9.724845995893224	1992-03-30	49.0	1992.0	3.0	30.0	1.0	2011	19.222450376454482	11.976502047426674	False	strict	164	League of Legends	Multiplayer Online Battle Arena	PC	True	0.9591836734693877	United States	Americas	Northern America	0.169	1991-1995	18-22	0
1938	Mokatte	Konrad Kukier	32344.0	pl	Poland	24649.540000000005	77.0	False	2011-07-24	2014-04-11	2.7159479808350446	1988-07-20	77.0	1988.0	7.0	20.0	3.0	2011	23.00889801505818	10.1125540859246	False	strict	164	League of Legends	Multiplayer Online Battle Arena	PC	True	1.0	Poland	Europe	Eastern Europe	0.081	1986-1990	22-25	1
1939	Czaru	Krystian Przybylski	34663.0	pl	Poland	29606.319999999996	89.0	False	2011-07-24	2020-04-01	8.68993839835729	1994-11-25	89.0	1994.0	11.0	25.0	4.0	2011	16.659822039698838	10.295776907036512	False	strict	164	League of Legends	Multiplayer Online Battle Arena	PC	True	1.0	Poland	Europe	Eastern Europe	0.081	1991-1995	16-18	1
1941	Makler	Marek Kukier	33671.0	pl	Poland	31118.660000000014	101.0	False	2011-07-24	2014-09-28	3.1813826146475015	1992-03-08	101.0	1992.0	3.0	8.0	1.0	2011	19.37577002053388	10.345595052782773	False	strict	164	League of Legends	Multiplayer Online Battle Arena	PC	True	1.0	Poland	Europe	Eastern Europe	0.081	1991-1995	18-22	0
1942	Kikis	Mateusz Szkudlarek	35140.0	pl	Poland	106973.17	84.0	False	2011-07-24	2024-07-25	13.00479123887748	1996-03-16	84.0	1996.0	3.0	16.0	1.0	2011	15.353867214236825	11.580342682432763	False	strict	164	League of Legends	Multiplayer Online Battle Arena	PC	True	1.0	Poland	Europe	Eastern Europe	0.081	1996-2000	16-18	0
1949	iceiceice	Daryl Koh Pei Xiang	33041.0	sg	Singapore	1812855.42	111.0	False	2010-09-12	2023-06-05	12.728268309377139	1990-06-17	111.0	1990.0	6.0	17.0	2.0	2010	20.238193018480494	14.410414291896013	False	strict	231	Dota 2	Multiplayer Online Battle Arena	PC	True	0.990990990990991	Singapore	Asia	South-eastern Asia	0.031	1986-1990	18-22	0
1950	Chawy	Wong Xing Lei	33570.0	sg	Singapore	97931.34000000001	30.0	False	2010-10-03	2018-04-22	7.5509924709103355	1991-11-28	30.0	1991.0	11.0	28.0	4.0	2010	18.847364818617386	11.492032111047974	False	strict	164	League of Legends	Multiplayer Online Battle Arena	PC	True	1.0	Singapore	Asia	South-eastern Asia	0.031	1991-1995	18-22	1
1951	Zappy	Lim Zhi Ping	34211.0	sg	Singapore	16388.030000000002	19.0	False	2009-11-29	2014-09-13	4.788501026694045	1993-08-30	19.0	1993.0	8.0	30.0	3.0	2009	16.249144421629023	9.704367487558217	False	strict	164	League of Legends	Multiplayer Online Battle Arena	PC	True	1.0	Singapore	Asia	South-eastern Asia	0.031	1991-1995	16-18	1
1960	NhatN	Nhat Nguyen	32643.0	us	United States	6818.57	10.0	False	2011-10-09	2013-02-01	1.3169062286105406	1989-05-15	10.0	1989.0	5.0	15.0	2.0	2011	22.401095140314855	8.827551698996409	False	strict	164	League of Legends	Multiplayer Online Battle Arena	PC	True	1.0	United States	Americas	Northern America	0.169	1986-1990	22-25	0
1961	Mash	Brandon Phan	33229.0	ca	Canada	33689.04	28.0	False	2011-07-17	2020-09-06	9.141683778234086	1990-12-22	28.0	1990.0	12.0	22.0	4.0	2011	20.566735112936346	10.424957523695827	False	strict	164	League of Legends	Multiplayer Online Battle Arena	PC	True	1.0	Canada	Americas	Northern America	0.052	1986-1990	18-22	1
1962	ClakeyD	Clark Douglas Smith	32786.0	us	United States	3011.0	11.0	False	2011-01-16	2019-09-28	8.698151950718685	1989-10-05	11.0	1989.0	10.0	5.0	4.0	2011	21.281314168377822	8.010359588919783	False	strict	592	Teamfight Tactics	Strategy	PC	True	0.5454545454545454	United States	Americas	Northern America	0.169	1986-1990	18-22	1
1966	Lautemortis	Tyler Nicholls	32945.0	us	United States	10076.67	15.0	False	2011-05-15	2013-12-15	2.5872689938398357	1990-03-13	15.0	1990.0	3.0	13.0	1.0	2011	21.17180013689254	9.218077364112247	False	strict	164	League of Legends	Multiplayer Online Battle Arena	PC	True	1.0	United States	Americas	Northern America	0.169	1986-1990	18-22	0
1968	inoObish	Alex Mata	33052.0	us	United States	4160.0	9.0	False	2011-11-20	2012-11-07	0.9664613278576317	1990-06-28	9.0	1990.0	6.0	28.0	2.0	2011	21.39630390143737	8.333510708982942	False	strict	164	League of Legends	Multiplayer Online Battle Arena	PC	True	1.0	United States	Americas	Northern America	0.169	1986-1990	18-22	0
1971	Mikwen	Austin McCleary	34226.0	us	United States	170396.9	45.0	False	2011-07-31	2024-06-02	12.840520191649555	1993-09-14	45.0	1993.0	9.0	14.0	3.0	2011	17.87542778918549	12.04589156935775	False	strict	423	Halo 5: Guardians	First-Person Shooter	Console	True	1.0	United States	Americas	Northern America	0.169	1991-1995	16-18	1
1972	Demon D	Daniel Yakovleff	33687.0	us	United States	52550.0	22.0	False	2009-04-05	2019-09-08	10.425735797399042	1992-03-24	22.0	1992.0	3.0	24.0	1.0	2009	17.032169746748803	10.869539405619758	False	strict	155	Halo 3	First-Person Shooter	Console	True	1.0	United States	Americas	Northern America	0.169	1991-1995	16-18	0
1974	SK	Justin Mann	32134.0	us	United States	65505.880000000005	24.0	False	2006-06-25	2021-11-13	15.38672142368241	1987-12-23	24.0	1987.0	12.0	23.0	4.0	2006	18.50513347022587	11.08991045427516	False	strict	155	Halo 3	First-Person Shooter	Console	True	0.9583333333333334	United States	Americas	Northern America	0.169	1986-1990	18-22	1
1975	Soldier187	Marcos Sanchez	33041.0	us	United States	32900.0	12.0	False	2008-04-13	2010-11-07	2.568104038329911	1990-06-17	12.0	1990.0	6.0	17.0	2.0	2008	17.82340862422998	10.401258331428318	False	strict	155	Halo 3	First-Person Shooter	Console	True	1.0	United States	Americas	Northern America	0.169	1986-1990	16-18	0
1977	Sypher	Patrick Hynes	34004.0	ca	Canada	4400.0	3.0	False	2009-04-05	2010-10-17	1.5331964407939767	1993-02-04	3.0	1993.0	2.0	4.0	1.0	2009	16.164271047227928	8.38958706681109	False	strict	155	Halo 3	First-Person Shooter	Console	True	1.0	Canada	Americas	Northern America	0.052	1991-1995	16-18	0
1978	Cpt Anarchy	Carlos Morales	32524.0	us	United States	46150.0	26.0	False	2005-08-14	2021-11-13	16.249144421629023	1989-01-16	26.0	1989.0	1.0	16.0	1.0	2005	16.57494866529774	10.739673908168612	False	strict	154	Halo 2	First-Person Shooter	Console	True	0.8846153846153846	United States	Americas	Northern America	0.169	1986-1990	16-18	0
1979	KillerDrew	Andrew Noriega	33107.0	us	United States	1500.0	3.0	False	2009-04-05	2010-08-29	1.3990417522245038	1990-08-22	3.0	1990.0	8.0	22.0	3.0	2009	18.62012320328542	7.313886831633462	False	strict	155	Halo 3	First-Person Shooter	Console	True	1.0	United States	Americas	Northern America	0.169	1986-1990	18-22	1
1980	Karma	Ben Jackson	32227.0	us	United States	124697.26	43.0	False	2005-02-27	2021-12-13	16.791238877481177	1988-03-25	43.0	1988.0	3.0	25.0	1.0	2005	16.928131416837783	11.733652178082405	False	strict	154	Halo 2	First-Person Shooter	Console	True	0.6976744186046512	United States	Americas	Northern America	0.169	1986-1990	16-18	0
1992	KuuLa	Dan Marshall	31546.0	gb	United Kingdom	825.0	2.0	False	2005-03-27	2006-01-15	0.8049281314168378	1986-05-14	2.0	1986.0	5.0	14.0	2.0	2005	18.869267624914443	6.716594773520978	False	strict	239	Painkiller	First-Person Shooter	PC	False	0.0	United Kingdom	Europe	Northern Europe	0.083	1986-1990	18-22	0
1993	Zaccubus	David Treacy	30945.0	gb	United Kingdom	25347.12	21.0	False	2004-09-05	2018-10-28	14.143737166324435	1984-09-20	21.0	1984.0	9.0	20.0	3.0	2004	19.958932238193018	10.140459844533511	False	strict	239	Painkiller	First-Person Shooter	PC	False	0.38095238095238093	United Kingdom	Europe	Northern Europe	0.083	<=1985	18-22	1
2001	Beam	Iisakki Ahonen	32198.0	fi	Finland	1700.0	4.0	False	2005-06-19	2005-12-18	0.49828884325804246	1988-02-25	4.0	1988.0	2.0	25.0	1.0	2005	17.31416837782341	7.438971592395862	False	strict	239	Painkiller	First-Person Shooter	PC	False	0.0	Finland	Europe	Northern Europe	0.021	1986-1990	16-18	0
2005	Smiley1983	Zhe Zhang	30519.0	cn	China	375.0	1.0	False	2005-10-16	2005-10-16	0.0	1983-07-22	1.0	1983.0	7.0	22.0	3.0	2005	22.236824093086927	5.929589143389895	False	strict	239	Painkiller	First-Person Shooter	PC	False	0.0	China	Asia	Eastern Asia	0.132	<=1985	22-25	1
2010	Clains	Christian Lains	31919.0	no	Norway	1100.0	2.0	False	2004-12-19	2005-11-22	0.9253935660506503	1987-05-22	2.0	1987.0	5.0	22.0	2.0	2004	17.579739904175224	7.00397413672268	False	strict	239	Painkiller	First-Person Shooter	PC	False	0.0	Norway	Europe	Northern Europe	0.004	1986-1990	16-18	0
2011	mojo	Jake Valianes	32130.0	ca	Canada	3890.06	9.0	False	2001-01-13	2021-11-20	20.851471594798085	1987-12-19	9.0	1987.0	12.0	19.0	4.0	2001	13.070499657768652	8.266436893066127	False	strict	159	Quake III Arena	First-Person Shooter	PC	True	0.5555555555555556	Canada	Americas	Northern America	0.052	1986-1990	<16	1
2013	Thump4	Jeffrey M.	31512.0	us	United States	9125.0	11.0	False	1998-05-25	2019-07-26	21.169062286105408	1986-04-10	11.0	1986.0	4.0	10.0	2.0	1998	12.123203285420944	9.118882761487347	False	strict	499	Quake Champions	First-Person Shooter	PC	False	0.45454545454545453	United States	Americas	Northern America	0.169	1986-1990	<16	0
2014	ZoD	Matthew Brogan	30613.0	us	United States	450.0	1.0	False	2005-11-22	2005-11-22	0.0	1983-10-24	1.0	1983.0	10.0	24.0	4.0	2005	22.080766598220396	6.111467339502679	False	strict	239	Painkiller	First-Person Shooter	PC	False	0.0	United States	Americas	Northern America	0.169	<=1985	22-25	1
2019	Solo	Michael Thiele	29746.0	de	Germany	1750.0	1.0	False	2002-12-22	2002-12-22	0.0	1981-06-09	1.0	1981.0	6.0	9.0	2.0	2002	21.53593429158111	7.467942332285852	False	strict	183	Unreal Tournament 2003	First-Person Shooter	PC	False	0.0	Germany	Europe	Western Europe	0.057	<=1985	18-22	0
2023	Mago	Hayashi Kenryo	31068.0	jp	Japan	108729.55000000002	55.0	False	2003-08-10	2024-07-06	20.906228610540726	1985-01-21	55.0	1985.0	1.0	21.0	1.0	2003	18.548939082819988	11.596628082380546	False	strict	536	Street Fighter V: Arcade Edition	Fighting Game	Console	False	0.09090909090909091	Japan	Asia	Eastern Asia	0.059	<=1985	18-22	0
2026	Momochi	Momochi Yusuke	31455.0	jp	Japan	255871.72	58.0	False	2010-03-06	2024-07-21	14.376454483230663	1986-02-12	58.0	1986.0	2.0	12.0	1.0	2010	24.060232717316907	12.452435412323013	False	strict	339	Ultra Street Fighter IV	Fighting Game	Console	False	0.05172413793103448	Japan	Asia	Eastern Asia	0.059	1986-1990	22-25	0
2028	Bonchan	Takahashi Masato	31847.0	jp	Japan	187115.46	52.0	False	2010-03-06	2024-08-11	14.433949349760438	1987-03-11	52.0	1987.0	3.0	11.0	1.0	2010	22.986995208761122	12.139486482737935	False	strict	536	Street Fighter V: Arcade Edition	Fighting Game	Console	False	0.11538461538461539	Japan	Asia	Eastern Asia	0.059	1986-1990	22-25	0
2032	Itabashi Zangief	Kumada Hiromiki	29727.0	jp	Japan	166343.67	35.0	False	2004-08-01	2025-03-08	20.59958932238193	1981-05-21	35.0	1981.0	5.0	21.0	2.0	2004	23.197809719370294	12.021817240055636	False	strict	536	Street Fighter V: Arcade Edition	Fighting Game	Console	False	0.08571428571428572	Japan	Asia	Eastern Asia	0.059	<=1985	22-25	0
2033	Danny13	Danny Koo	29287.0	sg	Singapore	5000.0	1.0	False	2008-11-09	2008-11-09	0.0	1980-03-07	1.0	1980.0	3.0	7.0	1.0	2008	28.67624914442163	8.517393171418904	False	strict	191	Virtua Fighter 5	Fighting Game	Console	False	0.0	Singapore	Asia	South-eastern Asia	0.031	<=1985	>25	0
2035	ShinZ_Km	Shin Eui Wook	29679.0	kr	Korea, Republic of	3000.0	1.0	False	2009-11-15	2009-11-15	0.0	1981-04-03	1.0	1981.0	4.0	3.0	2.0	2009	28.618754277891856	8.006700845440367	False	strict	191	Virtua Fighter 5	Fighting Game	Console	False	0.0	Korea, Republic of	Asia	Eastern Asia	0.038	<=1985	>25	0
2037	S21.0	Yang Lee Won	30586.0	kr	Korea, Republic of	290.0	1.0	False	2000-06-11	2000-06-11	0.0	1983-09-27	1.0	1983.0	9.0	27.0	3.0	2000	16.706365503080082	5.673323267171493	False	strict	159	Quake III Arena	First-Person Shooter	PC	False	0.0	Korea, Republic of	Asia	Eastern Asia	0.038	<=1985	16-18	1
2039	wreck	Justin Hayden	30383.0	us	United States	2000.0	1.0	False	2004-08-01	2004-08-01	0.0	1983-03-08	1.0	1983.0	3.0	8.0	1.0	2004	21.401779603011637	7.601402334583733	False	strict	239	Painkiller	First-Person Shooter	PC	False	0.0	United States	Americas	Northern America	0.169	<=1985	18-22	0
2044	fraer	Igor Turchin	33560.0	ua	Ukraine	13899.570000000003	37.0	False	2009-09-13	2015-08-09	5.90280629705681	1991-11-18	37.0	1991.0	11.0	18.0	4.0	2009	17.82067077344285	9.539685125472255	False	strict	151	StarCraft II	Strategy	PC	False	0.10810810810810811	Ukraine	Europe	Eastern Europe		1991-1995	16-18	1
2049	hero	Jo Il Jang	33044.0	kr	Korea, Republic of	268846.08	170.0	False	2008-07-13	2025-01-15	16.50924024640657	1990-06-20	170.0	1990.0	6.0	20.0	2.0	2008	18.064339493497606	12.501898021103893	False	strict	762	StarCraft: Remastered	Strategy	PC	True	0.7294117647058823	Korea, Republic of	Asia	Eastern Asia	0.038	1986-1990	18-22	0
2050	Hwasin	Jin Yung Soo	32238.0	kr	Korea, Republic of	69967.38999999998	28.0	False	2006-04-27	2010-05-29	4.087611225188227	1988-04-05	28.0	1988.0	4.0	5.0	2.0	2006	18.05886379192334	11.155798847613843	False	strict	152	StarCraft: Brood War	Strategy	PC	False	0.07142857142857142	Korea, Republic of	Asia	Eastern Asia	0.038	1986-1990	18-22	0
2051	BeSt	Doh Jae Wook	32787.0	kr	Korea, Republic of	264698.98000000004	196.0	False	2008-03-15	2025-01-26	16.867898699520875	1989-10-06	196.0	1989.0	10.0	6.0	4.0	2008	18.439425051334702	12.486352312657955	False	strict	762	StarCraft: Remastered	Strategy	PC	True	0.7755102040816326	Korea, Republic of	Asia	Eastern Asia	0.038	1986-1990	18-22	1
2052	YellOw[ArnC]	Park Myung Soo	32118.0	kr	Korea, Republic of	49827.31000000001	21.0	False	2005-02-05	2010-05-29	5.308692676249144	1987-12-07	21.0	1987.0	12.0	7.0	4.0	2005	17.166324435318277	10.816338575388253	False	strict	152	StarCraft: Brood War	Strategy	PC	False	0.14285714285714285	Korea, Republic of	Asia	Eastern Asia	0.038	1986-1990	16-18	1
2053	Leta	Shin Sang Moon	32833.0	kr	Korea, Republic of	40584.97000000001	32.0	False	2008-07-13	2024-11-18	16.35044490075291	1989-11-21	32.0	1989.0	11.0	21.0	4.0	2008	18.642026009582477	10.611177719365498	False	strict	762	StarCraft: Remastered	Strategy	PC	False	0.4375	Korea, Republic of	Asia	Eastern Asia	0.038	1986-1990	18-22	1
2054	UpMaGiC	Shin Hee Seung	32577.0	kr	Korea, Republic of	19737.170000000006	12.0	False	2007-02-24	2009-08-30	2.513347022587269	1989-03-10	12.0	1989.0	3.0	10.0	1.0	2007	17.960301163586585	9.89030960352291	False	strict	152	StarCraft: Brood War	Strategy	PC	False	0.08333333333333333	Korea, Republic of	Asia	Eastern Asia	0.038	1986-1990	16-18	0
2055	GGPlay	Kim Joon Yung	31386.0	kr	Korea, Republic of	59343.46	10.0	False	2006-11-18	2009-08-22	2.759753593429158	1985-12-05	10.0	1985.0	12.0	5.0	4.0	2006	20.95277207392197	10.991114051114806	False	strict	152	StarCraft: Brood War	Strategy	PC	False	0.1	Korea, Republic of	Asia	Eastern Asia	0.038	<=1985	18-22	1
2056	BackHo	Son Chan Woong	32637.0	kr	Korea, Republic of	34981.71	12.0	False	2008-01-27	2010-01-17	1.9739904175222451	1989-05-09	12.0	1989.0	5.0	9.0	2.0	2008	18.718685831622178	10.462609218413352	False	strict	152	StarCraft: Brood War	Strategy	PC	False	0.16666666666666666	Korea, Republic of	Asia	Eastern Asia	0.038	1986-1990	18-22	0
2057	Light	Lee Jae Ho	32960.0	kr	Korea, Republic of	356808.9800000001	225.0	False	2006-04-27	2025-01-15	18.72142368240931	1990-03-28	225.0	1990.0	3.0	28.0	1.0	2006	16.082135523613964	12.784958650148832	False	strict	762	StarCraft: Remastered	Strategy	PC	True	0.7644444444444445	Korea, Republic of	Asia	Eastern Asia	0.038	1986-1990	16-18	0
2058	Shuttle	Kim Yoon Joong	33058.0	kr	Korea, Republic of	193747.17000000007	142.0	False	2008-07-13	2025-01-15	16.50924024640657	1990-07-04	142.0	1990.0	7.0	4.0	3.0	2008	18.026009582477755	12.174314502009697	False	strict	762	StarCraft: Remastered	Strategy	PC	True	0.7746478873239436	Korea, Republic of	Asia	Eastern Asia	0.038	1986-1990	18-22	1
2059	maGma	Park Moon Ki	31985.0	kr	Korea, Republic of	469.52	3.0	False	2008-07-13	2009-04-04	0.7255304585900069	1987-07-27	3.0	1987.0	7.0	27.0	3.0	2008	20.9637234770705	6.153838466092241	False	strict	152	StarCraft: Brood War	Strategy	PC	False	0.3333333333333333	Korea, Republic of	Asia	Eastern Asia	0.038	1986-1990	18-22	1
2060	Much	Park Yeong Min	30694.0	kr	Korea, Republic of	22041.81	16.0	False	2005-07-30	2009-08-30	4.084873374401095	1984-01-13	16.0	1984.0	1.0	13.0	1.0	2005	21.544147843942504	10.00074175060279	False	strict	152	StarCraft: Brood War	Strategy	PC	False	0.1875	Korea, Republic of	Asia	Eastern Asia	0.038	<=1985	18-22	0
2061	Thezerg	Jung Yung Chul	32244.0	kr	Korea, Republic of	1976.7700000000002	5.0	False	2008-07-13	2009-08-22	1.108829568788501	1988-04-11	5.0	1988.0	4.0	11.0	2.0	2008	20.254620123203285	7.589725226351955	False	strict	152	StarCraft: Brood War	Strategy	PC	False	0.2	Korea, Republic of	Asia	Eastern Asia	0.038	1986-1990	18-22	0
2062	MuJuK	Park Dae Kyung	31679.0	kr	Korea, Republic of	657.6600000000001	4.0	False	2007-11-17	2009-04-04	1.379876796714579	1986-09-24	4.0	1986.0	9.0	24.0	3.0	2007	21.14715947980835	6.490207468130992	False	strict	152	StarCraft: Brood War	Strategy	PC	False	0.5	Korea, Republic of	Asia	Eastern Asia	0.038	1986-1990	18-22	1
2064	Mind	Park Sung Gyoon	33514.0	kr	Korea, Republic of	228853.29000000004	111.0	False	2006-05-11	2024-11-29	18.55441478439425	1991-10-03	111.0	1991.0	10.0	3.0	4.0	2006	14.603696098562628	12.340840791809516	False	strict	152	StarCraft: Brood War	Strategy	PC	True	0.6216216216216216	Korea, Republic of	Asia	Eastern Asia	0.038	1991-1995	<16	1
2065	FireFist	Kim Jae Choon	31818.0	kr	Korea, Republic of	2607.12	6.0	False	2006-04-27	2010-05-29	4.087611225188227	1987-02-10	6.0	1987.0	2.0	10.0	1.0	2006	19.208761122518823	7.86638493425795	False	strict	152	StarCraft: Brood War	Strategy	PC	False	0.16666666666666666	Korea, Republic of	Asia	Eastern Asia	0.038	1986-1990	18-22	0
2066	Sea	Yum Bo Sung	32961.0	kr	Korea, Republic of	91613.62000000001	68.0	False	2006-06-23	2025-01-01	18.527036276522928	1990-03-29	68.0	1990.0	3.0	29.0	1.0	2006	16.23545516769336	11.42534614491328	False	strict	152	StarCraft: Brood War	Strategy	PC	False	0.20588235294117646	Korea, Republic of	Asia	Eastern Asia	0.038	1986-1990	16-18	0
2067	watch	Cho Jae Geol	33605.0	kr	Korea, Republic of	111991.54	23.0	False	2008-06-14	2015-08-29	7.2060232717316905	1992-01-02	23.0	1992.0	1.0	2.0	1.0	2008	16.449007529089666	11.62618754091602	False	strict	164	League of Legends	Multiplayer Online Battle Arena	PC	True	0.9130434782608695	Korea, Republic of	Asia	Eastern Asia	0.038	1991-1995	16-18	0
2068	HiyA	Ku Sung Hoon	32710.0	kr	Korea, Republic of	59762.04000000001	35.0	False	2007-08-12	2024-12-05	17.31690622861054	1989-07-21	35.0	1989.0	7.0	21.0	3.0	2007	18.05886379192334	10.998142688660113	False	strict	152	StarCraft: Brood War	Strategy	PC	False	0.22857142857142856	Korea, Republic of	Asia	Eastern Asia	0.038	1986-1990	18-22	1
2069	RuBy	Min Chan Ki	32896.0	kr	Korea, Republic of	5365.070000000001	12.0	False	2007-11-17	2022-07-16	14.661190965092402	1990-01-23	12.0	1990.0	1.0	23.0	1.0	2007	17.815195071868583	8.587851075999254	False	strict	152	StarCraft: Brood War	Strategy	PC	False	0.08333333333333333	Korea, Republic of	Asia	Eastern Asia	0.038	1986-1990	16-18	0
2070	SoO	Park Jong Soo	32284.0	kr	Korea, Republic of	152.65	4.0	False	2008-07-13	2009-04-04	0.7255304585900069	1988-05-21	4.0	1988.0	5.0	21.0	2.0	2008	20.145106091718002	5.034677288576494	False	strict	152	StarCraft: Brood War	Strategy	PC	False	0.5	Korea, Republic of	Asia	Eastern Asia	0.038	1986-1990	18-22	0
2071	Shine	Lee Young Han	33474.0	kr	Korea, Republic of	97261.70999999999	97.0	False	2006-05-11	2024-11-29	18.55441478439425	1991-08-24	97.0	1991.0	8.0	24.0	3.0	2006	14.713210130047912	11.485170947028369	False	strict	762	StarCraft: Remastered	Strategy	PC	False	0.32989690721649484	Korea, Republic of	Asia	Eastern Asia	0.038	1991-1995	<16	1
2072	Miracle	Park Dong Soo	32394.0	kr	Korea, Republic of	155.42000000000002	2.0	False	2009-04-04	2009-08-22	0.38329911019849416	1988-09-08	2.0	1988.0	9.0	8.0	3.0	2009	20.569472963723477	5.052544697173466	False	strict	152	StarCraft: Brood War	Strategy	PC	False	0.0	Korea, Republic of	Asia	Eastern Asia	0.038	1986-1990	18-22	1
2073	Really	Park Sang Woo	32510.0	kr	Korea, Republic of	3086.88	8.0	False	2008-07-13	2011-06-11	2.9103353867214237	1989-01-02	8.0	1989.0	1.0	2.0	1.0	2008	19.526351813826146	8.035240050285967	False	strict	152	StarCraft: Brood War	Strategy	PC	False	0.125	Korea, Republic of	Asia	Eastern Asia	0.038	1986-1990	18-22	0
2074	910.0	Kang Gu Yeol	32196.0	kr	Korea, Republic of	3890.38	3.0	False	2007-07-14	2009-04-04	1.7248459958932238	1988-02-23	3.0	1988.0	2.0	23.0	1.0	2007	19.38672142368241	8.266519129485598	False	strict	152	StarCraft: Brood War	Strategy	PC	False	0.0	Korea, Republic of	Asia	Eastern Asia	0.038	1986-1990	18-22	0
2075	HoeJJa	Koh Kang Min	32756.0	kr	Korea, Republic of	5450.92	5.0	False	2008-07-13	2013-08-03	5.0568104038329915	1989-09-05	5.0	1989.0	9.0	5.0	3.0	2008	18.85284052019165	8.60372311919446	False	strict	151	StarCraft II	Strategy	PC	True	0.6	Korea, Republic of	Asia	Eastern Asia	0.038	1986-1990	18-22	1
2076	go.go	Kim Chang Hee	32642.0	kr	Korea, Republic of	8347.08	14.0	False	2007-07-14	2010-05-22	2.855578370978782	1989-05-14	14.0	1989.0	5.0	14.0	2.0	2007	18.16563997262149	9.029786851284857	False	strict	152	StarCraft: Brood War	Strategy	PC	False	0.14285714285714285	Korea, Republic of	Asia	Eastern Asia	0.038	1986-1990	18-22	0
2077	BestGod	Kim Min Je	31742.0	kr	Korea, Republic of	191.39	4.0	False	2008-07-13	2009-04-04	0.7255304585900069	1986-11-26	4.0	1986.0	11.0	26.0	4.0	2008	21.6290212183436	5.259524561828881	False	strict	152	StarCraft: Brood War	Strategy	PC	False	0.5	Korea, Republic of	Asia	Eastern Asia	0.038	1986-1990	18-22	1
2078	Crank	Choi Jae Won	32749.0	kr	Korea, Republic of	36107.840000000004	38.0	False	2011-11-09	2023-08-13	11.759069130732374	1989-08-29	38.0	1989.0	8.0	29.0	3.0	2011	22.195756331279945	10.494292989690159	False	strict	151	StarCraft II	Strategy	PC	False	0.4473684210526316	Korea, Republic of	Asia	Eastern Asia	0.038	1986-1990	22-25	1
2082	Mireille	Emil Niklasson	32282.0	se	Sweden	3048.74	4.0	False	2005-05-08	2006-12-03	1.571526351813826	1988-05-19	4.0	1988.0	5.0	19.0	2.0	2005	16.969199178644764	8.022811620066179	False	strict	152	StarCraft: Brood War	Strategy	PC	False	0.0	Sweden	Europe	Northern Europe	0.007	1986-1990	16-18	0
2084	Kr0ne	Joshua Begehr	32251.0	de	Germany	20569.959999999995	10.0	False	2007-06-17	2010-12-05	3.468856947296372	1988-04-18	10.0	1988.0	4.0	18.0	2.0	2007	19.16221765913758	9.931635651465628	False	strict	217	FIFA 09	Sports	Console	True	0.6	Germany	Europe	Western Europe	0.057	1986-1990	18-22	0
2085	hero	Daniel Schellhase	30541.0	de	Germany	88111.44999999998	22.0	False	2003-10-18	2010-12-05	7.132101300479124	1983-08-13	22.0	1983.0	8.0	13.0	3.0	2003	20.18069815195072	11.386369118625593	False	strict	219	FIFA 07	Sports	Console	False	0.4090909090909091	Germany	Europe	Western Europe	0.057	<=1985	18-22	1
2086	Pio	Piotr Zajkowski	32161.0	pl	Poland	3181.92	2.0	False	2008-08-24	2009-11-15	1.2265571526351813	1988-01-19	2.0	1988.0	1.0	19.0	1.0	2008	20.5968514715948	8.065554293444405	False	strict	217	FIFA 09	Sports	Console	False	0.5	Poland	Europe	Eastern Europe	0.081	1986-1990	18-22	0
2090	iamgrunt	Kang Byung Geon	30592.0	kr	Korea, Republic of	132785.33000000002	19.0	False	2001-11-07	2011-11-05	9.99315537303217	1983-10-03	19.0	1983.0	10.0	3.0	4.0	2001	18.09719370294319	11.796496573979132	False	strict	179	Age of Empires II	Strategy	PC	False	0.3157894736842105	Korea, Republic of	Asia	Eastern Asia	0.038	<=1985	18-22	1
2091	TheDemon	Max Laub	33572.0	de	Germany	2500.0	1.0	False	2008-11-09	2008-11-09	0.0	1991-11-30	1.0	1991.0	11.0	30.0	4.0	2008	16.944558521560573	7.824445930877619	False	strict	177	Age of Empires III	Strategy	PC	False	0.0	Germany	Europe	Western Europe	0.057	1991-1995	16-18	1
2092	BeBe	Marius Craciun	32552.0	ro	Romania	14813.279999999999	6.0	False	2008-08-24	2012-07-29	3.9288158795345653	1989-02-13	6.0	1989.0	2.0	13.0	1.0	2008	19.526351813826146	9.603346859434168	False	strict	218	FIFA 08	Sports	Console	False	0.16666666666666666	Romania	Europe	Eastern Europe	0.227	1986-1990	18-22	0
2093	LastNight	Pedro Caiado	33099.0	pt	Portugal	9986.31	3.0	False	2008-03-09	2012-03-24	4.041067761806982	1990-08-14	3.0	1990.0	8.0	14.0	3.0	2008	17.568788501026695	9.209070566113851	False	strict	218	FIFA 08	Sports	Console	False	0.0	Portugal	Europe	Southern Europe	0.076	1986-1990	16-18	1
2094	Patan	Juan Sotullo	30016.0	ar	Argentina	7000.0	3.0	False	2008-11-09	2013-12-01	5.059548254620124	1982-03-06	3.0	1982.0	3.0	6.0	1.0	2008	26.680355920602327	8.853808274977197	False	strict	218	FIFA 08	Sports	Console	False	0.0	Argentina	Americas	Latin America and the Caribbean	0.264	<=1985	>25	0
2095	MrRASER	Nikolay Frontov	32477.0	ru	Russian Federation	22000.0	5.0	False	2006-08-21	2008-11-09	2.220396988364134	1988-11-30	5.0	1988.0	11.0	30.0	4.0	2006	17.72210814510609	9.99884318585288	False	strict	277	Need for Speed: ProStreet	Racing	Console	False	0.0	Russian Federation	Europe	Eastern Europe	0.169	1986-1990	16-18	1
2096	ProStreet	Valery Nikolaev	32965.0	ru	Russian Federation	9100.0	4.0	False	2006-08-21	2008-11-09	2.220396988364134	1990-04-02	4.0	1990.0	4.0	2.0	2.0	2006	16.386036960985628	9.116139576577355	False	strict	277	Need for Speed: ProStreet	Racing	Console	False	0.0	Russian Federation	Europe	Eastern Europe	0.169	1986-1990	16-18	0
2097	Steffan	Steffan Amende	32681.0	nl	Netherlands	20163.59	5.0	False	2006-10-22	2010-07-04	3.698836413415469	1989-06-22	5.0	1989.0	6.0	22.0	2.0	2006	17.333333333333332	9.911683374841902	False	strict	173	Need for Speed Carbon	Racing	PC	False	0.0	Netherlands	Europe	Western Europe	0.013	1986-1990	16-18	0
2098	Handewasser	Wouter van Someren	33478.0	nl	Netherlands	30849.62	5.0	False	2007-03-18	2010-10-03	3.5455167693360714	1991-08-28	5.0	1991.0	8.0	28.0	3.0	2007	15.553730321697467	10.336912126376319	False	strict	180	Project Gotham Racing 3	Racing	Console	False	0.0	Netherlands	Europe	Western Europe	0.013	1991-1995	16-18	1
2099	Live	Ben Morris	32631.0	gb	United Kingdom	5000.0	1.0	False	2008-11-09	2008-11-09	0.0	1989-05-03	1.0	1989.0	5.0	3.0	2.0	2008	19.520876112251884	8.517393171418904	False	strict	181	Project Gotham Racing 4	Racing	Console	False	0.0	United Kingdom	Europe	Northern Europe	0.083	1986-1990	18-22	0
2100	SteVeK	Stefan Koenigsmark	33141.0	at	Austria	2500.0	1.0	False	2008-11-09	2008-11-09	0.0	1990-09-25	1.0	1990.0	9.0	25.0	3.0	2008	18.12457221081451	7.824445930877619	False	strict	181	Project Gotham Racing 4	Racing	Console	False	0.0	Austria	Europe	Western Europe	0.033	1986-1990	18-22	1
2101	Parfait	Raghav Phadke	33263.0	us	United States	8850.0	6.0	False	2004-07-17	2008-10-05	4.219028062970568	1991-01-25	6.0	1991.0	1.0	25.0	1.0	2004	13.475701574264203	9.088285725968877	False	strict	177	Age of Empires III	Strategy	PC	False	0.16666666666666666	United States	Americas	Northern America	0.169	1991-1995	<16	0
2102	Black Mamba	Jeremy Florence	31985.0	us	United States	87500.0	4.0	False	2006-08-20	2007-12-15	1.319644079397673	1987-07-27	4.0	1987.0	7.0	27.0	3.0	2006	19.066392881587955	11.37940550085183	False	strict	192	Dead or Alive 4	Fighting Game	Console	False	0.5	United States	Americas	Northern America	0.169	1986-1990	18-22	1
2103	SkatanMilla	Niklas Lagerborg	31941.0	se	Sweden	9465.79	5.0	False	2007-10-07	2014-06-15	6.6885694729637235	1987-06-13	5.0	1987.0	6.0	13.0	2.0	2007	20.317590691307323	9.155545163565336	False	strict	192	Dead or Alive 4	Fighting Game	Console	False	0.0	Sweden	Europe	Northern Europe	0.007	1986-1990	18-22	0
2104	Delfin-1	Victor Munoz	33114.0	es	Spain	9663.59	2.0	False	2007-03-18	2007-10-07	0.5557837097878165	1990-08-29	2.0	1990.0	8.0	29.0	3.0	2007	16.550308008213552	9.176223969635544	False	strict	219	FIFA 07	Sports	Console	False	0.0	Spain	Europe	Southern Europe	0.043	1986-1990	16-18	1
2105	Slavkov	Ognyan Tomov	30733.0	bg	Bulgaria	4000.0	1.0	False	2007-10-07	2007-10-07	0.0	1984-02-21	1.0	1984.0	2.0	21.0	1.0	2007	23.6249144421629	8.294299608857235	False	strict	219	FIFA 07	Sports	Console	False	0.0	Bulgaria	Europe	Eastern Europe	0.208	<=1985	22-25	0
2106	Offbeat_Ninja	Ryan Ward	32130.0	ca	Canada	37600.0	4.0	False	2006-10-22	2008-07-28	1.7659137577002053	1987-12-19	4.0	1987.0	12.0	19.0	4.0	2006	18.84188911704312	10.534785924769006	False	strict	192	Dead or Alive 4	Fighting Game	Console	False	0.5	Canada	Americas	Northern America	0.052	1986-1990	18-22	1
2107	El Divino Xmas	Israel Navidad	29795.0	mx	Mexico	14000.0	3.0	False	2006-10-22	2008-07-28	1.7659137577002053	1981-07-28	3.0	1981.0	7.0	28.0	3.0	2006	25.234770704996578	9.546884034617925	False	strict	192	Dead or Alive 4	Fighting Game	Console	True	0.6666666666666666	Mexico	Americas	Latin America and the Caribbean	0.358	<=1985	>25	1
2109	katuninken	Inui Tomoyuki	31194.0	jp	Japan	15000.0	1.0	False	2005-11-20	2005-11-20	0.0	1985-05-27	1.0	1985.0	5.0	27.0	2.0	2005	20.484599589322382	9.61587214452889	False	strict	193	Dead or Alive Ultimate	Fighting Game	Console	False	0.0	Japan	Asia	Eastern Asia	0.059	<=1985	18-22	0
2110	Tetra	Wilson Chia	29948.0	sg	Singapore	18000.0	3.0	False	2005-11-20	2007-12-15	2.0670773442847366	1981-12-28	3.0	1981.0	12.0	28.0	4.0	2005	23.89596167008898	9.798182590890704	False	strict	193	Dead or Alive Ultimate	Fighting Game	Console	False	0.3333333333333333	Singapore	Asia	South-eastern Asia	0.031	<=1985	22-25	1
2111	shinobi	Han Dong Heon	29262.0	kr	Korea, Republic of	5000.0	1.0	False	2005-11-20	2005-11-20	0.0	1980-02-11	1.0	1980.0	2.0	11.0	1.0	2005	25.7741273100616	8.517393171418904	False	strict	193	Dead or Alive Ultimate	Fighting Game	Console	False	0.0	Korea, Republic of	Asia	Eastern Asia	0.038	<=1985	>25	0
2113	Alexxx	Victor Gusev	30464.0	ru	Russian Federation	20000.0	5.0	False	2005-03-13	2007-08-12	2.414784394250513	1983-05-28	5.0	1983.0	5.0	28.0	2.0	2005	21.793292265571527	9.90353755128617	False	strict	221	FIFA 05	Sports	Console	False	0.0	Russian Federation	Europe	Eastern Europe	0.169	<=1985	18-22	0
2114	Alan	Alan Enileev	32504.0	ru	Russian Federation	24600.0	5.0	False	2006-08-21	2008-09-14	2.0670773442847366	1988-12-27	5.0	1988.0	12.0	27.0	4.0	2006	17.648186173853524	10.110542371500753	False	strict	174	Need for Speed: Most Wanted	Racing	PC	False	0.0	Russian Federation	Europe	Eastern Europe	0.169	1986-1990	16-18	1
2115	chompr	Wesley Cwiklo	32242.0	us	United States	88500.0	7.0	False	2006-07-09	2007-12-15	1.434633812457221	1988-04-09	7.0	1988.0	4.0	9.0	2.0	2006	18.247775496235455	11.390769130367211	False	strict	180	Project Gotham Racing 3	Racing	Console	False	0.2857142857142857	United States	Americas	Northern America	0.169	1986-1990	18-22	0
2116	Mclaren_F1	Christopher Högfeldt	33335.0	se	Sweden	18110.0	3.0	False	2006-10-22	2022-04-19	15.490759753593428	1991-04-07	3.0	1991.0	4.0	7.0	2.0	2006	15.542778918548938	9.804274767464536	False	strict	569	RaceRoom Racing Experience	Racing	PC	False	0.3333333333333333	Sweden	Europe	Northern Europe	0.007	1991-1995	16-18	0
2117	FinPro	Erno Kuronen	31166.0	fi	Finland	18682.239999999998	4.0	False	2006-10-22	2008-07-28	1.7659137577002053	1985-04-29	4.0	1985.0	4.0	29.0	2.0	2006	21.481177275838466	9.835382144280022	False	strict	180	Project Gotham Racing 3	Racing	Console	False	0.5	Finland	Europe	Northern Europe	0.021	<=1985	18-22	0
2119	Day[9]	Sean Plott	31590.0	us	United States	3900.0	2.0	False	2005-09-10	2006-09-17	1.0184804928131417	1986-06-27	2.0	1986.0	6.0	27.0	2.0	2005	19.20602327173169	8.268988209506656	False	strict	152	StarCraft: Brood War	Strategy	PC	False	0.0	United States	Americas	Northern America	0.169	1986-1990	18-22	0
2120	LongWalk	Phil Crawford	33169.0	us	United States	29289.19	13.0	False	2006-09-17	2021-05-30	14.699520876112253	1990-10-23	13.0	1990.0	10.0	23.0	4.0	2006	15.901437371663244	10.285007926656322	False	strict	158	WarCraft III	Strategy	PC	False	0.0	United States	Americas	Northern America	0.169	1986-1990	16-18	1
2121	Speed	Rodrigo Nunes	33080.0	br	Brazil	12800.0	2.0	False	2006-10-29	2007-10-07	0.9390828199863107	1990-07-26	2.0	1990.0	7.0	26.0	3.0	2006	16.26009582477755	9.45727857185611	False	strict	173	Need for Speed Carbon	Racing	PC	False	0.0	Brazil	Americas	Latin America and the Caribbean	0.39	1986-1990	16-18	1
2122	BURBERRYqq	You-Chen Liu	31256.0	tw	Taiwan, Republic of China	3000.0	1.0	False	2007-10-07	2007-10-07	0.0	1985-07-28	1.0	1985.0	7.0	28.0	3.0	2007	22.193018480492814	8.006700845440367	False	strict	180	Project Gotham Racing 3	Racing	Console	False	0.0	Taiwan, Republic of China	Asia	Eastern Asia		<=1985	22-25	1
2123	styla	Dennis Schellhase	30541.0	de	Germany	76696.44	15.0	False	2003-10-18	2010-12-05	7.132101300479124	1983-08-13	15.0	1983.0	8.0	13.0	3.0	2003	20.18069815195072	11.24762361000563	False	strict	223	FIFA 03	Sports	Console	True	0.5333333333333333	Germany	Europe	Western Europe	0.057	<=1985	18-22	1
2124	eDuYepp	Eduardo Torralbo	31486.0	es	Spain	5000.0	1.0	False	2005-11-20	2005-11-20	0.0	1986-03-15	1.0	1986.0	3.0	15.0	1.0	2005	19.685147159479808	8.517393171418904	False	strict	221	FIFA 05	Sports	Console	False	0.0	Spain	Europe	Southern Europe	0.043	1986-1990	18-22	0
2125	GearGG	Giovani Magri	33203.0	br	Brazil	20000.0	1.0	False	2005-11-20	2005-11-20	0.0	1990-11-26	1.0	1990.0	11.0	26.0	4.0	2005	14.984257357973991	9.90353755128617	False	strict	175	Need for Speed: Underground 2	Racing	Console	False	0.0	Brazil	Americas	Latin America and the Caribbean	0.39	1986-1990	<16	1
2126	Godsmack	Danilo Barros	31765.0	br	Brazil	10000.0	1.0	False	2005-11-20	2005-11-20	0.0	1986-12-19	1.0	1986.0	12.0	19.0	4.0	2005	18.921286789869953	9.210440366976517	False	strict	175	Need for Speed: Underground 2	Racing	Console	False	0.0	Brazil	Americas	Latin America and the Caribbean	0.39	1986-1990	18-22	1
2127	MrKot	Konstantin Vanisov	28440.0	ru	Russian Federation	5279.77	2.0	False	2005-08-21	2005-11-20	0.24914442162902123	1977-11-11	2.0	1977.0	11.0	11.0	4.0	2005	27.77549623545517	8.571827199400994	False	strict	175	Need for Speed: Underground 2	Racing	Console	False	0.0	Russian Federation	Europe	Eastern Europe	0.169	<=1985	>25	1
2128	Volcano	Choi Dae Han	30287.0	kr	Korea, Republic of	30000.0	2.0	False	2003-10-18	2004-10-10	0.9801505817932923	1982-12-02	2.0	1982.0	12.0	2.0	4.0	2003	20.876112251882272	10.308985993422082	False	strict	222	FIFA 04	Sports	Console	False	0.0	Korea, Republic of	Asia	Eastern Asia	0.038	<=1985	18-22	1
2129	EliteCarrico	Bruno Carrico	31295.0	br	Brazil	10000.0	1.0	False	2004-10-10	2004-10-10	0.0	1985-09-05	1.0	1985.0	9.0	5.0	3.0	2004	19.096509240246405	9.210440366976517	False	strict	222	FIFA 04	Sports	Console	False	0.0	Brazil	Americas	Latin America and the Caribbean	0.39	<=1985	18-22	1
2130	smeyer	Daniel Rasche	32355.0	de	Germany	5000.0	1.0	False	2004-10-10	2004-10-10	0.0	1988-07-31	1.0	1988.0	7.0	31.0	3.0	2004	16.194387405886378	8.517393171418904	False	strict	222	FIFA 04	Sports	Console	False	0.0	Germany	Europe	Western Europe	0.057	1986-1990	16-18	1
2131	Sliver	Niklas Timmermann	32144.0	de	Germany	25354.23	5.0	False	2004-10-10	2010-07-04	5.730321697467488	1988-01-02	5.0	1988.0	1.0	2.0	1.0	2004	16.772073921971252	10.140740299377091	False	strict	227	Need for Speed: Underground	Racing	PC	False	0.0	Germany	Europe	Western Europe	0.057	1986-1990	16-18	0
2132	LordOfGround	Yoo Myung Chun	29602.0	kr	Korea, Republic of	10000.0	1.0	False	2004-10-10	2004-10-10	0.0	1981-01-16	1.0	1981.0	1.0	16.0	1.0	2004	23.731690622861056	9.210440366976517	False	strict	227	Need for Speed: Underground	Racing	PC	False	0.0	Korea, Republic of	Asia	Eastern Asia	0.038	<=1985	22-25	0
2133	andinhovsen	Andre Luiz de Macedo	30342.0	br	Brazil	5000.0	1.0	False	2004-10-10	2004-10-10	0.0	1983-01-26	1.0	1983.0	1.0	26.0	1.0	2004	21.7056810403833	8.517393171418904	False	strict	227	Need for Speed: Underground	Racing	PC	False	0.0	Brazil	Americas	Latin America and the Caribbean	0.39	<=1985	18-22	0
2134	KingTuur	Arthur Vankan	32280.0	nl	Netherlands	20000.0	2.0	False	2004-10-10	2005-03-13	0.4216290212183436	1988-05-17	2.0	1988.0	5.0	17.0	2.0	2004	16.399726214921287	9.90353755128617	False	strict	228	Project Gotham Racing 2	Racing	Console	False	0.0	Netherlands	Europe	Western Europe	0.013	1986-1990	16-18	0
2135	Sackl	Juergen Unger	32229.0	at	Austria	10000.0	2.0	False	2004-10-10	2005-03-13	0.4216290212183436	1988-03-27	2.0	1988.0	3.0	27.0	1.0	2004	16.539356605065024	9.210440366976517	False	strict	228	Project Gotham Racing 2	Racing	Console	False	0.0	Austria	Europe	Western Europe	0.033	1986-1990	16-18	0
2136	Prooff	Max Begemann	31773.0	nl	Netherlands	5000.0	1.0	False	2004-10-10	2004-10-10	0.0	1986-12-27	1.0	1986.0	12.0	27.0	4.0	2004	17.78781656399726	8.517393171418904	False	strict	228	Project Gotham Racing 2	Racing	Console	False	0.0	Netherlands	Europe	Western Europe	0.013	1986-1990	16-18	1
2139	Yosh	Sherwin Mahbod	31618.0	us	United States	1050.0	2.0	False	2005-09-10	2009-09-13	4.008213552361396	1986-07-25	2.0	1986.0	7.0	25.0	3.0	2005	19.129363449691994	6.957497370876951	False	strict	152	StarCraft: Brood War	Strategy	PC	False	0.5	United States	Americas	Northern America	0.169	1986-1990	18-22	1
2141	Saiyan	Ryan Danford	31340.0	us	United States	58585.0	32.0	False	2004-02-22	2018-09-16	14.565366187542779	1985-10-20	32.0	1985.0	10.0	20.0	4.0	2004	18.340862422997947	10.978251039172248	False	strict	154	Halo 2	First-Person Shooter	Console	True	0.9375	United States	Americas	Northern America	0.169	<=1985	18-22	1
2142	Fonzi	Alfonso Chartier	31539.0	us	United States	36950.0	32.0	False	2005-02-27	2007-09-23	2.568104038329911	1986-05-07	32.0	1986.0	5.0	7.0	2.0	2005	18.811772758384667	10.517347989609593	False	strict	154	Halo 2	First-Person Shooter	Console	True	0.65625	United States	Americas	Northern America	0.169	1986-1990	18-22	0
2146	Fisker	Christer Eriksson	30965.0	se	Sweden	65296.52	29.0	False	2002-07-07	2007-09-03	5.158110882956879	1984-10-10	29.0	1984.0	10.0	10.0	4.0	2002	17.738535249828885	11.086709335982828	False	strict	162	Counter-Strike	First-Person Shooter	PC	True	1.0	Sweden	Europe	Northern Europe	0.007	<=1985	16-18	1
2147	HeatoN	Emil Christensen	30847.0	se	Sweden	81379.12999999999	35.0	False	2001-05-13	2022-09-18	21.349760438056126	1984-06-14	35.0	1984.0	6.0	14.0	2.0	2001	16.91170431211499	11.306886418998495	False	strict	162	Counter-Strike	First-Person Shooter	PC	True	1.0	Sweden	Europe	Northern Europe	0.007	<=1985	16-18	0
2148	Potti	Tommy Ingemarsson	29482.0	se	Sweden	65395.86	25.0	False	2000-12-11	2005-12-18	5.018480492813142	1980-09-18	25.0	1980.0	9.0	18.0	3.0	2000	20.229979466119097	11.08822952406025	False	strict	162	Counter-Strike	First-Person Shooter	PC	True	1.0	Sweden	Europe	Northern Europe	0.007	<=1985	18-22	1
2151	Ksharp	Kyle Miller	30915.0	us	United States	49730.0	24.0	False	2000-12-17	2008-11-18	7.920602327173169	1984-08-21	24.0	1984.0	8.0	21.0	3.0	2000	16.32306639288159	10.814383760092976	False	strict	162	Counter-Strike	First-Person Shooter	PC	True	1.0	United States	Americas	Northern America	0.169	<=1985	16-18	1
2152	Moto	Dave Geffon	30161.0	us	United States	45266.66	21.0	False	2001-04-15	2006-10-29	5.538672142368241	1982-07-29	21.0	1982.0	7.0	29.0	3.0	2001	18.713210130047912	10.720348149233203	False	strict	162	Counter-Strike	First-Person Shooter	PC	True	1.0	United States	Americas	Northern America	0.169	<=1985	18-22	1
2155	calc	Jonas Gundersen	30394.0	dk	Denmark	7893.02	10.0	False	2003-03-16	2006-02-19	2.9322381930184807	1983-03-19	10.0	1983.0	3.0	19.0	1.0	2003	19.991786447638603	8.973860789789383	False	strict	162	Counter-Strike	First-Person Shooter	PC	True	1.0	Denmark	Europe	Northern Europe	0.003	<=1985	18-22	0
2157	NituZ	Uffe Sønderskov	30861.0	dk	Denmark	4094.04	3.0	False	2001-09-02	2003-10-18	2.1245722108145104	1984-06-28	3.0	1984.0	6.0	28.0	2.0	2001	17.180013689253936	8.317531764249232	False	strict	162	Counter-Strike	First-Person Shooter	PC	True	1.0	Denmark	Europe	Northern Europe	0.003	<=1985	16-18	0
2163	OmniRocket	Marco Jongerius	30997.0	nl	Netherlands	4250.0	2.0	False	2002-11-03	2003-10-18	0.9555099247091033	1984-11-11	2.0	1984.0	11.0	11.0	4.0	2002	17.976728268309376	8.35490952835879	False	strict	223	FIFA 03	Sports	Console	False	0.5	Netherlands	Europe	Western Europe	0.013	<=1985	16-18	1
2165	gamerno1	Alex Holzhammer	31196.0	de	Germany	2020.2	2.0	False	2002-11-03	2006-08-27	3.813826146475017	1985-05-29	2.0	1985.0	5.0	29.0	2.0	2002	17.43189596167009	7.6114466734177535	False	strict	220	FIFA 06	Sports	Console	False	0.5	Germany	Europe	Western Europe	0.057	<=1985	16-18	0
2167	Ph4ntom	Stephen Cloete	31155.0	za	South Africa	2040.54	3.0	False	2002-11-03	2018-09-16	15.868583162217659	1985-04-18	3.0	1985.0	4.0	18.0	2.0	2002	17.544147843942504	7.621459704003881	False	strict	159	Quake III Arena	First-Person Shooter	PC	False	0.0	South Africa	Africa	Sub-Saharan Africa	0.388	<=1985	16-18	0
2169	mty	Ma Tian Yuan	29588.0	cn	China	4750.0	2.0	False	2001-12-09	2002-11-03	0.9007529089664613	1981-01-02	2.0	1981.0	1.0	2.0	1.0	2001	20.933607118412045	8.46611040118692	False	strict	152	StarCraft: Brood War	Strategy	PC	False	0.5	China	Asia	Eastern Asia	0.132	<=1985	18-22	0
2170	R0X	Frank Aartman	30384.0	nl	Netherlands	8988.5	4.0	False	2001-12-09	2005-09-17	3.7727583846680357	1983-03-09	4.0	1983.0	3.0	9.0	1.0	2001	18.754277891854894	9.10381250856635	False	strict	182	Unreal Tournament	First-Person Shooter	PC	True	0.75	Netherlands	Europe	Western Europe	0.013	<=1985	18-22	0
2181	Champion	Francesco Di Dio	29352.0	it	Italy	10000.0	1.0	False	2001-12-09	2001-12-09	0.0	1980-05-11	1.0	1980.0	5.0	11.0	2.0	2001	21.579739904175224	9.210440366976517	False	strict	229	FIFA 2001	Sports	Console	False	0.0	Italy	Europe	Southern Europe	0.043	<=1985	18-22	0
2184	H.O.T-Forever	Gyung Kang Doh	29913.0	kr	Korea, Republic of	40090.49	14.0	False	2000-05-16	2008-07-13	8.158795345653662	1981-11-23	14.0	1981.0	11.0	23.0	4.0	2000	18.477754962354553	10.598919371321555	False	strict	152	StarCraft: Brood War	Strategy	PC	False	0.42857142857142855	Korea, Republic of	Asia	Eastern Asia	0.038	<=1985	18-22	1
2185	ChoJJa	Jo Yong Ho	31029.0	kr	Korea, Republic of	91106.45	28.0	False	2002-06-22	2007-02-24	4.676249144421629	1984-12-13	28.0	1984.0	12.0	13.0	4.0	2002	17.522245037645447	11.419794858170032	False	strict	152	StarCraft: Brood War	Strategy	PC	False	0.25	Korea, Republic of	Asia	Eastern Asia	0.038	<=1985	16-18	1
2186	Kingdom	Wook Park Yong	30656.0	kr	Korea, Republic of	65152.31	20.0	False	2001-05-05	2022-04-01	20.906228610540726	1983-12-06	20.0	1983.0	12.0	6.0	4.0	2001	17.412731006160165	11.084498387095111	False	strict	152	StarCraft: Brood War	Strategy	PC	False	0.35	Korea, Republic of	Asia	Eastern Asia	0.038	<=1985	16-18	1
2187	Zeus	Gyu Jun Tae	30725.0	kr	Korea, Republic of	24822.699999999997	16.0	False	2002-10-05	2017-04-26	14.557152635181383	1984-02-13	16.0	1984.0	2.0	13.0	1.0	2002	18.642026009582477	10.119554120976234	False	strict	152	StarCraft: Brood War	Strategy	PC	False	0.375	Korea, Republic of	Asia	Eastern Asia	0.038	<=1985	18-22	0
2188	Goodfriend	Min Lee Byung	31736.0	kr	Korea, Republic of	38360.65	16.0	False	2003-11-30	2008-07-26	4.654346338124572	1986-11-20	16.0	1986.0	11.0	20.0	4.0	2003	17.026694045174537	10.554813541628105	False	strict	152	StarCraft: Brood War	Strategy	PC	False	0.25	Korea, Republic of	Asia	Eastern Asia	0.038	1986-1990	16-18	1
2189	Anytime	Jong Oh Yeong	31703.0	kr	Korea, Republic of	61604.299999999996	11.0	False	2005-11-05	2009-07-26	3.7207392197125255	1986-10-18	11.0	1986.0	10.0	18.0	4.0	2005	19.04996577686516	11.028503184781512	False	strict	152	StarCraft: Brood War	Strategy	PC	False	0.36363636363636365	Korea, Republic of	Asia	Eastern Asia	0.038	1986-1990	18-22	1
2190	Casy	Wook Han Dong	31680.0	kr	Korea, Republic of	66204.8	10.0	False	2004-07-31	2009-08-22	5.059548254620124	1986-09-25	10.0	1986.0	9.0	25.0	3.0	2004	17.848049281314168	11.10052335138033	False	strict	152	StarCraft: Brood War	Strategy	PC	False	0.2	Korea, Republic of	Asia	Eastern Asia	0.038	1986-1990	16-18	1
2191	JJu	Byun Eun Jong	30370.0	kr	Korea, Republic of	37624.6	16.0	False	2003-06-22	2007-08-04	4.117727583846681	1983-02-23	16.0	1983.0	2.0	23.0	1.0	2003	20.32580424366872	10.53543994876788	False	strict	152	StarCraft: Brood War	Strategy	PC	False	0.3125	Korea, Republic of	Asia	Eastern Asia	0.038	<=1985	18-22	0
2192	ShinHwA	Choi Ka Ram	31057.0	kr	Korea, Republic of	18500.760000000002	4.0	False	2006-06-23	2008-07-13	2.0561259411362083	1985-01-10	4.0	1985.0	1.0	10.0	1.0	2006	21.44832306639288	9.825621141676491	False	strict	152	StarCraft: Brood War	Strategy	PC	True	0.75	Korea, Republic of	Asia	Eastern Asia	0.038	<=1985	18-22	0
2193	ZergMaN	Park Sung Joon	30983.0	kr	Korea, Republic of	18170.379999999997	6.0	False	2006-01-21	2007-08-04	1.5331964407939767	1984-10-28	6.0	1984.0	10.0	28.0	4.0	2006	21.232032854209447	9.807603107873298	False	strict	152	StarCraft: Brood War	Strategy	PC	False	0.3333333333333333	Korea, Republic of	Asia	Eastern Asia	0.038	<=1985	18-22	1
2195	Child	Kim Nam Gi	31258.0	kr	Korea, Republic of	2656.6000000000004	4.0	False	2006-06-23	2008-07-13	2.0561259411362083	1985-07-30	4.0	1985.0	7.0	30.0	3.0	2006	20.89801505817933	7.885178738859031	False	strict	152	StarCraft: Brood War	Strategy	PC	False	0.25	Korea, Republic of	Asia	Eastern Asia	0.038	<=1985	18-22	1
2196	Pusan	Park Ji Ho	31061.0	kr	Korea, Republic of	17826.21	19.0	False	2003-10-11	2024-04-09	20.49555099247091	1985-01-14	19.0	1985.0	1.0	14.0	1.0	2003	18.7378507871321	9.788481220766924	False	strict	152	StarCraft: Brood War	Strategy	PC	False	0.2631578947368421	Korea, Republic of	Asia	Eastern Asia	0.038	<=1985	18-22	0
2197	Stay	Yeong Hoon Park	30951.0	kr	Korea, Republic of	10836.42	3.0	False	2004-07-17	2008-07-13	3.9890485968514717	1984-09-26	3.0	1984.0	9.0	26.0	3.0	2004	19.805612594113622	9.290760239285312	False	strict	152	StarCraft: Brood War	Strategy	PC	True	0.6666666666666666	Korea, Republic of	Asia	Eastern Asia	0.038	<=1985	18-22	1
2198	TT	Park Sung Hoon	31159.0	kr	Korea, Republic of	13101.99	8.0	False	2004-02-28	2008-08-09	4.446269678302532	1985-04-22	8.0	1985.0	4.0	22.0	2.0	2004	18.85284052019165	9.48059572742029	False	strict	152	StarCraft: Brood War	Strategy	PC	True	0.75	Korea, Republic of	Asia	Eastern Asia	0.038	<=1985	18-22	0
2199	FirebatHero	Lee Sung Eun	32204.0	kr	Korea, Republic of	33398.159999999996	22.0	False	2006-11-18	2024-06-22	17.593429158110883	1988-03-02	22.0	1988.0	3.0	2.0	1.0	2006	18.713210130047912	10.416286028947933	False	strict	152	StarCraft: Brood War	Strategy	PC	False	0.2727272727272727	Korea, Republic of	Asia	Eastern Asia	0.038	1986-1990	18-22	0
2200	Canata	Ko In Kyu	31953.0	kr	Korea, Republic of	30797.53	21.0	False	2005-07-30	2010-09-11	5.117043121149897	1987-06-25	21.0	1987.0	6.0	25.0	2.0	2005	18.09719370294319	10.335222240549957	False	strict	152	StarCraft: Brood War	Strategy	PC	False	0.23809523809523808	Korea, Republic of	Asia	Eastern Asia	0.038	1986-1990	18-22	0
2201	JiHyun	Lee Jae Hwang	31670.0	kr	Korea, Republic of	10127.1	7.0	False	2006-01-21	2008-08-09	2.5489390828199863	1986-09-15	7.0	1986.0	9.0	15.0	3.0	2006	19.351129363449694	9.223069017952907	False	strict	152	StarCraft: Brood War	Strategy	PC	True	0.7142857142857143	Korea, Republic of	Asia	Eastern Asia	0.038	1986-1990	18-22	1
2202	Jy	Jang Yook	32395.0	kr	Korea, Republic of	2134.07	2.0	False	2006-11-18	2007-02-24	0.2683093771389459	1988-09-09	2.0	1988.0	9.0	9.0	3.0	2006	18.190280629705683	7.666254712010493	False	strict	152	StarCraft: Brood War	Strategy	PC	False	0.0	Korea, Republic of	Asia	Eastern Asia	0.038	1986-1990	18-22	1
2203	Yooi	Han Seung Yup	31081.0	kr	Korea, Republic of	6529.86	6.0	False	2003-06-22	2007-02-24	3.676933607118412	1985-02-03	6.0	1985.0	2.0	3.0	1.0	2003	18.379192334017795	8.784293913445675	False	strict	152	StarCraft: Brood War	Strategy	PC	False	0.5	Korea, Republic of	Asia	Eastern Asia	0.038	<=1985	18-22	0
2204	Dongrae	Lee Hak Ju	31711.0	kr	Korea, Republic of	10139.570000000002	5.0	False	2007-02-24	2008-11-22	1.7440109514031485	1986-10-26	5.0	1986.0	10.0	26.0	4.0	2007	20.331279945242983	9.224299488583034	False	strict	152	StarCraft: Brood War	Strategy	PC	False	0.4	Korea, Republic of	Asia	Eastern Asia	0.038	1986-1990	18-22	1
2205	Movie	Jin Young Hwa	33115.0	kr	Korea, Republic of	63896.950000000004	33.0	False	2008-07-13	2024-12-17	16.42984257357974	1990-08-30	33.0	1990.0	8.0	30.0	3.0	2008	17.869952087611225	11.065042558473856	False	strict	152	StarCraft: Brood War	Strategy	PC	False	0.21212121212121213	Korea, Republic of	Asia	Eastern Asia	0.038	1986-1990	16-18	1
2206	Calm	Kim Yoon Hwan	32672.0	kr	Korea, Republic of	109595.29999999996	36.0	False	2006-05-11	2024-08-05	18.236824093086927	1989-06-13	36.0	1989.0	6.0	13.0	2.0	2006	16.908966461327857	11.604558893802112	False	strict	152	StarCraft: Brood War	Strategy	PC	False	0.4166666666666667	Korea, Republic of	Asia	Eastern Asia	0.038	1986-1990	16-18	0
2207	Pure	Park Sae Jung	32893.0	kr	Korea, Republic of	13900.639999999998	13.0	False	2008-07-13	2015-02-15	6.5927446954141	1990-01-20	13.0	1990.0	1.0	20.0	1.0	2008	18.477754962354553	9.53976209777054	False	strict	152	StarCraft: Brood War	Strategy	PC	False	0.07692307692307693	Korea, Republic of	Asia	Eastern Asia	0.038	1986-1990	18-22	0
2208	Kwanro	Han Sang Bong	32925.0	kr	Korea, Republic of	47553.54	20.0	False	2007-11-17	2015-10-29	7.94798083504449	1990-02-21	20.0	1990.0	2.0	21.0	1.0	2007	17.73579739904175	10.769632541859503	False	strict	152	StarCraft: Brood War	Strategy	PC	False	0.05	Korea, Republic of	Asia	Eastern Asia	0.038	1986-1990	16-18	0
2209	type-b	Moon Sung Jin	32490.0	kr	Korea, Republic of	9992.949999999999	8.0	False	2008-07-13	2010-05-22	1.8562628336755647	1988-12-13	8.0	1988.0	12.0	13.0	4.0	2008	19.581108829568787	9.209735188889834	False	strict	152	StarCraft: Brood War	Strategy	PC	False	0.125	Korea, Republic of	Asia	Eastern Asia	0.038	1986-1990	18-22	1
2210	ggaemo	Kim Kyung Mo	32394.0	kr	Korea, Republic of	65406.46000000001	47.0	False	2008-01-27	2024-12-21	16.90075290896646	1988-09-08	47.0	1988.0	9.0	8.0	3.0	2008	19.38398357289528	11.0883915982184	False	strict	762	StarCraft: Remastered	Strategy	PC	True	0.851063829787234	Korea, Republic of	Asia	Eastern Asia	0.038	1986-1990	18-22	1
2211	HoGiL	Kim Sang Wook	33330.0	kr	Korea, Republic of	5532.63	10.0	False	2008-03-08	2011-02-19	2.951403148528405	1991-04-02	10.0	1991.0	4.0	2.0	2.0	2008	16.933607118412045	8.618599298697152	False	strict	152	StarCraft: Brood War	Strategy	PC	False	0.1	Korea, Republic of	Asia	Eastern Asia	0.038	1991-1995	16-18	0
2212	FrOzen	Kim Dong Kun	32476.0	kr	Korea, Republic of	18738.16	14.0	False	2006-05-11	2011-05-19	5.021218343600274	1988-11-29	14.0	1988.0	11.0	29.0	4.0	2006	17.44558521560575	9.838370730881708	False	strict	152	StarCraft: Brood War	Strategy	PC	False	0.35714285714285715	Korea, Republic of	Asia	Eastern Asia	0.038	1986-1990	16-18	1
2213	GuemChi	Kim Seung Hyun	32820.0	kr	Korea, Republic of	13471.39	21.0	False	2008-07-13	2024-02-01	15.553730321697467	1989-11-08	21.0	1989.0	11.0	8.0	4.0	2008	18.677618069815196	9.508397684994213	False	strict	762	StarCraft: Remastered	Strategy	PC	False	0.2857142857142857	Korea, Republic of	Asia	Eastern Asia	0.038	1986-1990	18-22	1
2214	BarrackS	Hwang Byung Yung	33443.0	kr	Korea, Republic of	76462.04000000001	64.0	False	2010-01-17	2024-12-31	14.954140999315538	1991-07-24	64.0	1991.0	7.0	24.0	3.0	2010	18.48596851471595	11.244562765811317	False	strict	762	StarCraft: Remastered	Strategy	PC	True	0.78125	Korea, Republic of	Asia	Eastern Asia	0.038	1991-1995	18-22	1
2215	Reality	Kim Ki Hyun	34126.0	kr	Korea, Republic of	29979.419999999995	50.0	False	2010-01-17	2016-09-11	6.650239561943874	1993-06-06	50.0	1993.0	6.0	6.0	2.0	2010	16.61601642710472	10.308299780898018	False	strict	151	StarCraft II	Strategy	PC	False	0.08	Korea, Republic of	Asia	Eastern Asia	0.038	1991-1995	16-18	0
2217	Jaehoon	Kim Jae Hoon	32772.0	kr	Korea, Republic of	7423.46	16.0	False	2008-07-13	2019-09-01	11.134839151266256	1989-09-21	16.0	1989.0	9.0	21.0	3.0	2008	18.809034907597535	8.912535233753417	False	strict	762	StarCraft: Remastered	Strategy	PC	False	0.3125	Korea, Republic of	Asia	Eastern Asia	0.038	1986-1990	18-22	1
2218	Horang2	Lee Kyung Min	33618.0	kr	Korea, Republic of	42287.83	30.0	False	2008-06-14	2024-12-10	16.490075290896645	1992-01-15	30.0	1992.0	1.0	15.0	1.0	2008	16.413415468856947	10.652278263968899	False	strict	762	StarCraft: Remastered	Strategy	PC	False	0.5	Korea, Republic of	Asia	Eastern Asia	0.038	1991-1995	16-18	0
2219	Hyuk	Park Jae Hyuk	31878.0	kr	Korea, Republic of	33282.45	40.0	False	2008-07-13	2024-12-18	16.432580424366872	1987-04-11	40.0	1987.0	4.0	11.0	2.0	2008	21.256673511293634	10.412815555427596	False	strict	762	StarCraft: Remastered	Strategy	PC	False	0.45	Korea, Republic of	Asia	Eastern Asia	0.038	1986-1990	18-22	0
2220	RorO	Shin No Yeol	33257.0	kr	Korea, Republic of	79910.06	24.0	False	2008-07-13	2014-07-26	6.034223134839151	1991-01-19	24.0	1991.0	1.0	19.0	1.0	2008	17.481177275838466	11.288669545203568	False	strict	151	StarCraft II	Strategy	PC	False	0.125	Korea, Republic of	Asia	Eastern Asia	0.038	1991-1995	16-18	0
2221	Hydra	Shin Dong Won	33485.0	kr	Korea, Republic of	211295.73999999985	132.0	False	2010-05-22	2016-11-04	6.455852156057495	1991-09-04	132.0	1991.0	9.0	4.0	3.0	2010	18.713210130047912	12.261018775184136	False	strict	151	StarCraft II	Strategy	PC	False	0.045454545454545456	Korea, Republic of	Asia	Eastern Asia	0.038	1991-1995	18-22	1
2222	Modesty	Kim Hyun Woo	33644.0	kr	Korea, Republic of	18269.840000000004	14.0	False	2010-05-22	2019-11-29	9.522245037645447	1992-02-10	14.0	1992.0	2.0	10.0	1.0	2010	18.27789185489391	9.813061625326636	False	strict	152	StarCraft: Brood War	Strategy	PC	False	0.07142857142857142	Korea, Republic of	Asia	Eastern Asia	0.038	1991-1995	18-22	0
2223	Killer	Park Joon Oh	33779.0	kr	Korea, Republic of	52887.98999999999	47.0	False	2010-05-22	2024-12-17	14.573579739904176	1992-06-24	47.0	1992.0	6.0	24.0	2.0	2010	17.908281998631075	10.875950467640216	False	strict	762	StarCraft: Remastered	Strategy	PC	False	0.46808510638297873	Korea, Republic of	Asia	Eastern Asia	0.038	1991-1995	16-18	0
2224	TY	Jun Tae Yang	34595.0	kr	Korea, Republic of	727444.4199999998	177.0	False	2008-07-13	2025-01-08	16.490075290896645	1994-09-18	177.0	1994.0	9.0	18.0	3.0	2008	13.817932922655714	13.497294251158356	False	strict	151	StarCraft II	Strategy	PC	False	0.14689265536723164	Korea, Republic of	Asia	Eastern Asia	0.038	1991-1995	<16	1
2225	hyvaa	Shin Dae Kun	33351.0	kr	Korea, Republic of	21739.320000000003	21.0	False	2008-07-13	2020-03-25	11.698836413415469	1991-04-23	21.0	1991.0	4.0	23.0	2.0	2008	17.22381930184805	9.986923879978095	False	strict	151	StarCraft II	Strategy	PC	False	0.2857142857142857	Korea, Republic of	Asia	Eastern Asia	0.038	1991-1995	16-18	0
2226	Paralyze	Jung Kyung Doo	33892.0	kr	Korea, Republic of	15990.99	13.0	False	2011-01-29	2024-05-13	13.286789869952088	1992-10-15	13.0	1992.0	10.0	15.0	4.0	2011	18.288843258042437	9.679843250867384	False	strict	151	StarCraft II	Strategy	PC	False	0.3076923076923077	Korea, Republic of	Asia	Eastern Asia	0.038	1991-1995	18-22	1
2227	Free	Yoon Yong Tae	32338.0	kr	Korea, Republic of	66030.51999999999	44.0	False	2006-04-27	2024-12-05	18.60917180013689	1988-07-14	44.0	1988.0	7.0	14.0	3.0	2006	17.78507871321013	11.09788748276313	False	strict	152	StarCraft: Brood War	Strategy	PC	False	0.2727272727272727	Korea, Republic of	Asia	Eastern Asia	0.038	1986-1990	16-18	1
2228	Action	Kim Seong Dae	33717.0	kr	Korea, Republic of	114172.64000000003	83.0	False	2010-05-29	2024-11-04	14.43668720054757	1992-04-23	83.0	1992.0	4.0	23.0	2.0	2010	18.09719370294319	11.645475726442953	False	strict	762	StarCraft: Remastered	Strategy	PC	True	0.6626506024096386	Korea, Republic of	Asia	Eastern Asia	0.038	1991-1995	18-22	0
2229	Tyson	Park Soo Bum	33217.0	kr	Korea, Republic of	20301.649999999994	23.0	False	2008-07-13	2024-12-25	16.451745379876797	1990-12-10	23.0	1990.0	12.0	10.0	4.0	2008	17.590691307323752	9.91850669838195	False	strict	762	StarCraft: Remastered	Strategy	PC	True	0.6086956521739131	Korea, Republic of	Asia	Eastern Asia	0.038	1986-1990	16-18	1
2230	Soulkey	Kim Min Chul	33582.0	kr	Korea, Republic of	510558.64999999956	234.0	False	2011-01-29	2025-01-08	13.943874058863791	1991-12-10	234.0	1991.0	12.0	10.0	4.0	2011	19.137577002053387	13.143262755990055	False	strict	762	StarCraft: Remastered	Strategy	PC	True	0.6410256410256411	Korea, Republic of	Asia	Eastern Asia	0.038	1991-1995	18-22	1
2231	Violet	Woo Jung Ho	32416.0	kr	Korea, Republic of	3451.71	5.0	False	2008-07-13	2011-01-29	2.546201232032854	1988-09-30	5.0	1988.0	9.0	30.0	3.0	2008	19.783709787816566	8.146914708922429	False	strict	152	StarCraft: Brood War	Strategy	PC	False	0.2	Korea, Republic of	Asia	Eastern Asia	0.038	1986-1990	18-22	1
2232	MIsO	Han Doo Yeol	33946.0	kr	Korea, Republic of	19697.54	24.0	False	2011-01-29	2022-11-16	11.797399041752225	1992-12-08	24.0	1992.0	12.0	8.0	4.0	2011	18.140999315537304	9.888299800304548	False	strict	762	StarCraft: Remastered	Strategy	PC	False	0.375	Korea, Republic of	Asia	Eastern Asia	0.038	1991-1995	18-22	1
2234	Great	Cha Myung Hwan	32839.0	kr	Korea, Republic of	21626.0	8.0	False	2008-07-13	2011-06-11	2.9103353867214237	1989-11-27	8.0	1989.0	11.0	27.0	4.0	2008	18.625598904859686	9.981697813072689	False	strict	152	StarCraft: Brood War	Strategy	PC	False	0.25	Korea, Republic of	Asia	Eastern Asia	0.038	1986-1990	18-22	1
2235	Tempest	Park Jae Yung	32331.0	kr	Korea, Republic of	5773.82	5.0	False	2006-10-24	2011-01-29	4.265571526351814	1988-07-07	5.0	1988.0	7.0	7.0	3.0	2006	18.297056810403834	8.661262366073068	False	strict	152	StarCraft: Brood War	Strategy	PC	False	0.0	Korea, Republic of	Asia	Eastern Asia	0.038	1986-1990	18-22	1
2236	Stats	Kim Dae Yeob	33739.0	kr	Korea, Republic of	637665.08	226.0	False	2008-07-13	2024-09-08	16.15605749486653	1992-05-15	226.0	1992.0	5.0	15.0	2.0	2008	16.161533196440793	13.365570039732948	False	strict	151	StarCraft II	Strategy	PC	False	0.08849557522123894	Korea, Republic of	Asia	Eastern Asia	0.038	1991-1995	16-18	0
2237	Suny	Nam Seung Hyun	32786.0	kr	Korea, Republic of	89.67	2.0	False	2008-07-13	2011-01-29	2.546201232032854	1989-10-05	2.0	1989.0	10.0	5.0	4.0	2008	18.770704996577688	4.507226541657965	False	strict	152	StarCraft: Brood War	Strategy	PC	False	0.5	Korea, Republic of	Asia	Eastern Asia	0.038	1986-1990	18-22	1
2238	Brave	Lim Tae Gyu	33474.0	kr	Korea, Republic of	128.76	1.0	False	2010-09-11	2010-09-11	0.0	1991-08-24	1.0	1991.0	8.0	24.0	3.0	2010	19.04996577686516	4.865686590367103	False	strict	152	StarCraft: Brood War	Strategy	PC	False	0.0	Korea, Republic of	Asia	Eastern Asia	0.038	1991-1995	18-22	1
2239	Ssak	Choi Ho Seon	32553.0	kr	Korea, Republic of	80792.74000000002	60.0	False	2010-09-11	2025-01-03	14.313483915126625	1989-02-14	60.0	1989.0	2.0	14.0	1.0	2010	21.571526351813826	11.2996547662603	False	strict	762	StarCraft: Remastered	Strategy	PC	True	0.6	Korea, Republic of	Asia	Eastern Asia	0.038	1986-1990	18-22	0
2240	815.0	Bae Byung Woo	32060.0	kr	Korea, Republic of	9964.29	10.0	False	2008-07-13	2024-12-25	16.451745379876797	1987-10-10	10.0	1987.0	10.0	10.0	4.0	2008	20.758384668035593	9.206863334079943	False	strict	762	StarCraft: Remastered	Strategy	PC	True	0.8	Korea, Republic of	Asia	Eastern Asia	0.038	1986-1990	18-22	1
2241	PerfectMan	Kim Tae Gyoon	33315.0	kr	Korea, Republic of	576.17	2.0	False	2010-05-22	2011-02-19	0.7474332648870636	1991-03-18	2.0	1991.0	3.0	18.0	1.0	2010	19.17864476386037	6.358136850496991	False	strict	152	StarCraft: Brood War	Strategy	PC	False	0.0	Korea, Republic of	Asia	Eastern Asia	0.038	1991-1995	18-22	0
2242	Special	Lee Dong Jun	32344.0	kr	Korea, Republic of	125.72	2.0	False	2008-07-13	2010-05-22	1.8562628336755647	1988-07-20	2.0	1988.0	7.0	20.0	3.0	2008	19.980835044490075	4.841979928066116	False	strict	152	StarCraft: Brood War	Strategy	PC	False	0.5	Korea, Republic of	Asia	Eastern Asia	0.038	1986-1990	18-22	1
2243	Lomo	Son Ju Heung	32915.0	kr	Korea, Republic of	25898.570000000003	9.0	False	2007-11-17	2010-05-22	2.510609171800137	1990-02-11	9.0	1990.0	2.0	11.0	1.0	2007	17.763175906913073	10.161981645233206	False	strict	152	StarCraft: Brood War	Strategy	PC	False	0.3333333333333333	Korea, Republic of	Asia	Eastern Asia	0.038	1986-1990	16-18	0
2244	PianO	Lim Jin Mook	32219.0	kr	Korea, Republic of	26189.069999999996	30.0	False	2006-05-11	2024-12-25	18.625598904859686	1988-03-17	30.0	1988.0	3.0	17.0	1.0	2006	18.1492128678987	10.173135610274054	False	strict	762	StarCraft: Remastered	Strategy	PC	False	0.4666666666666667	Korea, Republic of	Asia	Eastern Asia	0.038	1986-1990	18-22	0
2245	Rumble	Yoon Jong Min	31456.0	kr	Korea, Republic of	15996.52	9.0	False	2005-07-30	2008-11-01	3.2580424366872007	1986-02-13	9.0	1986.0	2.0	13.0	1.0	2005	19.457905544147845	9.680188989208176	False	strict	152	StarCraft: Brood War	Strategy	PC	True	0.5555555555555556	Korea, Republic of	Asia	Eastern Asia	0.038	1986-1990	18-22	0
2246	JuNi	Yoo Jun Hee	32818.0	kr	Korea, Republic of	3838.25	6.0	False	2008-07-13	2013-08-03	5.0568104038329915	1989-11-06	6.0	1989.0	11.0	6.0	4.0	2008	18.68309377138946	8.253032314005802	False	strict	151	StarCraft II	Strategy	PC	True	0.6666666666666666	Korea, Republic of	Asia	Eastern Asia	0.038	1986-1990	18-22	1
2247	s2	Lee Seung Suk	32931.0	kr	Korea, Republic of	5117.46	10.0	False	2006-10-24	2013-08-10	6.795345653661875	1990-02-27	10.0	1990.0	2.0	27.0	1.0	2006	16.654346338124572	8.5406088915398	False	strict	151	StarCraft II	Strategy	PC	False	0.4	Korea, Republic of	Asia	Eastern Asia	0.038	1986-1990	16-18	0
2248	Shark	Seo Gyung Jong	31843.0	kr	Korea, Republic of	4136.889999999999	6.0	False	2003-10-11	2008-11-01	5.059548254620124	1987-03-07	6.0	1987.0	3.0	7.0	1.0	2003	16.5968514715948	8.327941275061871	False	strict	152	StarCraft: Brood War	Strategy	PC	False	0.3333333333333333	Korea, Republic of	Asia	Eastern Asia	0.038	1986-1990	16-18	0
2249	JoJoBa	Kim Dae Kyum	31191.0	kr	Korea, Republic of	77.5	1.0	False	2008-11-01	2008-11-01	0.0	1985-05-24	1.0	1985.0	5.0	24.0	2.0	2008	23.44147843942505	4.363098624788363	False	strict	152	StarCraft: Brood War	Strategy	PC	False	0.0	Korea, Republic of	Asia	Eastern Asia	0.038	<=1985	22-25	0
2250	Justin	Won Jong Seo	32011.0	kr	Korea, Republic of	8137.4400000000005	8.0	False	2006-04-27	2008-11-01	2.516084873374401	1987-08-22	8.0	1987.0	8.0	22.0	3.0	2006	18.680355920602327	9.004353794438462	False	strict	152	StarCraft: Brood War	Strategy	PC	False	0.25	Korea, Republic of	Asia	Eastern Asia	0.038	1986-1990	18-22	1
2251	HerO_V_	Han Dong Hoon	31791.0	kr	Korea, Republic of	1337.14	5.0	False	2006-04-27	2008-11-22	2.5735797399041753	1987-01-14	5.0	1987.0	1.0	14.0	1.0	2006	19.28268309377139	7.199035868996205	False	strict	152	StarCraft: Brood War	Strategy	PC	False	0.2	Korea, Republic of	Asia	Eastern Asia	0.038	1986-1990	18-22	0
2252	Shudder	Oh Chung Hoon	33005.0	kr	Korea, Republic of	2671.43	2.0	False	2007-11-17	2007-12-22	0.09582477754962354	1990-05-12	2.0	1990.0	5.0	12.0	2.0	2007	17.516769336071185	7.890743449852704	False	strict	152	StarCraft: Brood War	Strategy	PC	False	0.0	Korea, Republic of	Asia	Eastern Asia	0.038	1986-1990	16-18	0
2253	DarkElf	Kim Sung Ki	31795.0	kr	Korea, Republic of	4847.889999999999	4.0	False	2006-04-27	2008-07-13	2.212183436002738	1987-01-18	4.0	1987.0	1.0	18.0	1.0	2006	19.27173169062286	8.486505091758332	False	strict	152	StarCraft: Brood War	Strategy	PC	False	0.25	Korea, Republic of	Asia	Eastern Asia	0.038	1986-1990	18-22	0
2255	TerAtO	Park Jeong Gil	31459.0	kr	Korea, Republic of	8669.81	6.0	False	2003-06-22	2006-11-11	3.3894592744695413	1986-02-16	6.0	1986.0	2.0	16.0	1.0	2003	17.34428473648186	9.067717491016223	False	strict	152	StarCraft: Brood War	Strategy	PC	False	0.5	Korea, Republic of	Asia	Eastern Asia	0.038	1986-1990	16-18	0
2256	Silver	Shim So Myung	30952.0	kr	Korea, Republic of	27043.94	4.0	False	2003-11-30	2007-03-03	3.2553045859000687	1984-09-27	4.0	1984.0	9.0	27.0	3.0	2003	19.173169062286107	10.205255205778386	False	strict	152	StarCraft: Brood War	Strategy	PC	False	0.25	Korea, Republic of	Asia	Eastern Asia	0.038	<=1985	18-22	1
2257	DaezanG	Park Dae Man	30591.0	kr	Korea, Republic of	8265.17	3.0	False	2005-02-26	2008-07-13	3.375770020533881	1983-10-02	3.0	1983.0	10.0	2.0	4.0	2005	21.404517453798768	9.019926561034888	False	strict	152	StarCraft: Brood War	Strategy	PC	True	0.6666666666666666	Korea, Republic of	Asia	Eastern Asia	0.038	<=1985	18-22	1
2258	LongDary	Kim Se Hyun	31428.0	kr	Korea, Republic of	1984.0300000000002	3.0	False	2006-04-27	2012-09-08	6.368240930869268	1986-01-16	3.0	1986.0	1.0	16.0	1.0	2006	20.27652292950034	7.593389306357211	False	strict	152	StarCraft: Brood War	Strategy	PC	False	0.3333333333333333	Korea, Republic of	Asia	Eastern Asia	0.038	1986-1990	18-22	0
2259	OversKy	Lee Joo Yeong	30736.0	kr	Korea, Republic of	4089.7000000000003	6.0	False	2004-02-28	2008-07-13	4.372347707049966	1984-02-24	6.0	1984.0	2.0	24.0	1.0	2004	20.01095140314853	8.316471383536758	False	strict	152	StarCraft: Brood War	Strategy	PC	True	0.6666666666666666	Korea, Republic of	Asia	Eastern Asia	0.038	<=1985	18-22	0
2260	Sheis	Park Jung Wook	32008.0	kr	Korea, Republic of	8331.77	4.0	False	2007-07-14	2008-07-13	0.999315537303217	1987-08-19	4.0	1987.0	8.0	19.0	3.0	2007	19.901437371663246	9.027951212897245	False	strict	152	StarCraft: Brood War	Strategy	PC	False	0.5	Korea, Republic of	Asia	Eastern Asia	0.038	1986-1990	18-22	1
2261	keke	Lim Dong Hyuk	31863.0	kr	Korea, Republic of	1045.05	3.0	False	2006-10-24	2008-07-13	1.7193702943189597	1987-03-27	3.0	1987.0	3.0	27.0	1.0	2006	19.578370978781656	6.952776444629658	False	strict	152	StarCraft: Brood War	Strategy	PC	False	0.3333333333333333	Korea, Republic of	Asia	Eastern Asia	0.038	1986-1990	18-22	0
2262	Chalrenge	Lee Seung Hoon	31939.0	kr	Korea, Republic of	545.05	3.0	False	2007-07-14	2008-08-09	1.0732375085557837	1987-06-11	3.0	1987.0	6.0	11.0	2.0	2007	20.09034907597536	6.302710546643738	False	strict	152	StarCraft: Brood War	Strategy	PC	True	0.6666666666666666	Korea, Republic of	Asia	Eastern Asia	0.038	1986-1990	18-22	0
2264	Orion	Kwun Soo Hyun	32314.0	kr	Korea, Republic of	14335.039999999999	3.0	False	2007-11-17	2009-01-10	1.1498973305954825	1988-06-20	3.0	1988.0	6.0	20.0	2.0	2007	19.408624229979466	9.57053192538939	False	strict	152	StarCraft: Brood War	Strategy	PC	False	0.0	Korea, Republic of	Asia	Eastern Asia	0.038	1986-1990	18-22	0
2265	LuCifer	Lee Young Ho	32420.0	kr	Korea, Republic of	2529.76	3.0	False	2007-11-17	2008-07-26	0.6899383983572895	1988-10-04	3.0	1988.0	10.0	4.0	4.0	2007	19.11841204654346	7.836274931868862	False	strict	152	StarCraft: Brood War	Strategy	PC	False	0.3333333333333333	Korea, Republic of	Asia	Eastern Asia	0.038	1986-1990	18-22	1
2266	Hery	Kim Yoon Hwan	32150.0	kr	Korea, Republic of	3217.68	5.0	False	2005-07-30	2008-07-13	2.954140999315537	1988-01-08	5.0	1988.0	1.0	8.0	1.0	2005	17.557837097878167	8.076726616602748	False	strict	152	StarCraft: Brood War	Strategy	PC	True	0.6	Korea, Republic of	Asia	Eastern Asia	0.038	1986-1990	16-18	0
2267	Doctor.K	Kwun Oh Hyuk	31091.0	kr	Korea, Republic of	691.0	4.0	False	2008-07-13	2009-03-21	0.6872005475701575	1985-02-13	4.0	1985.0	2.0	13.0	1.0	2008	23.411362080766597	6.539585955617669	False	strict	152	StarCraft: Brood War	Strategy	PC	False	0.5	Korea, Republic of	Asia	Eastern Asia	0.038	<=1985	22-25	0
2268	INnoVation	Lee Shin Hyung	34175.0	kr	Korea, Republic of	799192.6599999998	297.0	False	2010-01-23	2023-05-18	13.314168377823409	1993-07-25	297.0	1993.0	7.0	25.0	3.0	2010	16.49828884325804	13.591358573352082	False	strict	151	StarCraft II	Strategy	PC	False	0.09764309764309764	Korea, Republic of	Asia	Eastern Asia	0.038	1991-1995	16-18	1
2269	Saint	Kim Dong Hyun	32154.0	kr	Korea, Republic of	1813.51	3.0	False	2008-07-13	2019-06-30	10.962354551676933	1988-01-12	3.0	1988.0	1.0	12.0	1.0	2008	20.501026694045173	7.503570737798038	False	strict	152	StarCraft: Brood War	Strategy	PC	False	0.3333333333333333	Korea, Republic of	Asia	Eastern Asia	0.038	1986-1990	18-22	0
2270	Crazy	Lim Jung Hyun	33216.0	kr	Korea, Republic of	7314.459999999999	7.0	False	2010-01-23	2013-08-10	3.5455167693360714	1990-12-09	7.0	1990.0	12.0	9.0	4.0	2010	19.123887748117728	8.897745195961015	False	strict	151	StarCraft II	Strategy	PC	False	0.2857142857142857	Korea, Republic of	Asia	Eastern Asia	0.038	1986-1990	18-22	1
2271	Classic	Kim Doh Woo	33569.0	kr	Korea, Republic of	682687.2599999999	319.0	False	2010-08-28	2025-07-25	14.907597535934292	1991-11-27	319.0	1991.0	11.0	27.0	4.0	2010	18.751540041067763	13.433793606832555	False	strict	151	StarCraft II	Strategy	PC	False	0.07836990595611286	Korea, Republic of	Asia	Eastern Asia	0.038	1991-1995	18-22	1
2272	sOs	Kim Yoo Jin	34258.0	kr	Korea, Republic of	665449.84	105.0	False	2011-02-19	2023-10-21	12.668035592060233	1993-10-16	105.0	1993.0	10.0	16.0	4.0	2011	17.34428473648186	13.40822004481761	False	strict	151	StarCraft II	Strategy	PC	False	0.19047619047619047	Korea, Republic of	Asia	Eastern Asia	0.038	1991-1995	16-18	1
2273	Grape	Yoo Byung Joon	34146.0	kr	Korea, Republic of	4525.0	2.0	False	2011-06-11	2012-08-04	1.1498973305954825	1993-06-26	2.0	1993.0	6.0	26.0	2.0	2011	17.95756331279945	8.417593826193484	False	strict	152	StarCraft: Brood War	Strategy	PC	False	0.0	Korea, Republic of	Asia	Eastern Asia	0.038	1991-1995	16-18	0
2274	Dear	Baek Dong Jun	34449.0	kr	Korea, Republic of	249172.39	101.0	False	2011-06-11	2023-04-02	11.808350444900753	1994-04-25	101.0	1994.0	4.0	25.0	2.0	2011	17.127994524298426	12.42590427849242	False	strict	151	StarCraft II	Strategy	PC	False	0.15841584158415842	Korea, Republic of	Asia	Eastern Asia	0.038	1991-1995	16-18	0
2275	Navy	Kim Yung Mi	29900.0	kr	Korea, Republic of	1975.32	1.0	True	2005-04-07	2005-04-07	0.0	1981-11-10	1.0	1981.0	11.0	10.0	4.0	2005	23.405886379192335	7.588991808516247	False	strict	152	StarCraft: Brood War	Strategy	PC	False	0.0	Korea, Republic of	Asia	Eastern Asia	0.038	<=1985	22-25	1
2276	Rob	Robert Abdrakhmanov	33071.0	ru	Russian Federation	4534.620000000001	10.0	False	2006-08-21	2009-10-04	3.1211498973305956	1990-07-17	10.0	1990.0	7.0	17.0	3.0	2006	16.095824777549623	8.41971706764789	False	strict	158	WarCraft III	Strategy	PC	False	0.1	Russian Federation	Europe	Eastern Europe	0.169	1986-1990	16-18	1
2277	Legend	Luo Xian	30932.0	cn	China	40571.62	22.0	False	2006-05-11	2024-02-06	17.741273100616016	1984-09-07	22.0	1984.0	9.0	7.0	3.0	2006	21.672826830937716	10.610848733854034	False	strict	152	StarCraft: Brood War	Strategy	PC	False	0.0	China	Asia	Eastern Asia	0.132	<=1985	18-22	1
2278	Sharp	Jo Ki Seok	33770.0	kr	Korea, Republic of	178664.95000000004	125.0	False	2008-12-08	2024-12-27	16.05201916495551	1992-06-15	125.0	1992.0	6.0	15.0	2.0	2008	16.48186173853525	12.093273140182754	False	strict	762	StarCraft: Remastered	Strategy	PC	True	0.752	Korea, Republic of	Asia	Eastern Asia	0.038	1991-1995	16-18	0
2279	Terror	Lee Ye Joon	32800.0	kr	Korea, Republic of	5276.15	4.0	False	2008-07-13	2017-06-02	8.8870636550308	1989-10-19	4.0	1989.0	10.0	19.0	4.0	2008	18.732375085557837	8.571141458243293	False	strict	152	StarCraft: Brood War	Strategy	PC	False	0.5	Korea, Republic of	Asia	Eastern Asia	0.038	1986-1990	18-22	1
2280	Scarlett	Sasha Hostyn	34317.0	ca	Canada	472111.31	283.0	True	2011-09-17	2024-09-01	12.958247775496236	1993-12-14	283.0	1993.0	12.0	14.0	4.0	2011	17.75770020533881	13.064972181178545	False	strict	151	StarCraft II	Strategy	PC	False	0.11307420494699646	Canada	Americas	Northern America	0.052	1991-1995	16-18	1
2281	Aphrodite	Kim Ga Young	32451.0	kr	Korea, Republic of	9327.54	6.0	True	2011-11-13	2015-09-05	3.811088295687885	1988-11-04	6.0	1988.0	11.0	4.0	4.0	2011	23.02258726899384	9.140833797137685	False	strict	151	StarCraft II	Strategy	PC	False	0.3333333333333333	Korea, Republic of	Asia	Eastern Asia	0.038	1986-1990	22-25	1
2282	Eve	Kim Shee Yoon	33062.0	kr	Korea, Republic of	606.48	3.0	True	2012-04-28	2013-07-20	1.2265571526351813	1990-07-08	3.0	1990.0	7.0	8.0	3.0	2012	21.806981519507186	6.409319252862069	False	strict	151	StarCraft II	Strategy	PC	True	0.6666666666666666	Korea, Republic of	Asia	Eastern Asia	0.038	1986-1990	18-22	1
2298	Mihai	Mihai Avrigeanu	34030.0	ca	Canada	100.0	1.0	False	2010-11-13	2010-11-13	0.0	1993-03-02	1.0	1993.0	3.0	2.0	1.0	2010	17.700205338809035	4.61512051684126	False	strict	151	StarCraft II	Strategy	PC	False	0.0	Canada	Americas	Northern America	0.052	1991-1995	16-18	0
2301	Fuzer	Samuli Romppanen	32653.0	fi	Finland	2818.3199999999997	19.0	False	2010-11-27	2023-11-25	12.993839835728952	1989-05-25	19.0	1989.0	5.0	25.0	2.0	2010	21.508555783709788	7.944251000102727	False	strict	151	StarCraft II	Strategy	PC	False	0.05263157894736842	Finland	Europe	Northern Europe	0.021	1986-1990	18-22	0
2302	eNvious	Jere Huumo	32748.0	fi	Finland	158.51999999999998	3.0	False	2010-11-22	2010-11-29	0.019164955509924708	1989-08-28	3.0	1989.0	8.0	28.0	3.0	2010	21.234770704996578	5.072169306213528	False	strict	151	StarCraft II	Strategy	PC	False	0.0	Finland	Europe	Northern Europe	0.021	1986-1990	18-22	1
2304	Kyhol	Kyle Hollett	32490.0	ca	Canada	50.0	1.0	False	2010-12-04	2010-12-04	0.0	1988-12-13	1.0	1988.0	12.0	13.0	4.0	2010	21.973990417522245	3.9318256327243257	False	strict	151	StarCraft II	Strategy	PC	False	0.0	Canada	Americas	Northern America	0.052	1986-1990	18-22	1
2305	iNSoLeNCE	Alexander Hein	33093.0	de	Germany	8615.02	16.0	False	2006-11-16	2011-03-31	4.369609856262834	1990-08-08	16.0	1990.0	8.0	8.0	3.0	2006	16.27378507871321	9.061378540096298	False	strict	158	WarCraft III	Strategy	PC	False	0.0	Germany	Europe	Western Europe	0.057	1986-1990	16-18	1
2306	ZeuS	Dan Yoshida	32354.0	us	United States	25.0	1.0	False	2010-12-18	2010-12-18	0.0	1988-07-30	1.0	1988.0	7.0	30.0	3.0	2010	22.38466803559206	3.258096538021482	False	strict	151	StarCraft II	Strategy	PC	False	0.0	United States	Americas	Northern America	0.169	1986-1990	22-25	1
2310	iNkA	Kelby Williams	32266.0	us	United States	1000.0	4.0	False	2010-04-10	2011-10-29	1.5523613963039014	1988-05-03	4.0	1988.0	5.0	3.0	2.0	2010	21.935660506502394	6.90875477931522	False	strict	151	StarCraft II	Strategy	PC	False	0.0	United States	Americas	Northern America	0.169	1986-1990	18-22	0
2311	Illusion	Cho Jae Won	34404.0	kr	Korea, Republic of	960.0	6.0	False	2011-06-25	2012-06-30	1.0157426420260096	1994-03-11	6.0	1994.0	3.0	11.0	1.0	2011	17.28952772073922	6.8679744089702925	False	strict	151	StarCraft II	Strategy	PC	False	0.16666666666666666	Korea, Republic of	Asia	Eastern Asia	0.038	1991-1995	16-18	0
2312	Returning	Kim Dong Ho	34100.0	kr	Korea, Republic of	25.0	1.0	False	2011-07-16	2011-07-16	0.0	1993-05-11	1.0	1993.0	5.0	11.0	2.0	2011	18.17932922655715	3.258096538021482	False	strict	151	StarCraft II	Strategy	PC	False	0.0	Korea, Republic of	Asia	Eastern Asia	0.038	1991-1995	18-22	0
2315	desRow	Marc-Olivier Proulx	32767.0	ca	Canada	5608.389999999999	18.0	False	2011-08-20	2016-03-20	4.583162217659138	1989-09-16	18.0	1989.0	9.0	16.0	3.0	2011	21.924709103353866	8.632197258201876	False	strict	151	StarCraft II	Strategy	PC	False	0.05555555555555555	Canada	Americas	Northern America	0.052	1986-1990	18-22	1
2316	LuckyFool	Rob Griesemer	32220.0	us	United States	25.0	1.0	False	2011-09-17	2011-09-17	0.0	1988-03-18	1.0	1988.0	3.0	18.0	1.0	2011	23.498973305954827	3.258096538021482	False	strict	151	StarCraft II	Strategy	PC	False	0.0	United States	Americas	Northern America	0.169	1986-1990	22-25	0
2317	SyNc	Max Kap	33449.0	us	United States	25.0	1.0	False	2011-09-17	2011-09-17	0.0	1991-07-30	1.0	1991.0	7.0	30.0	3.0	2011	20.134154688569474	3.258096538021482	False	strict	151	StarCraft II	Strategy	PC	False	0.0	United States	Americas	Northern America	0.169	1991-1995	18-22	1
2318	Time	Patrick Allen	32415.0	ca	Canada	25.0	1.0	False	2011-10-01	2011-10-01	0.0	1988-09-29	1.0	1988.0	9.0	29.0	3.0	2011	23.003422313483917	3.258096538021482	False	strict	151	StarCraft II	Strategy	PC	False	0.0	Canada	Americas	Northern America	0.052	1986-1990	22-25	1
2321	DdoRo	Moon Jung Ho	32655.0	ca	Canada	2007.95	4.0	False	2011-08-15	2013-03-29	1.620807665982204	1989-05-27	4.0	1989.0	5.0	27.0	2.0	2011	22.217659137577	7.6053674765012405	False	strict	151	StarCraft II	Strategy	PC	False	0.25	Canada	Americas	Northern America	0.052	1986-1990	22-25	0
2325	TheMarine	Kim Jeong Min	30110.0	kr	Korea, Republic of	36228.350000000006	16.0	False	2000-01-28	2006-01-21	5.982203969883641	1982-06-08	16.0	1982.0	6.0	8.0	2.0	2000	17.639972621492127	10.497624842795254	False	strict	152	StarCraft: Brood War	Strategy	PC	False	0.3125	Korea, Republic of	Asia	Eastern Asia	0.038	<=1985	16-18	0
2326	Louder	David Fells	29635.0	us	United States	2450.0	3.0	False	2008-10-05	2009-09-27	0.9774127310061602	1981-02-18	3.0	1981.0	2.0	18.0	1.0	2008	27.627652292950035	7.804251383528112	False	strict	152	StarCraft: Brood War	Strategy	PC	False	0.0	United States	Americas	Northern America	0.169	<=1985	>25	0
2330	MaddeLisk	Madeleine Leander	31439.0	se	Sweden	675.46	6.0	True	2011-06-25	2016-09-01	5.188227241615332	1986-01-27	6.0	1986.0	1.0	27.0	1.0	2011	25.4072553045859	6.516873317998716	False	strict	151	StarCraft II	Strategy	PC	False	0.16666666666666666	Sweden	Europe	Northern Europe	0.007	1986-1990	>25	0
2331	flo	Florence Yao	34200.0	us	United States	3050.0	2.0	True	2011-07-16	2011-11-13	0.32854209445585214	1993-08-19	2.0	1993.0	8.0	19.0	3.0	2011	17.905544147843944	8.02322468471667	False	strict	151	StarCraft II	Strategy	PC	False	0.0	United States	Americas	Northern America	0.169	1991-1995	16-18	1
2332	kellyMILKIES	Kelly Ong Xiao Wei	32847.0	sg	Singapore	25.0	1.0	True	2011-07-16	2011-07-16	0.0	1989-12-05	1.0	1989.0	12.0	5.0	4.0	2011	21.609856262833677	3.258096538021482	False	strict	151	StarCraft II	Strategy	PC	False	0.0	Singapore	Asia	South-eastern Asia	0.031	1986-1990	18-22	1
2333	DaSakura	Roxanne Daviault	34114.0	ca	Canada	200.0	3.0	True	2011-08-13	2012-01-07	0.4024640657084189	1993-05-25	3.0	1993.0	5.0	25.0	2.0	2011	18.217659137577	5.303304908059076	False	strict	151	StarCraft II	Strategy	PC	False	0.0	Canada	Americas	Northern America	0.052	1991-1995	18-22	0
2337	ColaGirl	Zhu Li	30099.0	cn	China	2000.0	1.0	True	2011-11-13	2011-11-13	0.0	1982-05-28	1.0	1982.0	5.0	28.0	2.0	2011	29.462012320328544	7.601402334583733	False	strict	151	StarCraft II	Strategy	PC	False	0.0	China	Asia	Eastern Asia	0.132	<=1985	>25	0
2339	chipshajen	Sebastian Widlund	33615.0	se	Sweden	58983.18	47.0	False	2011-06-21	2018-09-16	7.238877481177276	1992-01-12	47.0	1992.0	1.0	12.0	1.0	2011	19.43874058863792	10.98502455133986	False	strict	426	Overwatch	First-Person Shooter	PC	True	1.0	Sweden	Europe	Northern Europe	0.007	1991-1995	18-22	0
2346	Hannibal	Kim Dong Wook	31111.0	kr	Korea, Republic of	1878.54	3.0	False	2010-12-30	2011-10-08	0.7720739219712526	1985-03-05	3.0	1985.0	3.0	5.0	1.0	2010	25.82067077344285	7.538782345033688	False	strict	151	StarCraft II	Strategy	PC	False	0.3333333333333333	Korea, Republic of	Asia	Eastern Asia	0.038	<=1985	>25	0
2349	Farmer	Daniel Ciesla	33070.0	de	Germany	501.61	2.0	False	2010-06-01	2012-02-21	1.7248459958932238	1990-07-16	2.0	1990.0	7.0	16.0	3.0	2010	19.876796714579054	6.21981452144956	False	strict	158	WarCraft III	Strategy	PC	False	0.0	Germany	Europe	Western Europe	0.057	1986-1990	18-22	1
2350	kAra	Thomas Ciolak	31702.0	de	Germany	986.85	11.0	False	2011-04-04	2012-06-03	1.1663244353182751	1986-10-17	11.0	1986.0	10.0	17.0	4.0	2011	24.462696783025326	6.895530864359414	False	strict	151	StarCraft II	Strategy	PC	False	0.45454545454545453	Germany	Europe	Western Europe	0.057	1986-1990	22-25	1
2352	iRa	Robert Graf	33759.0	de	Germany	433.64	2.0	False	2012-02-28	2012-08-25	0.49007529089664614	1992-06-04	2.0	1992.0	6.0	4.0	2.0	2012	19.734428473648187	6.0745181022432675	False	strict	151	StarCraft II	Strategy	PC	False	0.0	Germany	Europe	Western Europe	0.057	1991-1995	18-22	0
2355	Protois	Lars Reichelt	32322.0	de	Germany	18961.38	10.0	False	2006-05-31	2008-05-30	1.998631074606434	1988-06-28	10.0	1988.0	6.0	28.0	2.0	2006	17.921971252566735	9.850212295357265	False	strict	158	WarCraft III	Strategy	PC	False	0.1	Germany	Europe	Western Europe	0.057	1986-1990	16-18	0
2357	miou	Daniel Holthuis	31404.0	de	Germany	80938.40999999999	38.0	False	2003-11-16	2010-12-02	7.044490075290897	1985-12-23	38.0	1985.0	12.0	23.0	4.0	2003	17.897330595482547	11.301456129053154	False	strict	158	WarCraft III	Strategy	PC	False	0.23684210526315788	Germany	Europe	Western Europe	0.057	<=1985	16-18	1
2371	etcz	Austin Vandever	30934.0	us	United States	1250.0	2.0	False	2004-10-13	2006-12-19	2.1820670773442847	1984-09-09	2.0	1984.0	9.0	9.0	3.0	2004	20.093086926762492	7.1316985104669115	False	strict	159	Quake III Arena	First-Person Shooter	PC	False	0.0	United States	Americas	Northern America	0.169	<=1985	18-22	1
2389	natu	Joona Leppänen	31174.0	fi	Finland	34501.47	53.0	False	2001-12-09	2023-04-23	21.36892539356605	1985-05-07	53.0	1985.0	5.0	7.0	2.0	2001	16.591375770020534	10.448786194659608	False	strict	162	Counter-Strike	First-Person Shooter	PC	True	0.9811320754716981	Finland	Europe	Northern Europe	0.021	<=1985	16-18	0
2390	Robin	Betro Hakala	30171.0	fi	Finland	2000.0	1.0	False	2001-12-09	2001-12-09	0.0	1982-08-08	1.0	1982.0	8.0	8.0	3.0	2001	19.33744010951403	7.601402334583733	False	strict	162	Counter-Strike	First-Person Shooter	PC	True	1.0	Finland	Europe	Northern Europe	0.021	<=1985	18-22	1
2392	KaLbI4	Alexander Gribov	30962.0	ru	Russian Federation	24923.54	29.0	False	2001-07-14	2007-05-12	5.8261464750171115	1984-10-07	29.0	1984.0	10.0	7.0	4.0	2001	16.76659822039699	10.123608139293639	False	strict	162	Counter-Strike	First-Person Shooter	PC	True	1.0	Russian Federation	Europe	Eastern Europe	0.169	<=1985	16-18	1
2394	NooK	Alexei Kozlovski	30472.0	ru	Russian Federation	22039.809999999998	26.0	False	2001-07-14	2006-07-21	5.018480492813142	1983-06-05	26.0	1983.0	6.0	5.0	2.0	2001	18.10814510609172	10.000651013952698	False	strict	162	Counter-Strike	First-Person Shooter	PC	True	1.0	Russian Federation	Europe	Eastern Europe	0.169	<=1985	18-22	0
2395	Rado	Anton Kapitanov	30579.0	ru	Russian Federation	21592.27	27.0	False	2002-09-19	2007-09-16	4.991101984941821	1983-09-20	27.0	1983.0	9.0	20.0	3.0	2002	18.99794661190965	9.980136971048896	False	strict	162	Counter-Strike	First-Person Shooter	PC	True	1.0	Russian Federation	Europe	Eastern Europe	0.169	<=1985	18-22	1
2397	mug	Ronan Ryan	30229.0	ca	Canada	4200.0	2.0	False	2002-07-18	2002-11-03	0.29568788501026694	1982-10-05	2.0	1982.0	10.0	5.0	4.0	2002	19.783709787816566	8.343077871169383	False	strict	162	Counter-Strike	First-Person Shooter	PC	True	1.0	Canada	Americas	Northern America	0.052	<=1985	18-22	1
2400	Phage	Vunya Griffith	29813.0	ca	Canada	4200.0	2.0	False	2002-07-18	2002-11-03	0.29568788501026694	1981-08-15	2.0	1981.0	8.0	15.0	3.0	2002	20.922655715263517	8.343077871169383	False	strict	162	Counter-Strike	First-Person Shooter	PC	True	1.0	Canada	Americas	Northern America	0.052	<=1985	18-22	1
2402	Johnny R.	Jonas Bollack	31190.0	de	Germany	30624.59	17.0	False	2002-05-19	2006-12-04	4.544832306639288	1985-05-23	17.0	1985.0	5.0	23.0	2.0	2002	16.98836413415469	10.329591212967577	False	strict	162	Counter-Strike	First-Person Shooter	PC	True	1.0	Germany	Europe	Western Europe	0.057	<=1985	16-18	0
2403	Roman R.	Roman Reinhardt	30504.0	de	Germany	80531.83000000002	67.0	False	2002-05-19	2024-03-16	21.82614647501711	1983-07-07	67.0	1983.0	7.0	7.0	3.0	2002	18.86652977412731	11.296420206355156	False	strict	162	Counter-Strike	First-Person Shooter	PC	True	1.0	Germany	Europe	Western Europe	0.057	<=1985	18-22	1
2408	Olicharan	Ntep Olivier	29197.0	fr	France	2807.39	4.0	False	2002-05-19	2004-10-26	2.439425051334702	1979-12-08	4.0	1979.0	12.0	8.0	4.0	2002	22.444900752908968	7.940366644390422	False	strict	162	Counter-Strike	First-Person Shooter	PC	True	1.0	France	Europe	Western Europe	0.034	<=1985	22-25	1
2412	TanDongHo	Tan Dong Ho	33017.0	kr	Korea, Republic of	261.27	2.0	False	2011-06-29	2011-10-30	0.33675564681724846	1990-05-24	2.0	1990.0	5.0	24.0	2.0	2011	21.097878165639973	5.569374507476245	False	strict	151	StarCraft II	Strategy	PC	False	0.0	Korea, Republic of	Asia	Eastern Asia	0.038	1986-1990	18-22	0
2413	Classic	Kim Hong Jae	32115.0	kr	Korea, Republic of	7186.12	12.0	False	2011-07-06	2013-10-19	2.2888432580424367	1987-12-04	12.0	1987.0	12.0	4.0	4.0	2011	23.586584531143053	8.880045814142743	False	strict	151	StarCraft II	Strategy	PC	True	0.75	Korea, Republic of	Asia	Eastern Asia	0.038	1986-1990	22-25	1
2414	HappyZerg	Svyatoslav Vlasyuk	32975.0	ua	Ukraine	2941.19	18.0	False	2011-04-14	2014-02-06	2.817248459958932	1990-04-12	18.0	1990.0	4.0	12.0	2.0	2011	21.00479123887748	7.986909480993124	False	strict	151	StarCraft II	Strategy	PC	False	0.1111111111111111	Ukraine	Europe	Eastern Europe		1986-1990	18-22	0
2415	Shuttle	Choi Seung Jin	34473.0	kr	Korea, Republic of	5307.12	10.0	False	2011-11-02	2013-10-06	1.9274469541409993	1994-05-19	10.0	1994.0	5.0	19.0	2.0	2011	17.456536618754278	8.576993002581634	False	strict	151	StarCraft II	Strategy	PC	False	0.1	Korea, Republic of	Asia	Eastern Asia	0.038	1991-1995	16-18	0
2417	dreamertt	Kim Ji Hoon	31583.0	kr	Korea, Republic of	5352.13	10.0	False	2011-06-18	2013-01-18	1.5879534565366187	1986-06-20	10.0	1986.0	6.0	20.0	2.0	2011	24.993839835728952	8.585436715545907	False	strict	151	StarCraft II	Strategy	PC	False	0.3	Korea, Republic of	Asia	Eastern Asia	0.038	1986-1990	22-25	0
2418	YongHwa	Choi Yong Hwa	33633.0	kr	Korea, Republic of	40534.149999999994	40.0	False	2011-02-10	2015-07-24	4.4490075290896645	1992-01-30	40.0	1992.0	1.0	30.0	1.0	2011	19.030800821355236	10.609924777920696	False	strict	151	StarCraft II	Strategy	PC	False	0.35	Korea, Republic of	Asia	Eastern Asia	0.038	1991-1995	18-22	0
2422	TriMaster	Joshua Niven	32259.0	us	United States	1246.22	6.0	False	2011-09-29	2014-03-17	2.4640657084188913	1988-04-26	6.0	1988.0	4.0	26.0	2.0	2011	23.42505133470226	7.128672353535455	False	strict	151	StarCraft II	Strategy	PC	True	0.6666666666666666	United States	Americas	Northern America	0.169	1986-1990	22-25	0
2423	AcRo	Andreas Kirchner	33900.0	de	Germany	2529.77	18.0	False	2011-04-21	2013-10-08	2.4668035592060233	1992-10-23	18.0	1992.0	10.0	23.0	4.0	2011	18.491444216290212	7.836278883243248	False	strict	151	StarCraft II	Strategy	PC	False	0.0	Germany	Europe	Western Europe	0.057	1991-1995	18-22	1
2427	Mangiacapra	Marc Mangiacapra	30767.0	gb	United Kingdom	83899.19	29.0	False	2001-12-09	2013-08-25	11.709787816563997	1984-03-26	29.0	1984.0	3.0	26.0	1.0	2001	17.7056810403833	11.337383157053448	False	strict	226	Counter-Strike: Source	First-Person Shooter	PC	True	1.0	United Kingdom	Europe	Northern Europe	0.083	<=1985	16-18	0
2434	FYRR73	Emil Karlsson	33009.0	se	Sweden	34155.32000000001	46.0	False	2007-09-03	2012-12-10	5.270362765229295	1990-05-16	46.0	1990.0	5.0	16.0	2.0	2007	17.300479123887747	10.438702913762155	False	strict	162	Counter-Strike	First-Person Shooter	PC	True	1.0	Sweden	Europe	Northern Europe	0.007	1986-1990	16-18	0
2435	niko	Niklas Johansson	31751.0	se	Sweden	24048.57	34.0	False	2005-10-16	2012-06-17	6.669404517453799	1986-12-05	34.0	1986.0	12.0	5.0	4.0	2005	18.863791923340177	10.08787239595619	False	strict	162	Counter-Strike	First-Person Shooter	PC	True	1.0	Sweden	Europe	Northern Europe	0.007	1986-1990	18-22	1
2436	zneel	Jim Andersson	32266.0	se	Sweden	10228.14	14.0	False	2009-05-24	2012-09-09	3.29637234770705	1988-05-03	14.0	1988.0	5.0	3.0	2.0	2009	21.05681040383299	9.232995788940725	False	strict	162	Counter-Strike	First-Person Shooter	PC	True	1.0	Sweden	Europe	Northern Europe	0.007	1986-1990	18-22	0
2437	kHRYSTAL	Frej Sjöström	32950.0	se	Sweden	39210.81	48.0	False	2007-08-12	2020-10-18	13.1854893908282	1990-03-18	48.0	1990.0	3.0	18.0	1.0	2007	17.401779603011637	10.576733255914405	False	strict	162	Counter-Strike	First-Person Shooter	PC	True	1.0	Sweden	Europe	Northern Europe	0.007	1986-1990	16-18	0
2438	threat	Björn Pers	32238.0	se	Sweden	55256.28999999999	50.0	False	2005-10-23	2020-10-04	14.948665297741274	1988-04-05	50.0	1988.0	4.0	5.0	2.0	2005	17.54962354551677	10.919755556377288	False	strict	162	Counter-Strike	First-Person Shooter	PC	True	0.98	Sweden	Europe	Northern Europe	0.007	1986-1990	16-18	0
2439	Friis	Michael Jørgensen	32581.0	dk	Denmark	125059.84999999999	125.0	False	2007-04-22	2017-12-01	10.611909650924025	1989-03-14	125.0	1989.0	3.0	14.0	1.0	2007	18.105407255304584	11.736555697835756	False	strict	245	Counter-Strike: Global Offensive	First-Person Shooter	PC	True	0.936	Denmark	Europe	Northern Europe	0.003	1986-1990	18-22	0
2440	Xizt	Richard Landström	33291.0	se	Sweden	549513.99	177.0	False	2009-03-08	2020-08-30	11.4798083504449	1991-02-22	177.0	1991.0	2.0	22.0	1.0	2009	18.039698836413415	13.216791331798598	False	strict	245	Counter-Strike: Global Offensive	First-Person Shooter	PC	True	0.9887005649717514	Sweden	Europe	Northern Europe	0.007	1991-1995	18-22	0
2441	moddii	Andreas Fridh	32707.0	se	Sweden	188624.88	115.0	False	2008-03-16	2021-05-29	13.201916495550993	1989-07-18	115.0	1989.0	7.0	18.0	3.0	2008	18.661190965092402	12.147520861400553	False	strict	245	Counter-Strike: Global Offensive	First-Person Shooter	PC	True	0.9565217391304348	Sweden	Europe	Northern Europe	0.007	1986-1990	18-22	1
2445	Mo	Liu Ke	32658.0	cn	China	224316.38000000012	128.0	False	2009-06-14	2024-04-14	14.833675564681725	1989-05-30	128.0	1989.0	5.0	30.0	2.0	2009	20.041067761806982	12.32081720301693	False	strict	245	Counter-Strike: Global Offensive	First-Person Shooter	PC	True	1.0	China	Asia	Eastern Asia	0.132	1986-1990	18-22	0
2450	allu	Aleksi Jalli	33744.0	fi	Finland	439977.97	154.0	False	2009-02-22	2025-03-23	16.079397672826833	1992-05-20	154.0	1992.0	5.0	20.0	2.0	2009	16.761122518822724	12.99448220929766	False	strict	245	Counter-Strike: Global Offensive	First-Person Shooter	PC	True	0.9805194805194806	Finland	Europe	Northern Europe	0.021	1991-1995	16-18	0
2451	roman	Roman Ausserdorfer	31579.0	de	Germany	77897.1	58.0	False	2004-12-12	2012-08-25	7.701574264202601	1986-06-16	58.0	1986.0	6.0	16.0	2.0	2004	18.491444216290212	11.26315684131749	False	strict	162	Counter-Strike	First-Person Shooter	PC	True	1.0	Germany	Europe	Western Europe	0.057	1986-1990	18-22	0
2452	karrigan	Finn Andersen	32977.0	dk	Denmark	2112902.62	260.0	False	2006-12-03	2025-08-03	18.666666666666668	1990-04-14	260.0	1990.0	4.0	14.0	2.0	2006	16.637919233401778	14.563573682685202	False	strict	245	Counter-Strike: Global Offensive	First-Person Shooter	PC	True	0.9884615384615385	Denmark	Europe	Northern Europe	0.003	1986-1990	16-18	0
2453	gob b	Fatih Dayik	31968.0	de	Germany	224519.57999999996	144.0	False	2006-11-16	2025-02-22	18.269678302532512	1987-07-10	144.0	1987.0	7.0	10.0	3.0	2006	19.353867214236825	12.321722652341593	False	strict	245	Counter-Strike: Global Offensive	First-Person Shooter	PC	True	1.0	Germany	Europe	Western Europe	0.057	1986-1990	18-22	1
2454	zonixx	Michele Köhler	33148.0	de	Germany	16137.450000000003	49.0	False	2007-06-07	2020-12-05	13.49760438056126	1990-10-02	49.0	1990.0	10.0	2.0	4.0	2007	16.67898699520876	9.688959902515906	False	strict	162	Counter-Strike	First-Person Shooter	PC	True	1.0	Germany	Europe	Western Europe	0.057	1986-1990	16-18	1
2455	FalleN	Gabriel Toledo	33394.0	br	Brazil	1287390.79	202.0	False	2007-02-03	2025-08-03	18.496919917864478	1991-06-05	202.0	1991.0	6.0	5.0	2.0	2007	15.665982203969884	14.068128861385974	False	strict	245	Counter-Strike: Global Offensive	First-Person Shooter	PC	True	0.9851485148514851	Brazil	Americas	Latin America and the Caribbean	0.39	1991-1995	16-18	0
2457	bit	Bruno Lima	33070.0	br	Brazil	91047.67	120.0	False	2004-05-09	2022-06-05	18.072553045859	1990-07-16	120.0	1990.0	7.0	16.0	3.0	2004	13.815195071868583	11.419149477690471	False	strict	245	Counter-Strike: Global Offensive	First-Person Shooter	PC	True	0.8916666666666667	Brazil	Americas	Latin America and the Caribbean	0.39	1986-1990	<16	1
2459	nak	Renato Nakano	32057.0	br	Brazil	67362.76	73.0	False	2004-12-19	2021-09-26	16.76933607118412	1987-10-07	73.0	1987.0	10.0	7.0	4.0	2004	17.201916495550993	11.117862466835794	False	strict	162	Counter-Strike	First-Person Shooter	PC	True	0.9863013698630136	Brazil	Americas	Latin America and the Caribbean	0.39	1986-1990	16-18	1
2462	Snappi	Marco Pfeiffer	33033.0	dk	Denmark	471550.81	164.0	False	2009-02-22	2025-08-03	16.4435318275154	1990-06-09	164.0	1990.0	6.0	9.0	2.0	2009	18.70773442847365	13.063784258369923	False	strict	245	Counter-Strike: Global Offensive	First-Person Shooter	PC	True	0.9939024390243902	Denmark	Europe	Northern Europe	0.003	1986-1990	18-22	0
2466	MAJ3R	Engin Küpeli	33263.0	tr	Turkey	396664.44	115.0	False	2008-04-29	2025-08-03	17.2621492128679	1991-01-25	115.0	1991.0	1.0	25.0	1.0	2008	17.259411362080765	12.890848483977846	False	strict	839	Counter-Strike 2	First-Person Shooter	PC	True	0.991304347826087	Turkey	Asia	Western Asia	0.227	1991-1995	16-18	0
2469	JiGetus	Jirka Ryhti	33125.0	fi	Finland	6766.91	9.0	False	2008-03-24	2012-12-17	4.733744010951403	1990-09-09	9.0	1990.0	9.0	9.0	3.0	2008	17.53867214236824	8.819947603325302	False	strict	162	Counter-Strike	First-Person Shooter	PC	True	1.0	Finland	Europe	Northern Europe	0.021	1986-1990	16-18	1
2474	flowsicK	Kyle Mendez	33338.0	us	United States	22174.21	40.0	False	2009-09-10	2018-01-07	8.32580424366872	1991-04-10	40.0	1991.0	4.0	10.0	2.0	2009	18.420260095824776	10.006730277256953	False	strict	245	Counter-Strike: Global Offensive	First-Person Shooter	PC	True	1.0	United States	Americas	Northern America	0.169	1991-1995	18-22	0
2479	hiko	Spencer Martin	32938.0	us	United States	236246.18	84.0	False	2010-11-22	2022-03-27	11.342915811088295	1990-03-06	84.0	1990.0	3.0	6.0	1.0	2010	20.71457905544148	12.372633908776812	False	strict	245	Counter-Strike: Global Offensive	First-Person Shooter	PC	True	0.9880952380952381	United States	Americas	Northern America	0.169	1986-1990	18-22	0
2480	Xp3	David Garrido	31973.0	fr	France	32524.500000000004	50.0	False	2005-08-28	2020-12-20	15.312799452429843	1987-07-15	50.0	1987.0	7.0	15.0	3.0	2005	18.12183436002738	10.389779676052708	False	strict	245	Counter-Strike: Global Offensive	First-Person Shooter	PC	True	0.98	France	Europe	Western Europe	0.034	1986-1990	18-22	1
2483	pauLy	Paul Guerboyan	33868.0	us	United States	11577.69	29.0	False	2009-09-25	2020-10-11	11.044490075290897	1992-09-21	29.0	1992.0	9.0	21.0	3.0	2009	17.010266940451746	9.356921618648302	False	strict	162	Counter-Strike	First-Person Shooter	PC	True	1.0	United States	Americas	Northern America	0.169	1991-1995	16-18	1
2484	n0thing	Jordan Gilbert	33171.0	us	United States	298788.81	130.0	False	2007-09-08	2021-02-25	13.467488021902806	1990-10-25	130.0	1990.0	10.0	25.0	4.0	2007	16.870636550308006	12.607495628580294	False	strict	245	Counter-Strike: Global Offensive	First-Person Shooter	PC	True	0.9846153846153847	United States	Americas	Northern America	0.169	1986-1990	16-18	1
2487	pita	Faruk Pita	33225.0	ba	Bosnia and Herzegovina	44005.67999999999	47.0	False	2009-05-24	2020-12-20	11.575633127994525	1990-12-18	47.0	1990.0	12.0	18.0	4.0	2009	18.431211498973305	10.692096719559002	False	strict	162	Counter-Strike	First-Person Shooter	PC	True	1.0	Bosnia and Herzegovina	Europe	Southern Europe	0.157	1986-1990	18-22	1
2488	ninja	Thanh Vinh Bui	32029.0	de	Germany	15304.449999999999	20.0	False	2007-11-21	2012-08-25	4.761122518822724	1987-09-09	20.0	1987.0	9.0	9.0	3.0	2007	20.199863107460644	9.635964253103436	False	strict	162	Counter-Strike	First-Person Shooter	PC	True	1.0	Germany	Europe	Western Europe	0.057	1986-1990	18-22	1
2491	biGun	Hou Hao	31744.0	cn	China	28325.21	33.0	False	2005-07-03	2012-04-15	6.784394250513347	1986-11-28	33.0	1986.0	11.0	28.0	4.0	2005	18.595482546201232	10.251542803430402	False	strict	162	Counter-Strike	First-Person Shooter	PC	True	1.0	China	Asia	Eastern Asia	0.132	1986-1990	18-22	1
2493	space	Huang Xiaotian	32563.0	cn	China	2886.8500000000004	8.0	False	2010-06-01	2016-06-25	6.067077344284736	1989-02-24	8.0	1989.0	2.0	24.0	1.0	2010	21.26488706365503	7.968267559605666	False	strict	162	Counter-Strike	First-Person Shooter	PC	True	1.0	China	Asia	Eastern Asia	0.132	1986-1990	18-22	0
2494	dennis	Dennis Edman	33245.0	se	Sweden	373282.23999999993	102.0	False	2010-01-31	2022-09-18	12.629705681040383	1991-01-07	102.0	1991.0	1.0	7.0	1.0	2010	19.066392881587955	12.830092767028988	False	strict	245	Counter-Strike: Global Offensive	First-Person Shooter	PC	True	0.9607843137254902	Sweden	Europe	Northern Europe	0.007	1991-1995	18-22	0
2495	bruno	Bruno Ono	31763.0	br	Brazil	30354.460000000003	29.0	False	2004-08-01	2018-07-29	13.990417522245037	1986-12-17	29.0	1986.0	12.0	17.0	4.0	2004	17.623545516769337	10.320731681460584	False	strict	162	Counter-Strike	First-Person Shooter	PC	True	1.0	Brazil	Americas	Latin America and the Caribbean	0.39	1986-1990	16-18	1
2496	alex	Bian Zheng Wei	30010.0	cn	China	66371.34000000001	47.0	False	2003-09-07	2020-07-29	16.892539356605067	1982-02-28	47.0	1982.0	2.0	28.0	1.0	2003	21.522245037645447	11.103035682411635	False	strict	162	Counter-Strike	First-Person Shooter	PC	True	1.0	China	Asia	Eastern Asia	0.132	<=1985	18-22	0
2497	karl	Wang Xi	32256.0	cn	China	23487.1	31.0	False	2008-06-01	2025-07-27	17.152635181382614	1988-04-23	31.0	1988.0	4.0	23.0	2.0	2008	20.10677618069815	10.064249188898367	False	strict	162	Counter-Strike	First-Person Shooter	PC	True	1.0	China	Asia	Eastern Asia	0.132	1986-1990	18-22	0
2501	Rita	Huang Biao Hong	32314.0	cn	China	55168.22	46.0	False	2006-07-11	2022-12-03	16.396988364134156	1988-06-20	46.0	1988.0	6.0	20.0	2.0	2006	18.05612594113621	10.91816046804799	False	strict	463	Counter-Strike Online	First-Person Shooter	PC	True	1.0	China	Asia	Eastern Asia	0.132	1986-1990	18-22	0
2502	cyx	Antonio Daniloski	33064.0	de	Germany	60533.91999999999	31.0	False	2007-06-07	2010-07-18	3.1129363449691994	1990-07-10	31.0	1990.0	7.0	10.0	3.0	2007	16.908966461327857	11.01097566759145	False	strict	162	Counter-Strike	First-Person Shooter	PC	True	1.0	Germany	Europe	Western Europe	0.057	1986-1990	16-18	1
2503	Kapio	Navid Javadi	31296.0	de	Germany	102363.76999999996	58.0	False	2004-06-27	2012-08-25	8.161533196440795	1985-09-06	58.0	1985.0	9.0	6.0	3.0	2004	18.806297056810404	11.536297889422434	False	strict	162	Counter-Strike	First-Person Shooter	PC	True	1.0	Germany	Europe	Western Europe	0.057	<=1985	18-22	1
2504	tixo	Manuel Makohl	32200.0	de	Germany	92479.31999999998	60.0	False	2005-05-25	2015-12-05	10.529774127310061	1988-02-27	60.0	1988.0	2.0	27.0	1.0	2005	17.240246406570844	11.43475114410783	False	strict	162	Counter-Strike	First-Person Shooter	PC	True	1.0	Germany	Europe	Western Europe	0.057	1986-1990	16-18	0
2505	mSx	Mickael Cassisi	32311.0	fr	France	26217.260000000006	34.0	False	2006-11-12	2016-06-23	9.612594113620808	1988-06-17	34.0	1988.0	6.0	17.0	2.0	2006	18.403832991101986	10.174211393559602	False	strict	162	Counter-Strike	First-Person Shooter	PC	True	1.0	France	Europe	Western Europe	0.034	1986-1990	18-22	0
2508	glow	Kim Min Soo	31836.0	kr	Korea, Republic of	104558.06999999999	61.0	False	2006-12-17	2021-05-02	14.373716632443532	1987-02-28	61.0	1987.0	2.0	28.0	1.0	2006	19.800136892539356	11.557507453843858	False	strict	245	Counter-Strike: Global Offensive	First-Person Shooter	PC	True	1.0	Korea, Republic of	Asia	Eastern Asia	0.038	1986-1990	18-22	0
2509	goodfornothing	Ediz Basol	31025.0	us	United States	32114.5	35.0	False	2005-07-04	2010-09-13	5.193702943189596	1984-12-09	35.0	1984.0	12.0	9.0	4.0	2005	20.566735112936346	10.377094058619427	False	strict	162	Counter-Strike	First-Person Shooter	PC	True	1.0	United States	Americas	Northern America	0.169	<=1985	18-22	1
2514	approx	Manuel Zeitz	31856.0	de	Germany	46187.78000000001	60.0	False	2006-05-28	2020-06-14	14.047912388774812	1987-03-20	60.0	1987.0	3.0	20.0	1.0	2006	19.189596167008897	10.740492190432402	False	strict	162	Counter-Strike	First-Person Shooter	PC	True	1.0	Germany	Europe	Western Europe	0.057	1986-1990	18-22	0
2518	ALFA	Roger Granell	29871.0	es	Spain	2694.09	1.0	False	2005-03-13	2005-03-13	0.0	1981-10-12	1.0	1981.0	10.0	12.0	4.0	2005	23.416837782340863	7.899186877961744	False	strict	152	StarCraft: Brood War	Strategy	PC	False	0.0	Spain	Europe	Southern Europe	0.043	<=1985	22-25	1
2519	napalm	Bartosz Skorupa	32006.0	pl	Poland	4041.14	1.0	False	2005-03-13	2005-03-13	0.0	1987-08-17	1.0	1987.0	8.0	17.0	3.0	2005	17.571526351813826	8.304529533682397	False	strict	162	Counter-Strike	First-Person Shooter	PC	True	1.0	Poland	Europe	Eastern Europe	0.081	1986-1990	16-18	1
2521	eGene	Simon Kullenberg	31111.0	dk	Denmark	29840.539999999997	17.0	False	2004-04-08	2005-10-23	1.541409993155373	1985-03-05	17.0	1985.0	3.0	5.0	1.0	2004	19.093771389459274	10.303656661565109	False	strict	162	Counter-Strike	First-Person Shooter	PC	True	1.0	Denmark	Europe	Northern Europe	0.003	<=1985	18-22	0
2522	Drally	Richard Halgaard	31169.0	dk	Denmark	32098.579999999994	23.0	False	2003-10-05	2008-03-23	4.465434633812457	1985-05-02	23.0	1985.0	5.0	2.0	2.0	2003	18.425735797399042	10.37659822492036	False	strict	162	Counter-Strike	First-Person Shooter	PC	True	1.0	Denmark	Europe	Northern Europe	0.003	<=1985	18-22	0
2524	anizz	Daniel Aniff	33043.0	dk	Denmark	7223.569999999999	18.0	False	2006-10-22	2010-02-28	3.353867214236824	1990-06-19	18.0	1990.0	6.0	19.0	2.0	2006	16.34223134839151	8.885242995638576	False	strict	162	Counter-Strike	First-Person Shooter	PC	True	1.0	Denmark	Europe	Northern Europe	0.003	1986-1990	16-18	0
2526	NineSpot	Ryan Bell	31016.0	us	United States	16642.260000000002	34.0	False	2006-12-02	2016-02-28	9.240246406570842	1984-11-30	34.0	1984.0	11.0	30.0	4.0	2006	22.0041067761807	9.719760608648203	False	strict	162	Counter-Strike	First-Person Shooter	PC	True	1.0	United States	Americas	Northern America	0.169	<=1985	22-25	1
2528	Ozstrik3r	Steeve Flavigni	28814.0	fr	France	12115.999999999998	37.0	False	2005-08-28	2014-10-12	9.122518822724162	1978-11-20	37.0	1978.0	11.0	20.0	4.0	2005	26.770704996577688	9.402364704231523	False	strict	162	Counter-Strike	First-Person Shooter	PC	True	1.0	France	Europe	Western Europe	0.034	<=1985	>25	1
2529	SIXER	Christophe Xia	33349.0	fr	France	302297.4200000001	130.0	False	2008-04-29	2025-07-20	17.22381930184805	1991-04-21	130.0	1991.0	4.0	21.0	2.0	2008	17.023956194387406	12.619169954157794	False	strict	245	Counter-Strike: Global Offensive	First-Person Shooter	PC	True	0.7692307692307693	France	Europe	Western Europe	0.034	1991-1995	16-18	0
2531	pionas	Filip Pionka	31912.0	pl	Poland	2072.2400000000002	4.0	False	2007-10-28	2009-03-14	1.377138945927447	1987-05-15	4.0	1987.0	5.0	15.0	2.0	2007	20.45448323066393	7.636867879974691	False	strict	162	Counter-Strike	First-Person Shooter	PC	True	1.0	Poland	Europe	Eastern Europe	0.081	1986-1990	18-22	0
2532	Archi	Oscar Torgersen	32131.0	se	Sweden	85859.89	36.0	False	2005-11-27	2008-12-08	3.030800821355236	1987-12-20	36.0	1987.0	12.0	20.0	4.0	2005	17.93839835728953	11.360483707436451	False	strict	162	Counter-Strike	First-Person Shooter	PC	True	1.0	Sweden	Europe	Northern Europe	0.007	1986-1990	16-18	1
2534	plastE	Samu Aalto	32695.0	fi	Finland	18068.94	23.0	False	2007-02-18	2011-08-20	4.501026694045175	1989-07-06	23.0	1989.0	7.0	6.0	3.0	2007	17.620807665982205	9.802005063160175	False	strict	162	Counter-Strike	First-Person Shooter	PC	True	1.0	Finland	Europe	Northern Europe	0.021	1986-1990	16-18	1
2541	get	Ruben Hellberg	31925.0	se	Sweden	4814.610000000001	9.0	False	2004-11-21	2007-09-03	2.7816563997262147	1987-05-28	9.0	1987.0	5.0	28.0	2.0	2004	17.48665297741273	8.47961800364315	False	strict	162	Counter-Strike	First-Person Shooter	PC	True	1.0	Sweden	Europe	Northern Europe	0.007	1986-1990	16-18	0
2542	JAEGARN	Fredrik Andersson	31713.0	se	Sweden	6871.38	13.0	False	2005-10-23	2009-05-24	3.583846680355921	1986-10-28	13.0	1986.0	10.0	28.0	4.0	2005	18.986995208761122	8.835265758992087	False	strict	162	Counter-Strike	First-Person Shooter	PC	True	1.0	Sweden	Europe	Northern Europe	0.007	1986-1990	18-22	1
2546	Nippo	Jimmy Posth	31586.0	se	Sweden	1539.3000000000002	5.0	False	2006-07-09	2007-06-16	0.9363449691991786	1986-06-23	5.0	1986.0	6.0	23.0	2.0	2006	20.043805612594113	7.339732481630412	False	strict	162	Counter-Strike	First-Person Shooter	PC	True	1.0	Sweden	Europe	Northern Europe	0.007	1986-1990	18-22	0
2548	miniw	Jonathan Wallenberg	32508.0	se	Sweden	8248.66	8.0	False	2004-10-03	2007-06-24	2.7214236824093088	1988-12-31	8.0	1988.0	12.0	31.0	4.0	2004	15.756331279945243	9.017927266358273	False	strict	162	Counter-Strike	First-Person Shooter	PC	True	1.0	Sweden	Europe	Northern Europe	0.007	1986-1990	16-18	1
2549	pronax	Markus Wallsten	33413.0	se	Sweden	235071.26	107.0	False	2009-03-08	2018-06-19	9.281314168377824	1991-06-24	107.0	1991.0	6.0	24.0	2.0	2009	17.7056810403833	12.367648235222832	False	strict	245	Counter-Strike: Global Offensive	First-Person Shooter	PC	True	1.0	Sweden	Europe	Northern Europe	0.007	1991-1995	16-18	0
2553	KixeR	Andréas Sjölander	31020.0	se	Sweden	2686.26	5.0	False	2004-08-15	2006-07-09	1.8973305954825461	1984-12-04	5.0	1984.0	12.0	4.0	4.0	2004	19.696098562628336	7.896277366122646	False	strict	162	Counter-Strike	First-Person Shooter	PC	True	1.0	Sweden	Europe	Northern Europe	0.007	<=1985	18-22	1
2554	speedi	Michel Gewargis	30919.0	se	Sweden	5301.71	12.0	False	2004-08-15	2007-05-01	2.707734428473648	1984-08-25	12.0	1984.0	8.0	25.0	3.0	2004	19.972621492128678	8.575973289615018	False	strict	162	Counter-Strike	First-Person Shooter	PC	True	1.0	Sweden	Europe	Northern Europe	0.007	<=1985	18-22	1
2555	zaki	Sakchai Kaenjan	31243.0	th	Thailand	4308.610000000001	9.0	False	2004-08-15	2006-07-09	1.8973305954825461	1985-07-15	9.0	1985.0	7.0	15.0	3.0	2004	19.085557837097877	8.368602691764597	False	strict	162	Counter-Strike	First-Person Shooter	PC	True	1.0	Thailand	Asia	South-eastern Asia	0.288	<=1985	18-22	1
2556	striker	Emil Westerberg	32494.0	se	Sweden	7843.539999999999	11.0	False	2004-08-15	2012-02-25	7.529089664613279	1988-12-17	11.0	1988.0	12.0	17.0	4.0	2004	15.66050650239562	8.967573027374039	False	strict	162	Counter-Strike	First-Person Shooter	PC	True	1.0	Sweden	Europe	Northern Europe	0.007	1986-1990	16-18	1
2557	Mentalist	Kim Chung In	32916.0	kr	Korea, Republic of	278.40999999999997	4.0	False	2012-04-21	2012-07-12	0.2245037645448323	1990-02-12	4.0	1990.0	2.0	12.0	1.0	2012	22.187542778918548	5.632680237163052	False	strict	151	StarCraft II	Strategy	PC	False	0.5	Korea, Republic of	Asia	Eastern Asia	0.038	1986-1990	22-25	0
2558	Godbro	Dan Van Vo	34621.0	dk	Denmark	24278.520000000004	32.0	False	2012-05-06	2021-03-09	8.840520191649555	1994-10-14	32.0	1994.0	10.0	14.0	4.0	2012	17.560574948665298	10.097388475620523	False	strict	164	League of Legends	Multiplayer Online Battle Arena	PC	True	1.0	Denmark	Europe	Northern Europe	0.003	1991-1995	16-18	1
2559	Akilord	Isaac Pelham-Chipper	34002.0	gb	United Kingdom	1728.52	4.0	False	2012-05-06	2014-04-20	1.9548254620123204	1993-02-02	4.0	1993.0	2.0	2.0	1.0	2012	19.255304585900067	7.455599192346209	False	strict	164	League of Legends	Multiplayer Online Battle Arena	PC	True	1.0	United Kingdom	Europe	Northern Europe	0.083	1991-1995	18-22	0
2564	Baronpanda	Christoffer Storlund	34021.0	se	Sweden	943.78	4.0	False	2012-05-06	2012-08-19	0.2874743326488706	1993-02-21	4.0	1993.0	2.0	21.0	1.0	2012	19.20328542094456	6.850952096157827	False	strict	164	League of Legends	Multiplayer Online Battle Arena	PC	True	1.0	Sweden	Europe	Northern Europe	0.007	1991-1995	18-22	0
2565	YamatoCannon	Jakob Mebdi	35063.0	se	Sweden	2958.92	14.0	False	2011-12-18	2013-06-17	1.4976043805612593	1995-12-30	14.0	1995.0	12.0	30.0	4.0	2011	15.967145790554415	7.992917519925842	False	strict	164	League of Legends	Multiplayer Online Battle Arena	PC	True	1.0	Sweden	Europe	Northern Europe	0.007	1991-1995	16-18	1
2568	Sneaky	Chris Esser	32269.0	nl	Netherlands	2025.24	9.0	False	2011-06-21	2013-08-25	2.1793292265571527	1988-05-06	9.0	1988.0	5.0	6.0	2.0	2011	23.123887748117728	7.613937137812538	False	strict	164	League of Legends	Multiplayer Online Battle Arena	PC	True	1.0	Netherlands	Europe	Western Europe	0.013	1986-1990	22-25	0
2569	BelgianBeast	Scott Dudha	34544.0	be	Belgium	6837.139999999999	10.0	False	2012-02-16	2014-03-28	2.11088295687885	1994-07-29	10.0	1994.0	7.0	29.0	3.0	2012	17.5523613963039	8.830271043812417	False	strict	164	League of Legends	Multiplayer Online Battle Arena	PC	True	1.0	Belgium	Europe	Western Europe	0.031	1991-1995	16-18	1
2571	Phoonie	Jimmy Roovers	32239.0	nl	Netherlands	444.69	2.0	False	2012-02-12	2012-05-06	0.2299794661190965	1988-04-06	2.0	1988.0	4.0	6.0	2.0	2012	23.852156057494867	6.099623643084247	False	strict	164	League of Legends	Multiplayer Online Battle Arena	PC	True	1.0	Netherlands	Europe	Western Europe	0.013	1986-1990	22-25	0
2572	YoungBuck	Joey Steltenpool	33447.0	nl	Netherlands	24546.67	34.0	False	2012-02-16	2013-11-24	1.7713894592744694	1991-07-28	34.0	1991.0	7.0	28.0	3.0	2012	20.555783709787818	10.10837222036828	False	strict	164	League of Legends	Multiplayer Online Battle Arena	PC	True	1.0	Netherlands	Europe	Western Europe	0.013	1991-1995	18-22	1
2573	Vulture	Hao Lei	31963.0	cn	China	3886.96	5.0	False	2009-01-10	2021-02-08	12.07939767282683	1987-07-05	5.0	1987.0	7.0	5.0	3.0	2009	21.519507186858316	8.265639877461563	False	strict	152	StarCraft: Brood War	Strategy	PC	False	0.0	China	Asia	Eastern Asia	0.132	1986-1990	18-22	1
2574	Dendi	Danil Ishutin	32872.0	ua	Ukraine	828082.5300000001	131.0	False	2008-02-21	2024-05-12	16.2217659137577	1989-12-30	131.0	1989.0	12.0	30.0	4.0	2008	18.143737166324435	13.626869309921698	False	strict	231	Dota 2	Multiplayer Online Battle Arena	PC	True	1.0	Ukraine	Europe	Eastern Europe		1986-1990	18-22	1
2575	ArtStyle	Ivan Antonov	33148.0	ua	Ukraine	364570.71	36.0	False	2007-08-26	2019-09-29	12.093086926762492	1990-10-02	36.0	1990.0	10.0	2.0	4.0	2007	16.89801505817933	12.80647854633478	False	strict	231	Dota 2	Multiplayer Online Battle Arena	PC	True	1.0	Ukraine	Europe	Eastern Europe		1986-1990	16-18	1
2576	XBOCT	Oleksandr Dashkevych	33236.0	ua	Ukraine	663158.09	80.0	False	2011-04-03	2020-06-09	9.1854893908282	1990-12-29	80.0	1990.0	12.0	29.0	4.0	2011	20.26009582477755	13.404770195134594	False	strict	231	Dota 2	Multiplayer Online Battle Arena	PC	True	1.0	Ukraine	Europe	Eastern Europe		1986-1990	18-22	1
2577	LighTofHeaveN	Dmitriy Kupriyanov	32146.0	ru	Russian Federation	279889.64999999997	38.0	False	2007-08-26	2019-09-29	12.093086926762492	1988-01-04	38.0	1988.0	1.0	4.0	1.0	2007	19.641341546885695	12.542154270158168	False	strict	231	Dota 2	Multiplayer Online Battle Arena	PC	True	1.0	Russian Federation	Europe	Eastern Europe	0.169	1986-1990	18-22	0
2578	Puppey	Clement Ivanov	32938.0	ee	Estonia	4345228.379999999	165.0	False	2008-03-10	2025-06-29	17.30321697467488	1990-03-06	165.0	1990.0	3.0	6.0	1.0	2008	18.012320328542096	15.28458910700281	False	strict	231	Dota 2	Multiplayer Online Battle Arena	PC	True	1.0	Estonia	Europe	Northern Europe	0.061	1986-1990	18-22	0
2579	820.0	Zou Yitian	32976.0	cn	China	74747.95	11.0	False	2008-11-23	2014-09-28	5.845311430527036	1990-04-13	11.0	1990.0	4.0	13.0	2.0	2008	18.614647501711158	11.221890444331533	False	strict	231	Dota 2	Multiplayer Online Battle Arena	PC	True	1.0	China	Asia	Eastern Asia	0.132	1986-1990	18-22	0
2580	QQQ	Yao Yi	31309.0	cn	China	122580.03	23.0	False	2008-11-23	2017-12-17	9.065023956194388	1985-09-19	23.0	1985.0	9.0	19.0	3.0	2008	23.17864476386037	11.716527559680223	False	strict	231	Dota 2	Multiplayer Online Battle Arena	PC	True	1.0	China	Asia	Eastern Asia	0.132	<=1985	22-25	1
2581	MMY!	Lei Zengrong	32761.0	cn	China	1111886.2499999998	68.0	False	2009-08-30	2016-08-13	6.954140999315538	1989-09-10	68.0	1989.0	9.0	10.0	3.0	2009	19.969883641341546	13.921569354767065	False	strict	231	Dota 2	Multiplayer Online Battle Arena	PC	True	1.0	China	Asia	Eastern Asia	0.132	1986-1990	18-22	1
2582	LaNm	Zhang Zhicheng	33232.0	cn	China	1529400.71	82.0	False	2011-01-06	2021-10-17	10.778918548939084	1990-12-25	82.0	1990.0	12.0	25.0	4.0	2011	20.032854209445585	14.24038717767716	False	strict	231	Dota 2	Multiplayer Online Battle Arena	PC	True	1.0	China	Asia	Eastern Asia	0.132	1986-1990	18-22	1
2584	hyhy	Lim Han Yong	32938.0	sg	Singapore	51465.049999999996	14.0	False	2007-12-02	2016-09-11	8.777549623545516	1990-03-06	14.0	1990.0	3.0	6.0	1.0	2007	17.741273100616016	10.848677645967635	False	strict	231	Dota 2	Multiplayer Online Battle Arena	PC	True	1.0	Singapore	Asia	South-eastern Asia	0.031	1986-1990	16-18	0
2586	xy	Toh Wai Hong	33599.0	sg	Singapore	95900.72	18.0	False	2011-08-21	2017-05-28	5.768651608487337	1991-12-27	18.0	1991.0	12.0	27.0	4.0	2011	19.64955509924709	11.471079196060016	False	strict	231	Dota 2	Multiplayer Online Battle Arena	PC	True	1.0	Singapore	Asia	South-eastern Asia	0.031	1991-1995	18-22	1
2588	MamangDaya	Tri Pamungkas	37392.0	id	Indonesia	32764.53	32.0	False	2019-03-29	2024-09-18	5.475701574264202	2002-05-16	32.0	2002.0	5.0	16.0	2.0	2019	16.867898699520875	10.397132327140115	False	strict	231	Dota 2	Multiplayer Online Battle Arena	PC	True	1.0	Indonesia	Asia	South-eastern Asia	0.423	2001-2005	16-18	0
2589	MiSeRy	Rasmus Fillipsen	33433.0	dk	Denmark	1505197.7400000002	94.0	False	2009-02-28	2021-05-19	12.219028062970569	1991-07-14	94.0	1991.0	7.0	14.0	3.0	2009	17.6290212183436	14.22443550060301	False	strict	231	Dota 2	Multiplayer Online Battle Arena	PC	True	1.0	Denmark	Europe	Northern Europe	0.003	1991-1995	16-18	1
2590	MaNia	Brian Strandby	30928.0	dk	Denmark	27027.519999999997	31.0	False	2006-12-03	2015-03-02	8.243668720054757	1984-09-03	31.0	1984.0	9.0	3.0	3.0	2006	22.247775496235455	10.204647883794378	False	strict	231	Dota 2	Multiplayer Online Battle Arena	PC	True	1.0	Denmark	Europe	Northern Europe	0.003	<=1985	22-25	1
2591	PlaymatE	Amel Barudzija	32442.0	dk	Denmark	18357.12	8.0	False	2008-11-30	2012-03-11	3.277207392197125	1988-10-26	8.0	1988.0	10.0	26.0	4.0	2008	20.095824777549623	9.81782726241744	False	strict	231	Dota 2	Multiplayer Online Battle Arena	PC	True	1.0	Denmark	Europe	Northern Europe	0.003	1986-1990	18-22	1
2592	Maelk	Jacob Toft-Andersen	31581.0	dk	Denmark	27752.329999999994	29.0	False	2006-12-03	2013-03-03	6.247775496235455	1986-06-18	29.0	1986.0	6.0	18.0	2.0	2006	20.459958932238195	10.231111111975157	False	strict	231	Dota 2	Multiplayer Online Battle Arena	PC	True	1.0	Denmark	Europe	Northern Europe	0.003	1986-1990	18-22	0
2593	DeMoN	Jimmy Ho	33062.0	us	United States	203111.16999999998	50.0	False	2010-11-07	2020-06-09	9.587953456536619	1990-07-08	50.0	1990.0	7.0	8.0	3.0	2010	20.334017796030118	12.221513666994344	False	strict	231	Dota 2	Multiplayer Online Battle Arena	PC	True	0.98	United States	Americas	Northern America	0.169	1986-1990	18-22	1
2594	SanSheng	Wang Zhaohui	32672.0	cn	China	1207851.57	47.0	False	2009-10-03	2019-03-13	9.440109514031485	1989-06-13	47.0	1989.0	6.0	13.0	2.0	2009	20.306639288158795	14.00435460532685	False	strict	231	Dota 2	Multiplayer Online Battle Arena	PC	True	1.0	China	Asia	Eastern Asia	0.132	1986-1990	18-22	0
2595	Zhou	Chen Yao	33038.0	cn	China	290858.55000000005	36.0	False	2009-10-03	2024-05-10	14.600958247775496	1990-06-14	36.0	1990.0	6.0	14.0	2.0	2009	19.304585900068446	12.580595783594426	False	strict	231	Dota 2	Multiplayer Online Battle Arena	PC	True	1.0	China	Asia	Eastern Asia	0.132	1986-1990	18-22	0
2596	xiao8	Zhang Ning	32826.0	cn	China	1877518.0500000003	58.0	False	2011-03-27	2024-05-10	13.122518822724162	1989-11-14	58.0	1989.0	11.0	14.0	4.0	2011	21.363449691991786	14.445461809040323	False	strict	231	Dota 2	Multiplayer Online Battle Arena	PC	True	1.0	China	Asia	Eastern Asia	0.132	1986-1990	18-22	1
2597	Ferrari_430	Luo Feichi	32918.0	cn	China	597877.0599999999	72.0	False	2010-07-20	2019-06-16	8.906228610540726	1990-02-14	72.0	1990.0	2.0	14.0	1.0	2010	20.427104722792606	13.301142099096198	False	strict	231	Dota 2	Multiplayer Online Battle Arena	PC	True	1.0	China	Asia	Eastern Asia	0.132	1986-1990	18-22	0
2598	DDC	Liang Fa Ming	33057.0	mo	Macao	1344720.91	79.0	False	2011-03-27	2019-12-15	8.720054757015742	1990-07-03	79.0	1990.0	7.0	3.0	3.0	2011	20.73100616016427	14.111697791276306	False	strict	231	Dota 2	Multiplayer Online Battle Arena	PC	True	1.0	Macao	Asia	Eastern Asia		1986-1990	18-22	1
2599	NS	Yaroslav Kuznetsov	32410.0	ru	Russian Federation	39918.229999999996	48.0	False	2007-08-26	2024-08-18	16.980150581793293	1988-09-24	48.0	1988.0	9.0	24.0	3.0	2007	18.91854893908282	10.594613441662219	False	strict	231	Dota 2	Multiplayer Online Battle Arena	PC	True	0.9791666666666666	Russian Federation	Europe	Eastern Europe	0.169	1986-1990	18-22	1
2601	ARS-ART	Sergey Revin	32367.0	ru	Russian Federation	89721.56	44.0	False	2007-08-26	2014-06-16	6.806297056810404	1988-08-12	44.0	1988.0	8.0	12.0	3.0	2007	19.0362765229295	11.404477521441525	False	strict	231	Dota 2	Multiplayer Online Battle Arena	PC	True	1.0	Russian Federation	Europe	Eastern Europe	0.169	1986-1990	18-22	1
2602	Santa	Alexander Koltan	32669.0	ru	Russian Federation	17345.9	24.0	False	2009-05-17	2013-04-21	3.9288158795345653	1989-06-10	24.0	1989.0	6.0	10.0	2.0	2009	19.93429158110883	9.761169095059257	False	strict	231	Dota 2	Multiplayer Online Battle Arena	PC	True	1.0	Russian Federation	Europe	Eastern Europe	0.169	1986-1990	18-22	0
2603	G	Sergey Bragin	33710.0	ru	Russian Federation	437118.31	87.0	False	2010-11-28	2021-05-21	10.477754962354553	1992-04-16	87.0	1992.0	4.0	16.0	2.0	2010	18.61738535249829	12.987961457409353	False	strict	231	Dota 2	Multiplayer Online Battle Arena	PC	True	1.0	Russian Federation	Europe	Eastern Europe	0.169	1991-1995	18-22	0
2607	Lakelz	Pipat Prariyachat	32807.0	th	Thailand	22533.79	25.0	False	2011-08-21	2016-11-13	5.232032854209446	1989-10-26	25.0	1989.0	10.0	26.0	4.0	2011	21.817932922655714	10.022815616243964	False	strict	231	Dota 2	Multiplayer Online Battle Arena	PC	True	1.0	Thailand	Asia	South-eastern Asia	0.288	1986-1990	18-22	1
2609	aabBAA	Chanon Chiwpreecha	33123.0	th	Thailand	21722.61	22.0	False	2011-08-21	2016-11-13	5.232032854209446	1990-09-07	22.0	1990.0	9.0	7.0	3.0	2011	20.95277207392197	9.98615496649865	False	strict	231	Dota 2	Multiplayer Online Battle Arena	PC	True	1.0	Thailand	Asia	South-eastern Asia	0.288	1986-1990	18-22	1
2610	Fear	Clinton Loomis	32192.0	us	United States	2564904.63	104.0	False	2008-06-17	2021-05-20	12.922655715263518	1988-02-19	104.0	1988.0	2.0	19.0	1.0	2008	20.32580424366872	14.757432244487184	False	strict	231	Dota 2	Multiplayer Online Battle Arena	PC	True	0.9903846153846154	United States	Americas	Northern America	0.169	1986-1990	18-22	0
2612	1437.0	Sivatheeban Sivanathapillai	34314.0	ca	Canada	218317.99000000002	49.0	False	2011-08-21	2021-06-06	9.793292265571527	1993-12-11	49.0	1993.0	12.0	11.0	4.0	2011	17.691991786447637	12.293712529134803	False	strict	231	Dota 2	Multiplayer Online Battle Arena	PC	True	0.9591836734693877	Canada	Americas	Northern America	0.052	1991-1995	16-18	1
2613	ComeWithMe	Alexandru Craciunescu	33912.0	ro	Romania	23184.88	39.0	False	2011-08-21	2019-06-09	7.800136892539356	1992-11-04	39.0	1992.0	11.0	4.0	4.0	2011	18.792607802874745	10.051298751679992	False	strict	231	Dota 2	Multiplayer Online Battle Arena	PC	True	1.0	Romania	Europe	Eastern Europe	0.227	1991-1995	18-22	1
2614	Pajkatt	Per Anders Olsson-Lille	33866.0	se	Sweden	334875.27	67.0	False	2010-03-04	2018-08-25	8.476386036960985	1992-09-19	67.0	1992.0	9.0	19.0	3.0	2010	17.453798767967147	12.721516399299592	False	strict	231	Dota 2	Multiplayer Online Battle Arena	PC	True	1.0	Sweden	Europe	Northern Europe	0.007	1991-1995	16-18	1
2615	UNiVeRsE	Saahil Arora	32792.0	us	United States	3057237.67	95.0	False	2011-08-21	2020-02-23	8.509240246406572	1989-10-11	95.0	1989.0	10.0	11.0	4.0	2011	21.859000684462696	14.933022671099865	False	strict	231	Dota 2	Multiplayer Online Battle Arena	PC	True	1.0	United States	Americas	Northern America	0.169	1986-1990	18-22	1
2618	Lyc	Lu Yanchao	31806.0	cn	China	4844.62	5.0	False	2006-07-09	2008-05-03	1.8179329226557153	1987-01-29	5.0	1987.0	1.0	29.0	1.0	2006	19.44147843942505	8.485830483114055	False	strict	158	WarCraft III	Strategy	PC	False	0.2	China	Asia	Eastern Asia	0.132	1986-1990	18-22	0
2619	RotterdaM	Kevin van der Kooi	31905.0	nl	Netherlands	12382.99	22.0	False	2006-02-25	2024-08-10	18.455852156057496	1987-05-08	22.0	1987.0	5.0	8.0	2.0	2006	18.803559206023273	9.424159788335642	False	strict	151	StarCraft II	Strategy	PC	False	0.18181818181818182	Netherlands	Europe	Western Europe	0.013	1986-1990	18-22	0
2620	uThermal	Marc Schlappi	35013.0	nl	Netherlands	172289.27	259.0	False	2012-05-13	2024-09-01	12.303901437371664	1995-11-10	259.0	1995.0	11.0	10.0	4.0	2012	16.50650239561944	12.05693594965042	False	strict	151	StarCraft II	Strategy	PC	False	0.05791505791505792	Netherlands	Europe	Western Europe	0.013	1991-1995	16-18	1
2621	JeaL	Diego Sapienza	34747.0	it	Italy	3100.0	2.0	False	2012-05-01	2012-09-16	0.37782340862423	1995-02-17	2.0	1995.0	2.0	17.0	1.0	2012	17.201916495550993	8.03947991910045	False	strict	151	StarCraft II	Strategy	PC	False	0.0	Italy	Europe	Southern Europe	0.043	1991-1995	16-18	0
2623	Zazu	Patryk Niemier	33825.0	pl	Poland	790.56	4.0	False	2012-05-12	2016-06-08	4.073921971252567	1992-08-09	4.0	1992.0	8.0	9.0	3.0	2012	19.756331279945243	6.674005681880703	False	strict	151	StarCraft II	Strategy	PC	False	0.0	Poland	Europe	Eastern Europe	0.081	1991-1995	18-22	1
2628	vilden	Christian Lidström	31169.0	se	Sweden	27494.269999999997	20.0	False	2003-07-26	2007-02-18	3.567419575633128	1985-05-02	20.0	1985.0	5.0	2.0	2.0	2003	18.23134839151266	10.221769268860966	False	strict	162	Counter-Strike	First-Person Shooter	PC	True	1.0	Sweden	Europe	Northern Europe	0.007	<=1985	18-22	0
2629	Snajdan	Mattias Andersen	31445.0	se	Sweden	31251.34	22.0	False	2002-12-08	2009-05-24	6.458590006844627	1986-02-02	22.0	1986.0	2.0	2.0	1.0	2002	16.84599589322382	10.34984953236118	False	strict	162	Counter-Strike	First-Person Shooter	PC	True	1.0	Sweden	Europe	Northern Europe	0.007	1986-1990	16-18	0
2630	rishNarchK	Jung Jun Keon	30385.0	kr	Korea, Republic of	11619.77	8.0	False	2004-07-19	2005-12-18	1.4154688569472964	1983-03-10	8.0	1983.0	3.0	10.0	1.0	2004	21.360711841204655	9.360549293270712	False	strict	162	Counter-Strike	First-Person Shooter	PC	True	1.0	Korea, Republic of	Asia	Eastern Asia	0.038	<=1985	18-22	0
2632	cliper	Choi Min Woo	31676.0	kr	Korea, Republic of	15119.88	13.0	False	2004-07-19	2008-11-16	4.328542094455853	1986-09-21	13.0	1986.0	9.0	21.0	3.0	2004	17.82614647501711	9.623831849098108	False	strict	162	Counter-Strike	First-Person Shooter	PC	True	1.0	Korea, Republic of	Asia	Eastern Asia	0.038	1986-1990	16-18	1
2633	enemy	Ahn Young Mo	31948.0	kr	Korea, Republic of	16555.33	16.0	False	2004-07-19	2018-05-05	13.793292265571527	1987-06-20	16.0	1987.0	6.0	20.0	2.0	2004	17.08145106091718	9.714523785020786	False	strict	162	Counter-Strike	First-Person Shooter	PC	True	1.0	Korea, Republic of	Asia	Eastern Asia	0.038	1986-1990	16-18	0
2634	mal	Choi Beum Ho	31787.0	kr	Korea, Republic of	16011.67	15.0	False	2004-07-19	2011-08-20	7.085557837097878	1987-01-10	15.0	1987.0	1.0	10.0	1.0	2004	17.522245037645447	9.681135562854331	False	strict	162	Counter-Strike	First-Person Shooter	PC	True	1.0	Korea, Republic of	Asia	Eastern Asia	0.038	1986-1990	16-18	0
2635	sm0og1er	Arthur Nayshlos	31029.0	us	United States	3760.0	6.0	False	2005-07-10	2007-08-12	2.088980150581793	1984-12-13	6.0	1984.0	12.0	13.0	4.0	2005	20.57221081451061	8.232440158470336	False	strict	162	Counter-Strike	First-Person Shooter	PC	True	1.0	United States	Americas	Northern America	0.169	<=1985	18-22	1
2639	evaN	Evan Ahlberg	31667.0	ca	Canada	3880.0	6.0	False	2005-07-10	2008-10-19	3.277207392197125	1986-09-12	6.0	1986.0	9.0	12.0	3.0	2005	18.82546201232033	8.263848131368906	False	strict	162	Counter-Strike	First-Person Shooter	PC	True	1.0	Canada	Americas	Northern America	0.052	1986-1990	18-22	1
2641	aliche	Alexandre Donini	31259.0	br	Brazil	6396.5599999999995	12.0	False	2003-04-13	2006-11-19	3.6030116358658453	1985-07-31	12.0	1985.0	7.0	31.0	3.0	2003	17.700205338809035	8.763671946653504	False	strict	162	Counter-Strike	First-Person Shooter	PC	True	1.0	Brazil	Americas	Latin America and the Caribbean	0.39	<=1985	16-18	1
2643	Calippo	Jonas Nilsson	29879.0	se	Sweden	16837.79	8.0	False	2004-03-13	2005-12-18	1.7659137577002053	1981-10-20	8.0	1981.0	10.0	20.0	4.0	2004	22.39561943874059	9.731440432483195	False	strict	162	Counter-Strike	First-Person Shooter	PC	True	1.0	Sweden	Europe	Northern Europe	0.007	<=1985	22-25	1
2644	IsKall	Fredrik Persson	30234.0	se	Sweden	18545.4	6.0	False	2002-12-08	2005-12-18	3.028062970568104	1982-10-10	6.0	1982.0	10.0	10.0	4.0	2002	20.161533196440793	9.828030979120683	False	strict	162	Counter-Strike	First-Person Shooter	PC	True	1.0	Sweden	Europe	Northern Europe	0.007	<=1985	18-22	1
2645	bsl	Jonas Vikan	29886.0	no	Norway	19779.109999999997	16.0	False	2002-07-18	2007-08-12	5.06776180698152	1981-10-27	16.0	1981.0	10.0	27.0	4.0	2002	20.722792607802873	9.892432166334142	False	strict	162	Counter-Strike	First-Person Shooter	PC	True	0.9375	Norway	Europe	Northern Europe	0.004	<=1985	18-22	1
2646	Naikon	Lars Olaisen	30681.0	no	Norway	31902.329999999998	15.0	False	2001-12-09	2006-05-03	4.396988364134154	1983-12-31	15.0	1983.0	12.0	31.0	4.0	2001	17.94113620807666	10.370465672039547	False	strict	162	Counter-Strike	First-Person Shooter	PC	True	1.0	Norway	Europe	Northern Europe	0.004	<=1985	16-18	1
2647	zevy	Christian Wæraas	31286.0	no	Norway	9252.68	11.0	False	2004-04-11	2006-04-16	2.0123203285420943	1985-08-27	11.0	1985.0	8.0	27.0	3.0	2004	18.622861054072555	9.132776589227818	False	strict	162	Counter-Strike	First-Person Shooter	PC	True	1.0	Norway	Europe	Northern Europe	0.004	<=1985	18-22	1
2648	Juve9le	Geir-Stian Svendsen	31478.0	no	Norway	22504.66	19.0	False	2004-04-11	2007-08-26	3.373032169746749	1986-03-07	19.0	1986.0	3.0	7.0	1.0	2004	18.09719370294319	10.021522112113274	False	strict	162	Counter-Strike	First-Person Shooter	PC	True	1.0	Norway	Europe	Northern Europe	0.004	1986-1990	18-22	0
2649	Juzam	Tore Aronsen	30159.0	no	Norway	11191.86	11.0	False	2004-04-11	2006-04-16	2.0123203285420943	1982-07-27	11.0	1982.0	7.0	27.0	3.0	2004	21.70841889117043	9.323031353993658	False	strict	162	Counter-Strike	First-Person Shooter	PC	True	1.0	Norway	Europe	Northern Europe	0.004	<=1985	18-22	1
2650	aKuJii	Kier McCann	30100.0	gb	United Kingdom	9840.0	9.0	False	2004-08-01	2006-12-19	2.3819301848049284	1982-05-29	9.0	1982.0	5.0	29.0	2.0	2004	22.17659137577002	9.194312610898985	False	strict	162	Counter-Strike	First-Person Shooter	PC	True	1.0	United Kingdom	Europe	Northern Europe	0.083	<=1985	22-25	0
2653	cogu	Raphael Camargo	32328.0	br	Brazil	43425.939999999995	36.0	False	2002-03-30	2017-10-13	15.540041067761807	1988-07-04	36.0	1988.0	7.0	4.0	3.0	2002	13.735797399041752	10.678835264837959	False	strict	162	Counter-Strike	First-Person Shooter	PC	True	1.0	Brazil	Americas	Latin America and the Caribbean	0.39	1986-1990	<16	1
2654	Eduzin	Eduardo Chagas	29824.0	br	Brazil	9798.56	16.0	False	2002-03-30	2006-07-09	4.276522929500342	1981-08-26	16.0	1981.0	8.0	26.0	3.0	2002	20.591375770020534	9.190092765691537	False	strict	162	Counter-Strike	First-Person Shooter	PC	True	1.0	Brazil	Americas	Latin America and the Caribbean	0.39	<=1985	18-22	1
2656	CuZ	Mike Nang	30676.0	us	United States	4010.0	10.0	False	2004-08-01	2020-12-10	16.358658453114305	1983-12-26	10.0	1983.0	12.0	26.0	4.0	2004	20.59958932238193	8.296795865770052	False	strict	162	Counter-Strike	First-Person Shooter	PC	True	1.0	United States	Americas	Northern America	0.169	<=1985	18-22	1
2661	REAL	Sondre Svanevik	32668.0	no	Norway	14276.2	13.0	False	2005-06-26	2010-02-28	4.676249144421629	1989-06-09	13.0	1989.0	6.0	9.0	2.0	2005	16.046543463381244	9.566419138236315	False	strict	162	Counter-Strike	First-Person Shooter	PC	True	1.0	Norway	Europe	Northern Europe	0.004	1986-1990	16-18	0
2662	oops	Preben Josdal	31620.0	no	Norway	6717.97	10.0	False	2005-02-20	2006-10-08	1.6290212183436004	1986-07-27	10.0	1986.0	7.0	27.0	3.0	2005	18.570841889117045	8.81269014796004	False	strict	162	Counter-Strike	First-Person Shooter	PC	True	1.0	Norway	Europe	Northern Europe	0.004	1986-1990	18-22	1
2664	xione	Lasse Stokke	31729.0	no	Norway	10684.54	8.0	False	2004-06-05	2006-12-19	2.537987679671458	1986-11-13	8.0	1986.0	11.0	13.0	4.0	2004	17.560574948665298	9.276646704613816	False	strict	162	Counter-Strike	First-Person Shooter	PC	True	1.0	Norway	Europe	Northern Europe	0.004	1986-1990	16-18	1
2665	prb	Preben Gammelsæter	32118.0	no	Norway	21819.48	24.0	False	2005-02-26	2014-10-26	9.661875427789186	1987-12-07	24.0	1987.0	12.0	7.0	4.0	2005	17.22381930184805	9.990604257311926	False	strict	162	Counter-Strike	First-Person Shooter	PC	True	1.0	Norway	Europe	Northern Europe	0.004	1986-1990	16-18	1
2666	LaRi	Pasha Lari	30975.0	ca	Canada	58045.0	13.0	False	2004-07-18	2008-11-18	4.336755646817249	1984-10-20	13.0	1984.0	10.0	20.0	4.0	2004	19.742642026009584	10.968991078636485	False	strict	226	Counter-Strike: Source	First-Person Shooter	PC	True	1.0	Canada	Americas	Northern America	0.052	<=1985	18-22	1
2668	shaGuar	Griffin Benger	31164.0	ca	Canada	108615.0	30.0	False	2001-12-09	2007-12-15	6.015058179329227	1985-04-27	30.0	1985.0	4.0	27.0	2.0	2001	16.618754277891856	11.595574005280117	False	strict	226	Counter-Strike: Source	First-Person Shooter	PC	True	1.0	Canada	Americas	Northern America	0.052	<=1985	16-18	0
2673	medias	Michael Kim	31835.0	us	United States	7800.0	4.0	False	2003-07-13	2005-07-10	1.9931553730321698	1987-02-27	4.0	1987.0	2.0	27.0	1.0	2003	16.372347707049965	8.962007209588313	False	strict	162	Counter-Strike	First-Person Shooter	PC	True	1.0	United States	Americas	Northern America	0.169	1986-1990	16-18	0
2682	SAND	Philipp Bennek	32129.0	de	Germany	1941.92	8.0	False	2011-12-04	2012-12-16	1.0349075975359343	1987-12-18	8.0	1987.0	12.0	18.0	4.0	2011	23.96167008898015	7.571947275086662	False	strict	164	League of Legends	Multiplayer Online Battle Arena	PC	True	1.0	Germany	Europe	Western Europe	0.057	1986-1990	22-25	1
2683	Krepo	Mitch Voorspoels	32940.0	be	Belgium	58617.85	28.0	False	2011-04-03	2020-04-09	9.018480492813142	1990-03-08	28.0	1990.0	3.0	8.0	1.0	2011	21.07049965776865	10.978811596194593	False	strict	164	League of Legends	Multiplayer Online Battle Arena	PC	True	1.0	Belgium	Europe	Western Europe	0.031	1986-1990	18-22	0
2684	Yellowpete	Peter Wüppen	32786.0	de	Germany	59167.87	28.0	False	2010-12-05	2013-08-25	2.7214236824093088	1989-10-05	28.0	1989.0	10.0	5.0	4.0	2010	21.166324435318277	10.988150837972746	False	strict	164	League of Legends	Multiplayer Online Battle Arena	PC	True	1.0	Germany	Europe	Western Europe	0.057	1986-1990	18-22	1
2685	Froggen	Henrik Hansen	34386.0	dk	Denmark	91624.11	34.0	False	2011-10-30	2018-04-29	6.496919917864476	1994-02-21	34.0	1994.0	2.0	21.0	1.0	2011	17.686516084873375	11.425460639733934	False	strict	164	League of Legends	Multiplayer Online Battle Arena	PC	True	1.0	Denmark	Europe	Northern Europe	0.003	1991-1995	16-18	0
2687	PapsT	Michael Schmidt	30955.0	at	Austria	20546.230000000003	20.0	False	2001-12-09	2024-03-16	22.26694045174538	1984-09-30	20.0	1984.0	9.0	30.0	3.0	2001	17.190965092402465	9.930481417651615	False	strict	162	Counter-Strike	First-Person Shooter	PC	True	1.0	Austria	Europe	Western Europe	0.033	<=1985	16-18	1
2688	gore	Franz Burghardt	30029.0	at	Austria	94566.32999999999	57.0	False	2002-07-07	2024-03-16	21.691991786447637	1982-03-19	57.0	1982.0	3.0	19.0	1.0	2002	20.301163586584533	11.457067346556117	False	strict	162	Counter-Strike	First-Person Shooter	PC	True	1.0	Austria	Europe	Western Europe	0.033	<=1985	18-22	0
2689	Blizzard	Christian Chmiel	30690.0	de	Germany	79560.84999999999	52.0	False	2003-06-15	2025-02-22	21.691991786447637	1984-01-09	52.0	1984.0	1.0	9.0	1.0	2003	19.430527036276523	11.284289985588464	False	strict	162	Counter-Strike	First-Person Shooter	PC	True	1.0	Germany	Europe	Western Europe	0.057	<=1985	18-22	0
2690	neo	Michael Mitrega	30910.0	de	Germany	43955.56	30.0	False	2003-06-15	2024-03-16	20.752908966461327	1984-08-16	30.0	1984.0	8.0	16.0	3.0	2003	18.82819986310746	10.6909571524984	False	strict	162	Counter-Strike	First-Person Shooter	PC	True	1.0	Germany	Europe	Western Europe	0.057	<=1985	18-22	1
2693	tr1p	Corey Dodd	31309.0	us	United States	100737.06	23.0	False	2003-12-20	2007-12-15	3.9863107460643397	1985-09-19	23.0	1985.0	9.0	19.0	3.0	2003	18.250513347022586	11.520278961619674	False	strict	226	Counter-Strike: Source	First-Person Shooter	PC	True	1.0	United States	Americas	Northern America	0.169	<=1985	18-22	1
2695	Hyper	Daniel Kuusisto	31571.0	se	Sweden	19359.37	13.0	False	2003-06-08	2005-05-08	1.9164955509924708	1986-06-08	13.0	1986.0	6.0	8.0	2.0	2003	16.999315537303218	9.870983472218192	False	strict	162	Counter-Strike	First-Person Shooter	PC	True	1.0	Sweden	Europe	Northern Europe	0.007	1986-1990	16-18	0
2702	Fragmaster	Christopher Kolla	31161.0	de	Germany	4800.77	10.0	False	2005-05-25	2007-12-01	2.518822724161533	1985-04-24	10.0	1985.0	4.0	24.0	2.0	2005	20.084873374401095	8.47673987892441	False	strict	162	Counter-Strike	First-Person Shooter	PC	True	1.0	Germany	Europe	Western Europe	0.057	<=1985	18-22	0
2703	ToM		30556.0	de	Germany	1200.0	1.0	False	2005-07-10	2005-07-10	0.0	1983-08-28	1.0	1983.0	8.0	28.0	3.0	2005	21.867214236824093	7.0909098220799835	False	strict	162	Counter-Strike	First-Person Shooter	PC	True	1.0	Germany	Europe	Western Europe	0.057	<=1985	18-22	1
2704	Galahat	Søren Eriksen	30555.0	dk	Denmark	7018.62	10.0	False	2005-06-26	2008-03-02	2.6830937713894594	1983-08-27	10.0	1983.0	8.0	27.0	3.0	2005	21.831622176591377	8.856464364500587	False	strict	162	Counter-Strike	First-Person Shooter	PC	True	1.0	Denmark	Europe	Northern Europe	0.003	<=1985	18-22	1
2705	Bloddy	Daniel Davidsen	31096.0	dk	Denmark	8787.740000000002	11.0	False	2005-06-26	2008-03-02	2.6830937713894594	1985-02-18	11.0	1985.0	2.0	18.0	1.0	2005	20.35044490075291	9.08122663569449	False	strict	162	Counter-Strike	First-Person Shooter	PC	True	1.0	Denmark	Europe	Northern Europe	0.003	<=1985	18-22	0
2706	FaagaN	Rasmus Thomsen	32269.0	dk	Denmark	11431.04	26.0	False	2005-06-26	2010-05-16	4.887063655030801	1988-05-06	26.0	1988.0	5.0	6.0	2.0	2005	17.138945927446954	9.344175218553897	False	strict	162	Counter-Strike	First-Person Shooter	PC	True	1.0	Denmark	Europe	Northern Europe	0.003	1986-1990	16-18	0
2709	silver	Tim Hochgrebe	30531.0	de	Germany	25736.549999999992	22.0	False	2003-12-14	2008-11-29	4.960985626283367	1983-08-03	22.0	1983.0	8.0	3.0	3.0	2003	20.36413415468857	10.155706294024784	False	strict	162	Counter-Strike	First-Person Shooter	PC	True	1.0	Germany	Europe	Western Europe	0.057	<=1985	18-22	1
2710	mooN	Jan Stolle	31258.0	de	Germany	68347.54999999999	47.0	False	2001-05-13	2012-09-02	11.307323750855579	1985-07-30	47.0	1985.0	7.0	30.0	3.0	2001	15.786447638603697	11.132375627589102	False	strict	162	Counter-Strike	First-Person Shooter	PC	True	1.0	Germany	Europe	Western Europe	0.057	<=1985	16-18	1
2711	CHEF-KOCH	David Nagel	29890.0	de	Germany	55630.42	35.0	False	2003-12-14	2013-05-12	9.409993155373032	1981-10-31	35.0	1981.0	10.0	31.0	4.0	2003	22.119096509240247	10.926503428538995	False	strict	162	Counter-Strike	First-Person Shooter	PC	True	1.0	Germany	Europe	Western Europe	0.057	<=1985	22-25	1
2712	Volcano	Salvatore Garozzo	31677.0	us	United States	67780.54000000001	44.0	False	2002-12-22	2014-12-07	11.958932238193018	1986-09-22	44.0	1986.0	9.0	22.0	3.0	2002	16.249144421629023	11.124045165469473	False	strict	162	Counter-Strike	First-Person Shooter	PC	True	1.0	United States	Americas	Northern America	0.169	1986-1990	16-18	1
2715	FlipiN	Antonio Rivas del Rey	32048.0	es	Spain	29445.58	53.0	False	2005-07-24	2020-03-26	14.67214236824093	1987-09-28	53.0	1987.0	9.0	28.0	3.0	2005	17.82067077344285	10.290333053303977	False	strict	162	Counter-Strike	First-Person Shooter	PC	True	0.9622641509433962	Spain	Europe	Southern Europe	0.043	1986-1990	16-18	1
2716	DrastyK	José María García	30768.0	es	Spain	13934.849999999999	13.0	False	2005-07-24	2008-08-02	3.025325119780972	1984-03-27	13.0	1984.0	3.0	27.0	1.0	2005	21.32511978097194	9.542219935544116	False	strict	162	Counter-Strike	First-Person Shooter	PC	True	1.0	Spain	Europe	Southern Europe	0.043	<=1985	18-22	0
2717	milicua	Aitor Fernández	31145.0	es	Spain	14145.420000000002	14.0	False	2005-07-24	2014-01-12	8.470910335386721	1985-04-08	14.0	1985.0	4.0	8.0	2.0	2005	20.292950034223136	9.557216867527021	False	strict	162	Counter-Strike	First-Person Shooter	PC	True	1.0	Spain	Europe	Southern Europe	0.043	<=1985	18-22	0
2721	crypt	Per Fredriksson	30150.0	se	Sweden	11286.909999999998	9.0	False	2003-03-01	2004-11-01	1.672826830937714	1982-07-18	9.0	1982.0	7.0	18.0	3.0	2003	20.618754277891856	9.33148752043212	False	strict	162	Counter-Strike	First-Person Shooter	PC	True	1.0	Sweden	Europe	Northern Europe	0.007	<=1985	18-22	1
2722	Bullen	Björn Wall	31043.0	se	Sweden	16953.67	10.0	False	2004-03-13	2005-07-24	1.3634496919917864	1984-12-27	10.0	1984.0	12.0	27.0	4.0	2004	19.208761122518823	9.73829859108516	False	strict	162	Counter-Strike	First-Person Shooter	PC	True	1.0	Sweden	Europe	Northern Europe	0.007	<=1985	18-22	1
2723	iLight	Petter Arvidsson	29924.0	se	Sweden	10985.09	8.0	False	2003-09-02	2004-10-03	1.0869267624914443	1981-12-04	8.0	1981.0	12.0	4.0	4.0	2003	21.744010951403148	9.304385206113684	False	strict	162	Counter-Strike	First-Person Shooter	PC	True	1.0	Sweden	Europe	Northern Europe	0.007	<=1985	18-22	1
2724	hyber	Daniel Isaksson	29916.0	se	Sweden	7449.21	5.0	False	2003-03-01	2004-08-08	1.4401095140314852	1981-11-26	5.0	1981.0	11.0	26.0	4.0	2003	21.259411362080765	8.915997498895797	False	strict	162	Counter-Strike	First-Person Shooter	PC	True	1.0	Sweden	Europe	Northern Europe	0.007	<=1985	18-22	1
2725	Snoop	Boris Podvalshchikov	30988.0	ru	Russian Federation	45674.04999999999	68.0	False	2003-05-12	2011-02-26	7.794661190965092	1984-11-02	68.0	1984.0	11.0	2.0	4.0	2003	18.521560574948666	10.729307475936357	False	strict	162	Counter-Strike	First-Person Shooter	PC	True	1.0	Russian Federation	Europe	Eastern Europe	0.169	<=1985	18-22	1
2727	groove	Konstantin Pikiner	30377.0	ru	Russian Federation	24140.769999999997	34.0	False	2003-09-11	2009-11-30	6.220396988364135	1983-03-02	34.0	1983.0	3.0	2.0	1.0	2003	20.528405201916495	10.091698814250236	False	strict	162	Counter-Strike	First-Person Shooter	PC	True	1.0	Russian Federation	Europe	Eastern Europe	0.169	<=1985	18-22	0
2729	LeX	Alexey Kolesnikov	31644.0	ru	Russian Federation	71697.48999999998	93.0	False	2003-02-09	2012-09-29	9.637234770704996	1986-08-20	93.0	1986.0	8.0	20.0	3.0	2003	16.473648186173854	11.18022496639384	False	strict	162	Counter-Strike	First-Person Shooter	PC	True	1.0	Russian Federation	Europe	Eastern Europe	0.169	1986-1990	16-18	1
2733	Lucchese	Lenny Forsberg	31511.0	se	Sweden	25963.809999999998	14.0	False	2002-10-06	2004-12-28	2.2286105407255303	1986-04-09	14.0	1986.0	4.0	9.0	2.0	2002	16.49281314168378	10.1644974387088	False	strict	162	Counter-Strike	First-Person Shooter	PC	True	1.0	Sweden	Europe	Northern Europe	0.007	1986-1990	16-18	0
2739	Zad	Conny Ryderholm	31298.0	se	Sweden	7474.820000000001	9.0	False	2003-11-06	2006-07-23	2.7104722792607805	1985-09-08	9.0	1985.0	9.0	8.0	3.0	2003	18.16016427104723	8.919429091239047	False	strict	162	Counter-Strike	First-Person Shooter	PC	True	1.0	Sweden	Europe	Northern Europe	0.007	<=1985	18-22	1
2740	Magix	Magnus Berndtsson	30891.0	se	Sweden	11162.99	18.0	False	2003-03-30	2007-02-18	3.890485968514716	1984-07-28	18.0	1984.0	7.0	28.0	3.0	2003	18.6694045174538	9.320448698919517	False	strict	162	Counter-Strike	First-Person Shooter	PC	True	1.0	Sweden	Europe	Northern Europe	0.007	<=1985	18-22	1
2741	GudeN	Fredrik Fransson	30020.0	se	Sweden	16555.399999999998	10.0	False	2003-07-26	2004-12-19	1.4017796030116358	1982-03-10	10.0	1982.0	3.0	10.0	1.0	2003	21.377138945927445	9.714528013001988	False	strict	162	Counter-Strike	First-Person Shooter	PC	True	1.0	Sweden	Europe	Northern Europe	0.007	<=1985	18-22	0
2749	Ambition	Kang Chan Yong	33904.0	kr	Korea, Republic of	553454.4099999999	39.0	False	2012-05-19	2018-11-03	6.458590006844627	1992-10-27	39.0	1992.0	10.0	27.0	4.0	2012	19.55920602327173	13.223936467813424	False	strict	164	League of Legends	Multiplayer Online Battle Arena	PC	True	0.9743589743589743	Korea, Republic of	Asia	Eastern Asia	0.038	1991-1995	18-22	1
2750	Helios	Shin Dong Jin	34140.0	kr	Korea, Republic of	54328.35999999999	19.0	False	2012-05-19	2014-06-08	2.0533880903490758	1993-06-20	19.0	1993.0	6.0	20.0	2.0	2012	18.913073237508556	10.90282005961239	False	strict	164	League of Legends	Multiplayer Online Battle Arena	PC	True	1.0	Korea, Republic of	Asia	Eastern Asia	0.038	1991-1995	18-22	0
2751	Lustboy	Ham Jang Sik	34383.0	kr	Korea, Republic of	130235.93000000001	26.0	False	2012-05-19	2015-10-31	3.4496919917864477	1994-02-18	26.0	1994.0	2.0	18.0	1.0	2012	18.247775496235455	11.777110609091224	False	strict	164	League of Legends	Multiplayer Online Battle Arena	PC	True	1.0	Korea, Republic of	Asia	Eastern Asia	0.038	1991-1995	18-22	0
2752	CaptainJack	Kang Hyung Woo	33973.0	kr	Korea, Republic of	59498.98	28.0	False	2011-12-02	2016-04-23	4.39151266255989	1993-01-04	28.0	1993.0	1.0	4.0	1.0	2011	18.90759753593429	10.993731255399211	False	strict	164	League of Legends	Multiplayer Online Battle Arena	PC	True	1.0	Korea, Republic of	Asia	Eastern Asia	0.038	1991-1995	18-22	0
2756	MadLife	Hong Min Gi	33882.0	kr	Korea, Republic of	114221.01000000001	32.0	False	2011-12-02	2017-07-27	5.650924024640657	1992-10-05	32.0	1992.0	10.0	5.0	4.0	2011	19.156741957563312	11.645899289682648	False	strict	164	League of Legends	Multiplayer Online Battle Arena	PC	True	1.0	Korea, Republic of	Asia	Eastern Asia	0.038	1991-1995	18-22	1
2758	May	Kang Han Wool	33915.0	kr	Korea, Republic of	6744.96	5.0	False	2012-05-07	2013-02-02	0.7419575633127995	1992-11-07	5.0	1992.0	11.0	7.0	4.0	2012	19.496235455167692	8.816699086164348	False	strict	164	League of Legends	Multiplayer Online Battle Arena	PC	True	1.0	Korea, Republic of	Asia	Eastern Asia	0.038	1991-1995	18-22	1
2759	H0R0	Cho Jae Hwan	35329.0	kr	Korea, Republic of	22161.1	16.0	False	2012-05-07	2015-08-23	3.293634496919918	1996-09-21	16.0	1996.0	9.0	21.0	3.0	2012	15.624914442162902	10.006138901714229	False	strict	164	League of Legends	Multiplayer Online Battle Arena	PC	True	1.0	Korea, Republic of	Asia	Eastern Asia	0.038	1996-2000	16-18	1
2760	ManyReason	Kim Seong Min	33272.0	kr	Korea, Republic of	9446.28	9.0	False	2010-11-30	2013-08-31	2.751540041067762	1991-02-03	9.0	1991.0	2.0	3.0	1.0	2010	19.822039698836413	9.153482148368756	False	strict	164	League of Legends	Multiplayer Online Battle Arena	PC	True	1.0	Korea, Republic of	Asia	Eastern Asia	0.038	1991-1995	18-22	0
2761	SBS	Bae Ji Hun	33787.0	kr	Korea, Republic of	7666.36	6.0	False	2012-05-07	2013-02-23	0.7994524298425736	1992-07-02	6.0	1992.0	7.0	2.0	3.0	2012	19.8466803559206	8.944727636936808	False	strict	164	League of Legends	Multiplayer Online Battle Arena	PC	True	1.0	Korea, Republic of	Asia	Eastern Asia	0.038	1991-1995	18-22	1
2762	Impact	Jung Eon Yeong	34765.0	kr	Korea, Republic of	686649.73	48.0	False	2012-05-07	2025-03-16	12.856947296372347	1995-03-07	48.0	1995.0	3.0	7.0	1.0	2012	17.169062286105408	13.439581043090463	False	strict	164	League of Legends	Multiplayer Online Battle Arena	PC	True	1.0	Korea, Republic of	Asia	Eastern Asia	0.038	1991-1995	16-18	0
2763	Advokate	Dmitry Demichev	30898.0	ru	Russian Federation	10227.13	22.0	False	2003-10-18	2010-07-24	6.765229295003422	1984-08-04	22.0	1984.0	8.0	4.0	3.0	2003	19.20328542094456	9.232897046537577	False	strict	152	StarCraft: Brood War	Strategy	PC	False	0.18181818181818182	Russian Federation	Europe	Eastern Europe	0.169	<=1985	18-22	1
2764	daisuki	Peter Yoo	32627.0	us	United States	4300.0	3.0	False	2012-06-02	2012-08-25	0.2299794661190965	1989-04-29	3.0	1989.0	4.0	29.0	2.0	2012	23.093771389459274	8.366602832783736	False	strict	151	StarCraft II	Strategy	PC	False	0.0	United States	Americas	Northern America	0.169	1986-1990	22-25	0
2765	Insur	Sky Xu	34522.0	us	United States	5816.67	7.0	False	2012-02-13	2012-11-18	0.7638603696098563	1994-07-07	7.0	1994.0	7.0	7.0	3.0	2012	17.60438056125941	8.668655116923961	False	strict	151	StarCraft II	Strategy	PC	False	0.42857142857142855	United States	Americas	Northern America	0.169	1991-1995	16-18	1
2766	Hellokitty	Zifeng Wang	33660.0	us	United States	3722.66	8.0	False	2012-06-10	2014-02-01	1.6454483230663928	1992-02-26	8.0	1992.0	2.0	26.0	1.0	2012	20.28747433264887	8.222462334551123	False	strict	151	StarCraft II	Strategy	PC	False	0.0	United States	Americas	Northern America	0.169	1991-1995	18-22	0
2767	Mystik	Kenny Vu	33059.0	us	United States	1875.0	5.0	False	2011-09-28	2012-08-25	0.9089664613278576	1990-07-05	5.0	1990.0	7.0	5.0	3.0	2011	21.232032854209447	7.53689712956617	False	strict	151	StarCraft II	Strategy	PC	False	0.4	United States	Americas	Northern America	0.169	1986-1990	18-22	1
2770	Hawk	Devan Subramaniam	34326.0	us	United States	2925.7099999999996	14.0	False	2011-08-07	2024-09-29	13.14715947980835	1993-12-23	14.0	1993.0	12.0	23.0	4.0	2011	17.620807665982205	7.981634204229572	False	strict	151	StarCraft II	Strategy	PC	False	0.07142857142857142	United States	Americas	Northern America	0.169	1991-1995	16-18	1
2772	Suppy	Conan Liu	34033.0	us	United States	29608.999999999996	43.0	False	2010-09-04	2018-01-21	7.381245722108145	1993-03-05	43.0	1993.0	3.0	5.0	1.0	2010	17.50034223134839	10.295867421095636	False	strict	151	StarCraft II	Strategy	PC	False	0.16279069767441862	United States	Americas	Northern America	0.169	1991-1995	16-18	0
2775	TooDming	Huang Hui Ming	32423.0	cn	China	146947.29	90.0	False	2009-08-22	2024-01-07	14.376454483230663	1988-10-07	90.0	1988.0	10.0	7.0	4.0	2009	20.87337440109514	11.897836035168265	False	strict	151	StarCraft II	Strategy	PC	False	0.1111111111111111	China	Asia	Eastern Asia	0.132	1986-1990	18-22	1
2784	Skillet	Jonathan Stiefel	33302.0	us	United States	250.0	1.0	False	2010-11-14	2010-11-14	0.0	1991-03-05	1.0	1991.0	3.0	5.0	1.0	2010	19.696098562628336	5.5254529391317835	False	strict	151	StarCraft II	Strategy	PC	False	0.0	United States	Americas	Northern America	0.169	1991-1995	18-22	0
2794	Frond	Gregory Schafer	33112.0	us	United States	25.0	1.0	False	2010-11-14	2010-11-14	0.0	1990-08-27	1.0	1990.0	8.0	27.0	3.0	2010	20.216290212183434	3.258096538021482	False	strict	151	StarCraft II	Strategy	PC	False	0.0	United States	Americas	Northern America	0.169	1986-1990	18-22	1
2795	SortOf	Rickard Bergman	34174.0	se	Sweden	98581.21	137.0	False	2011-10-09	2025-10-02	13.982203969883642	1993-07-24	137.0	1993.0	7.0	24.0	3.0	2011	18.209445585215605	11.498646098348516	False	strict	151	StarCraft II	Strategy	PC	False	0.0364963503649635	Sweden	Europe	Northern Europe	0.007	1991-1995	18-22	1
2797	Cytoplasm	Jonas Larsson	33005.0	se	Sweden	545.95	3.0	False	2011-02-10	2012-07-28	1.462012320328542	1990-05-12	3.0	1990.0	5.0	12.0	2.0	2011	20.750171115674195	6.3043573905658	False	strict	151	StarCraft II	Strategy	PC	False	0.0	Sweden	Europe	Northern Europe	0.007	1986-1990	18-22	0
2798	RunA	Joacim Persson	33311.0	se	Sweden	772.6400000000001	2.0	False	2011-11-05	2013-06-18	1.6180698151950719	1991-03-14	2.0	1991.0	3.0	14.0	1.0	2011	20.646132785763175	6.651106649110529	False	strict	151	StarCraft II	Strategy	PC	False	0.0	Sweden	Europe	Northern Europe	0.007	1991-1995	18-22	0
2799	viPro	Rasmus Östersjö	34206.0	se	Sweden	2523.5800000000004	6.0	False	2011-12-02	2013-06-18	1.5441478439425051	1993-08-25	6.0	1993.0	8.0	25.0	3.0	2011	18.269678302532512	7.833829991240325	False	strict	151	StarCraft II	Strategy	PC	False	0.3333333333333333	Sweden	Europe	Northern Europe	0.007	1991-1995	18-22	1
2801	Naugrim	Mattias Ottosson	33020.0	se	Sweden	1377.51	6.0	False	2009-09-13	2018-06-16	8.75564681724846	1990-05-27	6.0	1990.0	5.0	27.0	2.0	2009	19.299110198494184	7.228758484699418	False	strict	151	StarCraft II	Strategy	PC	False	0.16666666666666666	Sweden	Europe	Northern Europe	0.007	1986-1990	18-22	0
2802	StarNaN	Daniel Ohlsson	33656.0	se	Sweden	9121.67	8.0	False	2012-03-17	2014-08-01	2.3737166324435317	1992-02-22	8.0	1992.0	2.0	22.0	1.0	2012	20.06570841889117	9.1185178033795	False	strict	151	StarCraft II	Strategy	PC	False	0.125	Sweden	Europe	Northern Europe	0.007	1991-1995	18-22	0
2805	Zuna	Chris Buechter	33232.0	us	United States	111517.14	48.0	False	2011-06-12	2018-09-30	7.301848049281314	1990-12-25	48.0	1990.0	12.0	25.0	4.0	2011	20.462696783025326	11.621942547232592	False	strict	371	Heroes of the Storm	Multiplayer Online Battle Arena	PC	True	1.0	United States	Americas	Northern America	0.169	1986-1990	18-22	1
2808	SyndereN	Troels Nielsen	32866.0	dk	Denmark	57510.9	37.0	False	2011-11-27	2024-11-24	12.993839835728952	1989-12-24	37.0	1989.0	12.0	24.0	4.0	2011	21.924709103353866	10.959747161894635	False	strict	231	Dota 2	Multiplayer Online Battle Arena	PC	True	0.972972972972973	Denmark	Europe	Northern Europe	0.003	1986-1990	18-22	1
2811	Ceb	Sébastien Debs	33735.0	fr	France	5949442.73	82.0	False	2011-11-27	2025-03-16	13.300479123887747	1992-05-11	82.0	1992.0	5.0	11.0	2.0	2011	19.54551676933607	15.598808282394977	False	strict	231	Dota 2	Multiplayer Online Battle Arena	PC	True	1.0	France	Europe	Western Europe	0.034	1991-1995	18-22	0
2813	BuLba	Sam Sosale	33429.0	us	United States	213434.82	70.0	False	2012-03-24	2020-06-07	8.205338809034908	1991-07-10	70.0	1991.0	7.0	10.0	3.0	2012	20.706365503080082	12.271091457559606	False	strict	231	Dota 2	Multiplayer Online Battle Arena	PC	True	1.0	United States	Americas	Northern America	0.169	1991-1995	18-22	1
2815	SexyBamboe	Alaan Faraj	33623.0	nl	Netherlands	82483.58	49.0	False	2012-03-12	2019-09-29	7.5482546201232035	1992-01-20	49.0	1992.0	1.0	20.0	1.0	2012	20.142368240930868	11.320366645762181	False	strict	231	Dota 2	Multiplayer Online Battle Arena	PC	True	0.9795918367346939	Netherlands	Europe	Western Europe	0.013	1991-1995	18-22	0
2816	SingSing	Weh Sing Yuen	33408.0	nl	Netherlands	224574.03000000006	62.0	False	2011-12-11	2025-04-19	13.35523613963039	1991-06-19	62.0	1991.0	6.0	19.0	2.0	2011	20.479123887748116	12.32196513968306	False	strict	231	Dota 2	Multiplayer Online Battle Arena	PC	True	0.967741935483871	Netherlands	Europe	Western Europe	0.013	1991-1995	18-22	0
2817	Extinkt	Vytautas Mėlinauskas	33971.0	lt	Lithuania	15071.77	38.0	False	2011-12-11	2013-06-17	1.516769336071184	1993-01-02	38.0	1993.0	1.0	2.0	1.0	2011	18.937713894592743	9.620645083621595	False	strict	164	League of Legends	Multiplayer Online Battle Arena	PC	True	1.0	Lithuania	Europe	Northern Europe	0.07	1991-1995	18-22	0
2819	Malunoo	Tobias Magnusson	33195.0	se	Sweden	15342.47	35.0	False	2012-01-31	2014-02-14	2.0396988364134154	1990-11-18	35.0	1990.0	11.0	18.0	4.0	2012	21.201916495550993	9.63844525533792	False	strict	164	League of Legends	Multiplayer Online Battle Arena	PC	True	1.0	Sweden	Europe	Northern Europe	0.007	1986-1990	18-22	1
2821	Angush	Aurimas Gedvilas	34189.0	lt	Lithuania	15810.439999999999	33.0	False	2010-12-16	2015-01-18	4.090349075975359	1993-08-08	33.0	1993.0	8.0	8.0	3.0	2010	17.35523613963039	9.66848900764977	False	strict	164	League of Legends	Multiplayer Online Battle Arena	PC	True	1.0	Lithuania	Europe	Northern Europe	0.07	1991-1995	16-18	1
2826	Daisy	Lee Jong Hyuk	33506.0	kr	Korea, Republic of	13315.92	24.0	False	2012-04-15	2015-05-02	3.0444900752908968	1991-09-25	24.0	1991.0	9.0	25.0	3.0	2012	20.555783709787818	9.496790686125086	False	strict	151	StarCraft II	Strategy	PC	False	0.16666666666666666	Korea, Republic of	Asia	Eastern Asia	0.038	1991-1995	18-22	1
2828	FireZerg	Sam Prowse	33662.0	ca	Canada	170.0	2.0	False	2012-07-15	2019-05-26	6.861054072553046	1992-02-28	2.0	1992.0	2.0	28.0	1.0	2012	20.37782340862423	5.14166355650266	False	strict	151	StarCraft II	Strategy	PC	False	0.0	Canada	Americas	Northern America	0.052	1991-1995	18-22	0
2830	Ryze	Brendon Walker	32490.0	ca	Canada	200.0	2.0	False	2012-07-15	2013-03-29	0.70362765229295	1988-12-13	2.0	1988.0	12.0	13.0	4.0	2012	23.586584531143053	5.303304908059076	False	strict	151	StarCraft II	Strategy	PC	False	0.5	Canada	Americas	Northern America	0.052	1986-1990	22-25	1
2831	Mkengyn	Brian Nguyen	34312.0	ca	Canada	625.0	4.0	False	2012-02-13	2013-01-13	0.917180013689254	1993-12-09	4.0	1993.0	12.0	9.0	4.0	2012	18.17932922655715	6.439350371100098	False	strict	151	StarCraft II	Strategy	PC	False	0.5	Canada	Americas	Northern America	0.052	1991-1995	18-22	1
2832	Comm	Shen Hui	32749.0	cn	China	19381.739999999998	11.0	False	2011-06-18	2016-01-10	4.563997262149213	1989-08-29	11.0	1989.0	8.0	29.0	3.0	2011	21.801505817932924	9.872138258320078	False	strict	151	StarCraft II	Strategy	PC	False	0.45454545454545453	China	Asia	Eastern Asia	0.132	1986-1990	18-22	1
2835	F91	Sun Yifeng	30364.0	cn	China	23309.059999999994	19.0	False	2006-06-29	2024-02-07	17.609856262833677	1983-02-17	19.0	1983.0	2.0	17.0	1.0	2006	23.362080766598222	10.056640306029063	False	strict	152	StarCraft: Brood War	Strategy	PC	False	0.15789473684210525	China	Asia	Eastern Asia	0.132	<=1985	22-25	0
2836	LoveTt	Yin Liu	31467.0	cn	China	8191.130000000001	8.0	False	2007-08-26	2012-07-15	4.887063655030801	1986-02-24	8.0	1986.0	2.0	24.0	1.0	2007	21.50034223134839	9.010929216294	False	strict	152	StarCraft: Brood War	Strategy	PC	False	0.125	China	Asia	Eastern Asia	0.132	1986-1990	18-22	0
2837	Super	Zhang Ming Lu	30807.0	cn	China	26669.630000000005	15.0	False	2006-06-29	2015-04-10	8.780287474332649	1984-05-05	15.0	1984.0	5.0	5.0	2.0	2006	22.1492128678987	10.191318238944309	False	strict	152	StarCraft: Brood War	Strategy	PC	False	0.0	China	Asia	Eastern Asia	0.132	<=1985	22-25	0
2838	GamerBee	Bruce Hsiang	28953.0	tw	Taiwan, Republic of China	59538.3	41.0	False	2011-06-12	2023-09-28	12.295687885010267	1979-04-08	41.0	1979.0	4.0	8.0	2.0	2011	32.17796030116359	10.994391877698506	False	strict	339	Ultra Street Fighter IV	Fighting Game	Console	False	0.024390243902439025	Taiwan, Republic of China	Asia	Eastern Asia		<=1985	>25	0
2847	Daigo	Umehara Daigo	29725.0	jp	Japan	272632.93	65.0	False	2003-08-10	2024-10-13	21.177275838466805	1981-05-19	65.0	1981.0	5.0	19.0	2.0	2003	22.2258726899384	12.515885258584166	False	strict	339	Ultra Street Fighter IV	Fighting Game	Console	False	0.07692307692307693	Japan	Asia	Eastern Asia	0.059	<=1985	22-25	0
2865	Flash	Peter Susini	31366.0	us	United States	12162.119999999999	27.0	False	2007-08-26	2024-12-14	17.30321697467488	1985-11-15	27.0	1985.0	11.0	15.0	4.0	2007	21.776865160848732	9.406163701556778	False	strict	837	Street Fighter 6	Fighting Game	Console	False	0.07407407407407407	United States	Americas	Northern America	0.169	<=1985	18-22	1
2871		Alex Valle	28591.0	us	United States	9268.279999999999	119.0	False	1996-07-20	2021-01-31	24.53388090349076	1978-04-11	119.0	1978.0	4.0	11.0	2.0	1996	18.275154004106778	9.134460985640525	False	strict	208	Super Street Fighter IV Arcade Edition	Fighting Game	Console	False	0.05042016806722689	United States	Americas	Northern America	0.169	<=1985	18-22	0
2890	First	Kang Hyun Woo	33766.0	kr	Korea, Republic of	89725.4	64.0	False	2012-06-03	2015-08-09	3.1813826146475015	1992-06-11	64.0	1992.0	6.0	11.0	2.0	2012	19.978097193702943	11.404520319126178	False	strict	151	StarCraft II	Strategy	PC	False	0.109375	Korea, Republic of	Asia	Eastern Asia	0.038	1991-1995	18-22	0
2892	Miya	Jun Jong Bum	32584.0	kr	Korea, Republic of	3916.8000000000006	10.0	False	2012-07-01	2012-12-14	0.4544832306639288	1989-03-17	10.0	1989.0	3.0	17.0	1.0	2012	23.290896646132786	8.2732855507493	False	strict	151	StarCraft II	Strategy	PC	False	0.5	Korea, Republic of	Asia	Eastern Asia	0.038	1986-1990	22-25	0
2896	Protosser	Jonne Sotala	34379.0	fi	Finland	1532.77	10.0	False	2012-02-25	2017-11-18	5.730321697467488	1994-02-14	10.0	1994.0	2.0	14.0	1.0	2012	18.028747433264886	7.335484035874902	False	strict	151	StarCraft II	Strategy	PC	False	0.0	Finland	Europe	Northern Europe	0.021	1991-1995	18-22	0
2897	Noticimus	Nicolai Jacobsen	35226.0	no	Norway	4908.15	4.0	False	2012-06-14	2014-10-05	2.308008213552361	1996-06-10	4.0	1996.0	6.0	10.0	2.0	2012	16.01095140314853	8.498856089712634	False	strict	151	StarCraft II	Strategy	PC	False	0.0	Norway	Europe	Northern Europe	0.004	1996-2000	16-18	0
2898	Seriously	Mikal	31210.0	no	Norway	1250.0	1.0	False	2012-07-28	2012-07-28	0.0	1985-06-12	1.0	1985.0	6.0	12.0	2.0	2012	27.12662559890486	7.1316985104669115	False	strict	151	StarCraft II	Strategy	PC	False	0.0	Norway	Europe	Northern Europe	0.004	<=1985	>25	0
2901	KleeneX	Leif Boutin	32406.0	fr	France	2236.0800000000004	6.0	False	2010-08-18	2020-05-30	9.782340862422998	1988-09-20	6.0	1988.0	9.0	20.0	3.0	2010	21.908281998631075	7.712926723032171	False	strict	151	StarCraft II	Strategy	PC	False	0.16666666666666666	France	Europe	Western Europe	0.034	1986-1990	18-22	1
2903	Veggie	Fryderyk Kozioł	33134.0	pl	Poland	3373.2699999999995	7.0	False	2012-05-02	2013-06-17	1.1252566735112937	1990-09-18	7.0	1990.0	9.0	18.0	3.0	2012	21.620807665982205	8.123934283614917	False	strict	164	League of Legends	Multiplayer Online Battle Arena	PC	True	1.0	Poland	Europe	Eastern Europe	0.081	1986-1990	18-22	1
2907	Creaton	Jakub Grzegorzewski	34414.0	pl	Poland	19162.21	26.0	False	2011-11-06	2016-06-11	4.596851471594798	1994-03-21	26.0	1994.0	3.0	21.0	1.0	2011	17.6290212183436	9.86074757402662	False	strict	164	League of Legends	Multiplayer Online Battle Arena	PC	True	1.0	Poland	Europe	Eastern Europe	0.081	1991-1995	16-18	0
2908	Puki style	Łukasz Zygmunciak	34387.0	pl	Poland	32312.25	51.0	False	2012-05-02	2021-08-11	9.27583846680356	1994-02-22	51.0	1994.0	2.0	22.0	1.0	2012	18.190280629705683	10.383232641813139	False	strict	164	League of Legends	Multiplayer Online Battle Arena	PC	True	1.0	Poland	Europe	Eastern Europe	0.081	1991-1995	18-22	0
2909	SuperAZE	Piotr Prokop	33281.0	pl	Poland	12223.59	21.0	False	2012-05-02	2016-06-11	4.1095140314852845	1991-02-12	21.0	1991.0	2.0	12.0	1.0	2012	21.218343600273784	9.411204775948356	False	strict	164	League of Legends	Multiplayer Online Battle Arena	PC	True	1.0	Poland	Europe	Eastern Europe	0.081	1991-1995	18-22	0
2910	Celaver	Paweł Koprianiuk	34246.0	pl	Poland	27966.979999999992	50.0	False	2012-05-02	2018-06-13	6.113620807665982	1993-10-04	50.0	1993.0	10.0	4.0	4.0	2012	18.576317590691307	10.23881556335203	False	strict	164	League of Legends	Multiplayer Online Battle Arena	PC	True	1.0	Poland	Europe	Eastern Europe	0.081	1991-1995	18-22	1
2911	Libik	Marek Kręgiel	33995.0	pl	Poland	32600.140000000014	105.0	False	2011-12-28	2017-11-22	5.90280629705681	1993-01-26	105.0	1993.0	1.0	26.0	1.0	2011	18.91854893908282	10.39210253606854	False	strict	164	League of Legends	Multiplayer Online Battle Arena	PC	True	1.0	Poland	Europe	Eastern Europe	0.081	1991-1995	18-22	0
2917	WeiXiao	Gao Xuecheng	33773.0	cn	China	126597.05999999997	42.0	False	2011-07-17	2024-12-08	13.396303901437372	1992-06-18	42.0	1992.0	6.0	18.0	2.0	2011	19.077344284736483	11.74877246472014	False	strict	164	League of Legends	Multiplayer Online Battle Arena	PC	True	1.0	China	Asia	Eastern Asia	0.132	1991-1995	18-22	0
2918	Misaya	Yu Jingxi	33896.0	cn	China	101293.50999999998	33.0	False	2011-07-17	2017-08-06	6.056125941136208	1992-10-19	33.0	1992.0	10.0	19.0	4.0	2011	18.740588637919235	11.525787493309116	False	strict	164	League of Legends	Multiplayer Online Battle Arena	PC	True	1.0	China	Asia	Eastern Asia	0.132	1991-1995	18-22	1
2935	mini	Byun Hyun Je	34362.0	kr	Korea, Republic of	381200.56000000006	253.0	False	2012-08-04	2025-01-13	12.4435318275154	1994-01-28	253.0	1994.0	1.0	28.0	1.0	2012	18.5160848733744	12.85108354309379	False	strict	762	StarCraft: Remastered	Strategy	PC	True	0.8735177865612648	Korea, Republic of	Asia	Eastern Asia	0.038	1991-1995	18-22	0
2936	Rush	Yoo Young Jin	33572.0	kr	Korea, Republic of	272378.27999999985	192.0	False	2012-08-04	2025-01-13	12.4435318275154	1991-11-30	192.0	1991.0	11.0	30.0	4.0	2012	20.67898699520876	12.514950785753568	False	strict	762	StarCraft: Remastered	Strategy	PC	True	0.8802083333333334	Korea, Republic of	Asia	Eastern Asia	0.038	1991-1995	18-22	1
2937	Maker	Ricardo Flores	34211.0	mx	Mexico	10052.57	9.0	False	2010-12-12	2017-07-02	6.55441478439425	1993-08-30	9.0	1993.0	8.0	30.0	3.0	2010	17.284052019164957	9.215683074290753	False	strict	151	StarCraft II	Strategy	PC	False	0.1111111111111111	Mexico	Americas	Latin America and the Caribbean	0.358	1991-1995	16-18	1
2938	JimRising	Jaime Duran Silencio	33158.0	mx	Mexico	36121.83	86.0	False	2011-11-25	2022-10-02	10.85284052019165	1990-10-12	86.0	1990.0	10.0	12.0	4.0	2011	21.11978097193703	10.494680354406354	False	strict	151	StarCraft II	Strategy	PC	False	0.09302325581395349	Mexico	Americas	Latin America and the Caribbean	0.358	1986-1990	18-22	1
2943	Ninja	Alex Smith	34581.0	au	Australia	18399.15	17.0	False	2011-12-18	2017-09-30	5.7850787132101305	1994-09-04	17.0	1994.0	9.0	4.0	3.0	2011	17.286789869952088	9.820114095737761	False	strict	371	Heroes of the Storm	Multiplayer Online Battle Arena	PC	True	0.5882352941176471	Australia	Oceania	Australia and New Zealand	0.056	1991-1995	16-18	1
2945	Tilea	Tileä Flavall	34773.0	nz	New Zealand	3214.65	17.0	True	2012-06-02	2021-03-14	8.780287474332649	1995-03-15	17.0	1995.0	3.0	15.0	1.0	2012	17.218343600273784	8.07578479353058	False	strict	151	StarCraft II	Strategy	PC	False	0.058823529411764705	New Zealand	Oceania	Australia and New Zealand	0.082	1991-1995	16-18	0
2946	SaferZerg	Kim Geun Baek	29828.0	kr	Korea, Republic of	7179.67	5.0	False	2003-06-22	2006-03-04	2.6995208761122518	1981-08-30	5.0	1981.0	8.0	30.0	3.0	2003	21.809719370294317	8.87914797245195	False	strict	152	StarCraft: Brood War	Strategy	PC	True	0.6	Korea, Republic of	Asia	Eastern Asia	0.038	<=1985	18-22	1
2947	HoOny	Yung Hoon Son	31454.0	kr	Korea, Republic of	0.0	1.0	False	2008-07-13	2008-07-13	0.0	1986-02-11	1.0	1986.0	2.0	11.0	1.0	2008	22.417522245037645	0.0	False	strict	152	StarCraft: Brood War	Strategy	PC	True	1.0	Korea, Republic of	Asia	Eastern Asia	0.038	1986-1990	22-25	0
2948	DoGGi	Choi Soo Bum	30684.0	kr	Korea, Republic of	2806.11	7.0	False	2000-01-28	2006-01-21	5.982203969883641	1984-01-03	7.0	1984.0	1.0	3.0	1.0	2000	16.0684462696783	7.939910763338986	False	strict	152	StarCraft: Brood War	Strategy	PC	False	0.42857142857142855	Korea, Republic of	Asia	Eastern Asia	0.038	<=1985	16-18	0
2949	Clon	Jo Hyung Kun	30971.0	kr	Korea, Republic of	15384.29	5.0	False	2001-12-28	2008-07-13	6.54072553045859	1984-10-16	5.0	1984.0	10.0	16.0	4.0	2001	17.19917864476386	9.641167137107255	False	strict	152	StarCraft: Brood War	Strategy	PC	True	0.6	Korea, Republic of	Asia	Eastern Asia	0.038	<=1985	16-18	1
2950	Control	Na Doh Hyun	30567.0	kr	Korea, Republic of	25752.11	12.0	False	2003-06-22	2011-02-10	7.638603696098563	1983-09-08	12.0	1983.0	9.0	8.0	3.0	2003	19.786447638603697	10.156310675497993	False	strict	152	StarCraft: Brood War	Strategy	PC	True	0.5833333333333334	Korea, Republic of	Asia	Eastern Asia	0.038	<=1985	18-22	1
2951	V-Gundam	Jo Jung Hyun	29629.0	kr	Korea, Republic of	3111.1099999999997	6.0	False	2001-09-08	2004-03-21	2.532511978097194	1981-02-12	6.0	1981.0	2.0	12.0	1.0	2001	20.569472963723477	8.043056231717292	False	strict	152	StarCraft: Brood War	Strategy	PC	False	0.16666666666666666	Korea, Republic of	Asia	Eastern Asia	0.038	<=1985	18-22	0
2952	kOs	Kim Hyun Jin	30738.0	kr	Korea, Republic of	2557.42	7.0	False	2003-01-18	2004-02-28	1.111567419575633	1984-02-26	7.0	1984.0	2.0	26.0	1.0	2003	18.89390828199863	7.847145159435001	False	strict	152	StarCraft: Brood War	Strategy	PC	False	0.2857142857142857	Korea, Republic of	Asia	Eastern Asia	0.038	<=1985	18-22	0
2953	JinNam	Jang Jin Nam	29721.0	kr	Korea, Republic of	5886.96	9.0	False	2000-01-28	2004-01-04	3.9342915811088295	1981-05-15	9.0	1981.0	5.0	15.0	2.0	2000	18.704996577686515	8.680664866907376	False	strict	152	StarCraft: Brood War	Strategy	PC	False	0.2222222222222222	Korea, Republic of	Asia	Eastern Asia	0.038	<=1985	18-22	0
2954	JoyO	Do Jin Kwang	30053.0	kr	Korea, Republic of	646.85	4.0	False	2003-06-22	2008-07-13	5.059548254620124	1982-04-12	4.0	1982.0	4.0	12.0	2.0	2003	21.193702943189596	6.47365918807482	False	strict	152	StarCraft: Brood War	Strategy	PC	True	0.75	Korea, Republic of	Asia	Eastern Asia	0.038	<=1985	18-22	0
2955	Side	Ju Jin Chul	29990.0	kr	Korea, Republic of	12258.65	4.0	False	2003-10-11	2005-02-05	1.322381930184805	1982-02-08	4.0	1982.0	2.0	8.0	1.0	2003	21.67008898015058	9.414068660958716	False	strict	152	StarCraft: Brood War	Strategy	PC	True	0.75	Korea, Republic of	Asia	Eastern Asia	0.038	<=1985	18-22	0
2956	JinSu	Jang Jin Su	29721.0	kr	Korea, Republic of	1975.38	6.0	False	2000-01-28	2004-01-04	3.9342915811088295	1981-05-15	6.0	1981.0	5.0	15.0	2.0	2000	18.704996577686515	7.5890221675113665	False	strict	152	StarCraft: Brood War	Strategy	PC	False	0.3333333333333333	Korea, Republic of	Asia	Eastern Asia	0.038	<=1985	18-22	0
2957	Lee	Lee Woon Jae	30113.0	kr	Korea, Republic of	1975.38	7.0	False	2001-05-05	2004-02-28	2.817248459958932	1982-06-11	7.0	1982.0	6.0	11.0	2.0	2001	18.899383983572896	7.5890221675113665	False	strict	152	StarCraft: Brood War	Strategy	PC	False	0.42857142857142855	Korea, Republic of	Asia	Eastern Asia	0.038	<=1985	18-22	0
2958	Oddysay	Han Woong Ryul	29765.0	kr	Korea, Republic of	12449.119999999999	9.0	False	2001-05-05	2005-01-22	3.7180013689253935	1981-06-28	9.0	1981.0	6.0	28.0	2.0	2001	19.852156057494867	9.42948554040062	False	strict	152	StarCraft: Brood War	Strategy	PC	False	0.3333333333333333	Korea, Republic of	Asia	Eastern Asia	0.038	<=1985	18-22	0
2959	Sinji_NT	Lim Jung Ho	29326.0	kr	Korea, Republic of	734.06	3.0	False	2002-06-15	2003-06-22	1.0184804928131417	1980-04-15	3.0	1980.0	4.0	15.0	2.0	2002	22.16563997262149	6.5999521285341345	False	strict	152	StarCraft: Brood War	Strategy	PC	False	0.3333333333333333	Korea, Republic of	Asia	Eastern Asia	0.038	<=1985	22-25	0
2960	CryStal	Jung Jae Ho	29854.0	kr	Korea, Republic of	7298.86	6.0	False	2002-06-15	2004-02-28	1.7056810403832992	1981-09-25	6.0	1981.0	9.0	25.0	3.0	2002	20.720054757015742	8.89561044887039	False	strict	152	StarCraft: Brood War	Strategy	PC	False	0.5	Korea, Republic of	Asia	Eastern Asia	0.038	<=1985	18-22	1
2961	Sonjjang	Son Seung Wan	29668.0	kr	Korea, Republic of	2448.3	2.0	False	2001-10-14	2002-06-15	0.6680355920602327	1981-03-23	2.0	1981.0	3.0	23.0	1.0	2001	20.56125941136208	7.803557548428956	False	strict	152	StarCraft: Brood War	Strategy	PC	False	0.0	Korea, Republic of	Asia	Eastern Asia	0.038	<=1985	18-22	0
2962	Eugene	Ahn Hyung Mo	29610.0	kr	Korea, Republic of	0.0	2.0	False	2001-12-28	2002-06-15	0.46269678302532513	1981-01-24	2.0	1981.0	1.0	24.0	1.0	2001	20.92539356605065	0.0	False	strict	152	StarCraft: Brood War	Strategy	PC	False	0.0	Korea, Republic of	Asia	Eastern Asia	0.038	<=1985	18-22	0
2963	JunioR	Nah Kyung Bo	31001.0	kr	Korea, Republic of	2850.69	4.0	False	2002-06-15	2004-02-28	1.7056810403832992	1984-11-15	4.0	1984.0	11.0	15.0	4.0	2002	17.579739904175224	7.955667079974212	False	strict	152	StarCraft: Brood War	Strategy	PC	True	0.75	Korea, Republic of	Asia	Eastern Asia	0.038	<=1985	16-18	1
2964	St.Eagle	Kim Dae Kun	29216.0	kr	Korea, Republic of	0.0	1.0	False	2001-12-28	2001-12-28	0.0	1979-12-27	1.0	1979.0	12.0	27.0	4.0	2001	22.0041067761807	0.0	False	strict	152	StarCraft: Brood War	Strategy	PC	False	0.0	Korea, Republic of	Asia	Eastern Asia	0.038	<=1985	22-25	1
2966	Beatace	Kim Jae Hoon	30173.0	kr	Korea, Republic of	0.0	1.0	False	2001-12-28	2001-12-28	0.0	1982-08-10	1.0	1982.0	8.0	10.0	3.0	2001	19.38398357289528	0.0	False	strict	152	StarCraft: Brood War	Strategy	PC	False	0.0	Korea, Republic of	Asia	Eastern Asia	0.038	<=1985	18-22	1
2968	SiR@SoNi	Lee Jae Hang	30484.0	kr	Korea, Republic of	14522.1	3.0	False	2001-10-14	2004-10-30	3.0444900752908968	1983-06-17	3.0	1983.0	6.0	17.0	2.0	2001	18.327173169062284	9.583495764213788	False	strict	152	StarCraft: Brood War	Strategy	PC	False	0.3333333333333333	Korea, Republic of	Asia	Eastern Asia	0.038	<=1985	18-22	0
2969	Marine	Jung Yoo Seok	29642.0	kr	Korea, Republic of	0.0	2.0	False	2001-09-08	2001-12-28	0.30390143737166325	1981-02-25	2.0	1981.0	2.0	25.0	1.0	2001	20.53388090349076	0.0	False	strict	152	StarCraft: Brood War	Strategy	PC	False	0.0	Korea, Republic of	Asia	Eastern Asia	0.038	<=1985	18-22	0
2970	SinDoki	Kim Shin Deok	30084.0	kr	Korea, Republic of	1115.96	4.0	False	2001-09-08	2004-02-28	2.4722792607802875	1982-05-13	4.0	1982.0	5.0	13.0	2.0	2001	19.32375085557837	7.018365988222091	False	strict	152	StarCraft: Brood War	Strategy	PC	False	0.5	Korea, Republic of	Asia	Eastern Asia	0.038	<=1985	18-22	0
2972	Isaac	Lee Kyun Taek	30350.0	kr	Korea, Republic of	0.0	1.0	False	2001-09-08	2001-09-08	0.0	1983-02-03	1.0	1983.0	2.0	3.0	1.0	2001	18.595482546201232	0.0	False	strict	152	StarCraft: Brood War	Strategy	PC	False	0.0	Korea, Republic of	Asia	Eastern Asia	0.038	<=1985	18-22	0
2973	Enough	Sung Jun Mo	29886.0	kr	Korea, Republic of	1194.24	3.0	False	2001-09-08	2003-10-11	2.088980150581793	1981-10-27	3.0	1981.0	10.0	27.0	4.0	2001	19.865845311430526	7.086102281020681	False	strict	152	StarCraft: Brood War	Strategy	PC	True	0.6666666666666666	Korea, Republic of	Asia	Eastern Asia	0.038	<=1985	18-22	1
2974	IntoTheRain	Im Sung Choon	29197.0	kr	Korea, Republic of	5393.24	4.0	False	2000-06-01	2001-09-08	1.270362765229295	1979-12-08	4.0	1979.0	12.0	8.0	4.0	2000	20.48186173853525	8.593086996591943	False	strict	152	StarCraft: Brood War	Strategy	PC	False	0.0	Korea, Republic of	Asia	Eastern Asia	0.038	<=1985	18-22	1
2975	Sigamari	Lee Chang Hoon	30990.0	kr	Korea, Republic of	14302.84	7.0	False	2001-09-08	2008-02-16	6.439425051334703	1984-11-04	7.0	1984.0	11.0	4.0	4.0	2001	16.843258042436688	9.56828331166841	False	strict	152	StarCraft: Brood War	Strategy	PC	True	0.8571428571428571	Korea, Republic of	Asia	Eastern Asia	0.038	<=1985	16-18	1
2976	Lotem	Park Kyung Tae	29660.0	kr	Korea, Republic of	0.0	1.0	False	2001-09-08	2001-09-08	0.0	1981-03-15	1.0	1981.0	3.0	15.0	1.0	2001	20.484599589322382	0.0	False	strict	152	StarCraft: Brood War	Strategy	PC	False	0.0	Korea, Republic of	Asia	Eastern Asia	0.038	<=1985	18-22	0
2977	TheBOy	Kook Ki Bong	29299.0	kr	Korea, Republic of	4415.8	2.0	False	1999-12-30	2001-05-05	1.3470225872689938	1980-03-19	2.0	1980.0	3.0	19.0	1.0	1999	19.78097193702943	8.393170730969835	False	strict	152	StarCraft: Brood War	Strategy	PC	False	0.0	Korea, Republic of	Asia	Eastern Asia	0.038	<=1985	18-22	0
2981	nO.1	Yoo Byung Joon	29136.0	kr	Korea, Republic of	0.0	1.0	False	2001-05-05	2001-05-05	0.0	1979-10-08	1.0	1979.0	10.0	8.0	4.0	2001	21.574264202600958	0.0	False	strict	152	StarCraft: Brood War	Strategy	PC	False	0.0	Korea, Republic of	Asia	Eastern Asia	0.038	<=1985	18-22	1
2984	Love	Kim Kap Yong	29366.0	kr	Korea, Republic of	884.25	2.0	False	2001-05-05	2003-06-22	2.130047912388775	1980-05-25	2.0	1980.0	5.0	25.0	2.0	2001	20.944558521560573	6.785870090992013	False	strict	152	StarCraft: Brood War	Strategy	PC	False	0.5	Korea, Republic of	Asia	Eastern Asia	0.038	<=1985	18-22	0
2987	SeoHyeon	Park Seo Hyeon	32096.0	kr	Korea, Republic of	218.29	5.0	False	2012-02-29	2012-11-18	0.7200547570157426	1987-11-15	5.0	1987.0	11.0	15.0	4.0	2012	24.290212183436	5.390395054748945	False	strict	151	StarCraft II	Strategy	PC	False	0.2	Korea, Republic of	Asia	Eastern Asia	0.038	1986-1990	22-25	1
2989	WildTurtle	Jason Tran	34739.0	ca	Canada	184066.12999999998	40.0	False	2012-07-31	2022-04-15	9.705681040383299	1995-02-09	40.0	1995.0	2.0	9.0	1.0	2012	17.472963723477072	12.123055807010825	False	strict	164	League of Legends	Multiplayer Online Battle Arena	PC	True	1.0	Canada	Americas	Northern America	0.052	1991-1995	16-18	0
2990	Demunlul	Jon McCulloch	34354.0	us	United States	3520.0	6.0	False	2012-03-18	2012-11-07	0.6406570841889117	1994-01-20	6.0	1994.0	1.0	20.0	1.0	2012	18.157426420260094	8.166500319155052	False	strict	164	League of Legends	Multiplayer Online Battle Arena	PC	True	1.0	United States	Americas	Northern America	0.169	1991-1995	18-22	0
2992	Xmithie	Jake Puchero	33368.0	ph	Philippines	290170.9	48.0	False	2011-12-04	2019-11-10	7.9342915811088295	1991-05-10	48.0	1991.0	5.0	10.0	2.0	2011	20.569472963723477	12.57822878497135	False	strict	164	League of Legends	Multiplayer Online Battle Arena	PC	True	1.0	Philippines	Asia	South-eastern Asia	0.351	1991-1995	18-22	0
2993	Balls	An Le	34507.0	us	United States	99063.33	43.0	False	2011-08-07	2022-10-01	11.151266255989048	1994-06-22	43.0	1994.0	6.0	22.0	2.0	2011	17.125256673511295	11.50352471606923	False	strict	164	League of Legends	Multiplayer Online Battle Arena	PC	True	1.0	United States	Americas	Northern America	0.169	1991-1995	16-18	0
2994	Mandatorycloud	Zachary Hoschar	33447.0	us	United States	24911.59	36.0	False	2011-08-07	2015-08-13	4.016427104722792	1991-07-28	36.0	1991.0	7.0	28.0	3.0	2011	20.027378507871322	10.123128577158779	False	strict	164	League of Legends	Multiplayer Online Battle Arena	PC	True	1.0	United States	Americas	Northern America	0.169	1991-1995	18-22	1
2995	HaRleLuYaR	Koh Jason Wei Hao	34892.0	sg	Singapore	20274.289999999997	21.0	False	2012-03-18	2015-04-12	3.0663928815879533	1995-07-12	21.0	1995.0	7.0	12.0	3.0	2012	16.684462696783026	9.917158182210546	False	strict	164	League of Legends	Multiplayer Online Battle Arena	PC	True	1.0	Singapore	Asia	South-eastern Asia	0.031	1991-1995	16-18	1
2997	EquivocaL	Sai Heng Sheng	34217.0	sg	Singapore	6070.15	13.0	False	2011-10-05	2014-08-16	2.863791923340178	1993-09-05	13.0	1993.0	9.0	5.0	3.0	2011	18.080766598220396	8.711303322451625	False	strict	164	League of Legends	Multiplayer Online Battle Arena	PC	True	1.0	Singapore	Asia	South-eastern Asia	0.031	1991-1995	18-22	1
2998	CaoMei	Wei Han Dong	33598.0	cn	China	106922.60999999999	38.0	False	2009-08-30	2024-12-08	15.274469541409994	1991-12-26	38.0	1991.0	12.0	26.0	4.0	2009	17.678302532511978	11.57986993324442	False	strict	164	League of Legends	Multiplayer Online Battle Arena	PC	True	1.0	China	Asia	Eastern Asia	0.132	1991-1995	16-18	1
3001	Hai	Hai Lam	33867.0	us	United States	113850.37	49.0	False	2012-05-13	2020-11-14	8.506502395619439	1992-09-20	49.0	1992.0	9.0	20.0	3.0	2012	19.644079397672826	11.642649104796735	False	strict	164	League of Legends	Multiplayer Online Battle Arena	PC	True	0.9795918367346939	United States	Americas	Northern America	0.169	1991-1995	18-22	1
3004	LemonNation	Daerek Hart	32674.0	us	United States	100137.86	36.0	False	2012-04-15	2018-08-24	6.357289527720739	1989-06-15	36.0	1989.0	6.0	15.0	2.0	2012	22.833675564681723	11.514313101756825	False	strict	164	League of Legends	Multiplayer Online Battle Arena	PC	True	1.0	United States	Americas	Northern America	0.169	1986-1990	22-25	0
3006	Atlanta	James Moreland	33027.0	us	United States	3490.0	18.0	False	2011-05-08	2015-02-08	3.756331279945243	1990-06-03	18.0	1990.0	6.0	3.0	2.0	2011	20.928131416837783	8.157943507105037	False	strict	164	League of Legends	Multiplayer Online Battle Arena	PC	True	1.0	United States	Americas	Northern America	0.169	1986-1990	18-22	0
3018	KenZy	Bruno Wafo-Tapa	33240.0	fr	France	3437.8900000000003	13.0	False	2010-10-10	2023-08-20	12.85968514715948	1991-01-02	13.0	1991.0	1.0	2.0	1.0	2010	19.770020533880903	8.142904023878248	False	strict	151	StarCraft II	Strategy	PC	False	0.23076923076923078	France	Europe	Western Europe	0.034	1991-1995	18-22	0
3020	White	Stepan Yerichuk	32520.0	ua	Ukraine	438.87	5.0	False	2011-05-12	2012-07-22	1.1964407939767283	1989-01-12	5.0	1989.0	1.0	12.0	1.0	2011	22.327173169062284	6.086479228711559	False	strict	151	StarCraft II	Strategy	PC	False	0.0	Ukraine	Europe	Eastern Europe		1986-1990	22-25	0
3023		Mike Ross	30585.0	us	United States	1673.25	22.0	False	2010-06-20	2021-09-17	11.24435318275154	1983-09-26	22.0	1983.0	9.0	26.0	3.0	2010	26.732375085557837	7.423120582790159	False	strict	733	Guilty Gear -STRIVE-	Fighting Game	Console	False	0.13636363636363635	United States	Americas	Northern America	0.169	<=1985	>25	1
3041	Rain	Jung Yoon Jong	33830.0	kr	Korea, Republic of	379135.6399999999	92.0	False	2012-08-25	2024-12-04	12.276522929500342	1992-08-14	92.0	1992.0	8.0	14.0	3.0	2012	20.030116358658454	12.845651946794552	False	strict	151	StarCraft II	Strategy	PC	False	0.358695652173913	Korea, Republic of	Asia	Eastern Asia	0.038	1991-1995	18-22	1
3042	herO	Kim Joon Ho	33834.0	kr	Korea, Republic of	690347.4900000001	460.0	False	2012-08-25	2025-07-25	12.914442162902121	1992-08-18	460.0	1992.0	8.0	18.0	3.0	2012	20.019164955509925	13.444951807045607	False	strict	151	StarCraft II	Strategy	PC	False	0.041304347826086954	Korea, Republic of	Asia	Eastern Asia	0.038	1991-1995	18-22	1
3045	Cham	Pablo Cham Blanco	35480.0	mx	Mexico	114396.20999999998	188.0	False	2012-08-25	2024-09-01	12.019164955509925	1997-02-19	188.0	1997.0	2.0	19.0	1.0	2012	15.512662559890487	11.647431969518552	False	strict	151	StarCraft II	Strategy	PC	False	0.06914893617021277	Mexico	Americas	Latin America and the Caribbean	0.358	1996-2000	16-18	0
3047	BabyKnight	Jon Andersen	33770.0	dk	Denmark	125081.70999999999	53.0	False	2010-07-04	2017-04-17	6.787132101300479	1992-06-15	53.0	1992.0	6.0	15.0	2.0	2010	18.050650239561943	11.736730477470745	False	strict	231	Dota 2	Multiplayer Online Battle Arena	PC	True	0.5471698113207547	Denmark	Europe	Northern Europe	0.003	1991-1995	18-22	0
3051	Prothana	Roland Runge	34231.0	de	Germany	3977.86	11.0	False	2012-04-08	2014-09-07	2.414784394250513	1993-09-19	11.0	1993.0	9.0	19.0	3.0	2012	18.55167693360712	8.288750625088152	False	strict	164	League of Legends	Multiplayer Online Battle Arena	PC	True	1.0	Germany	Europe	Western Europe	0.057	1991-1995	18-22	1
3052	Tabzz	Erik van Helvert	34410.0	nl	Netherlands	52134.81	35.0	False	2011-06-21	2019-12-22	8.503764544832306	1994-03-17	35.0	1994.0	3.0	17.0	1.0	2011	17.2621492128679	10.861607323690707	False	strict	164	League of Legends	Multiplayer Online Battle Arena	PC	True	0.8571428571428571	Netherlands	Europe	Western Europe	0.013	1991-1995	16-18	0
3053	Blooddragon	Tino Hanke	32150.0	de	Germany	3732.47	13.0	False	2011-10-02	2015-06-06	3.676933607118412	1988-01-08	13.0	1988.0	1.0	8.0	1.0	2011	23.731690622861056	8.225093375087908	False	strict	164	League of Legends	Multiplayer Online Battle Arena	PC	True	1.0	Germany	Europe	Western Europe	0.057	1986-1990	22-25	0
3058	Entenzwerg	Janis Krzok	33674.0	de	Germany	1805.3000000000002	11.0	False	2012-04-29	2015-12-06	3.6030116358658453	1992-03-11	11.0	1992.0	3.0	11.0	1.0	2012	20.134154688569474	7.499035833138512	False	strict	164	League of Legends	Multiplayer Online Battle Arena	PC	True	1.0	Germany	Europe	Western Europe	0.057	1991-1995	18-22	0
3067	JonnyREcco	Paul Whyte	34999.0	gb	United Kingdom	7235.869999999999	12.0	False	2012-07-01	2015-12-20	3.468856947296372	1995-10-27	12.0	1995.0	10.0	27.0	4.0	2012	16.67898699520876	8.886944071460348	False	strict	151	StarCraft II	Strategy	PC	False	0.0	United Kingdom	Europe	Northern Europe	0.083	1991-1995	16-18	1
3068	PoYo	Tom Brekelmans	33211.0	nl	Netherlands	3465.1500000000005	5.0	False	2011-08-05	2013-03-31	1.6536618754277892	1990-12-04	5.0	1990.0	12.0	4.0	4.0	2011	20.66803559206023	8.150799746892481	False	strict	151	StarCraft II	Strategy	PC	False	0.0	Netherlands	Europe	Western Europe	0.013	1986-1990	18-22	1
3069	DreAm	Zhu Shijie	32675.0	cn	China	1599.8700000000001	5.0	False	2011-10-30	2013-07-28	1.7440109514031485	1989-06-16	5.0	1989.0	6.0	16.0	2.0	2011	22.3709787816564	7.378302510449409	False	strict	151	StarCraft II	Strategy	PC	False	0.0	China	Asia	Eastern Asia	0.132	1986-1990	22-25	0
3071	Lau	Nathan Lau	32033.0	gb	United Kingdom	2851.3599999999997	7.0	False	2011-04-24	2013-12-01	2.6064339493497606	1987-09-13	7.0	1987.0	9.0	13.0	3.0	2011	23.61122518822724	7.955902000777179	False	strict	151	StarCraft II	Strategy	PC	False	0.0	United Kingdom	Europe	Northern Europe	0.083	1986-1990	22-25	1
3072	rANDY	Andrew Whittle	32028.0	gb	United Kingdom	792.3000000000001	5.0	False	2011-02-07	2012-08-26	1.5496235455167693	1987-09-08	5.0	1987.0	9.0	8.0	3.0	2011	23.416837782340863	6.676201460307957	False	strict	151	StarCraft II	Strategy	PC	False	0.0	United Kingdom	Europe	Northern Europe	0.083	1986-1990	22-25	1
3084	Defi	Nikolay Antonov	33015.0	ru	Russian Federation	125.22	1.0	False	2009-08-23	2009-08-23	0.0	1990-05-22	1.0	1990.0	5.0	22.0	2.0	2009	19.255304585900067	4.838026416156094	False	strict	152	StarCraft: Brood War	Strategy	PC	False	0.0	Russian Federation	Europe	Eastern Europe	0.169	1986-1990	18-22	0
3086	Scout	Anton Golovachov	31576.0	ru	Russian Federation	466.73999999999995	6.0	False	2004-07-10	2021-04-24	16.788501026694046	1986-06-13	6.0	1986.0	6.0	13.0	2.0	2004	18.075290896646134	6.147912585983923	False	strict	152	StarCraft: Brood War	Strategy	PC	False	0.0	Russian Federation	Europe	Eastern Europe	0.169	1986-1990	18-22	0
3091	Bunny	Patrick Brix	33942.0	dk	Denmark	84195.97999999998	68.0	False	2012-07-28	2018-03-26	5.6591375770020536	1992-12-04	68.0	1992.0	12.0	4.0	4.0	2012	19.64681724845996	11.340914332603809	False	strict	151	StarCraft II	Strategy	PC	False	0.11764705882352941	Denmark	Europe	Northern Europe	0.003	1991-1995	18-22	1
3092	Utopi	Jens Jæger	32742.0	dk	Denmark	200.0	1.0	False	2012-07-28	2012-07-28	0.0	1989-08-22	1.0	1989.0	8.0	22.0	3.0	2012	22.93223819301848	5.303304908059076	False	strict	151	StarCraft II	Strategy	PC	False	0.0	Denmark	Europe	Northern Europe	0.003	1986-1990	22-25	1
3093	AK	Li Zhe Wei	35051.0	tw	Taiwan, Republic of China	9122.550000000001	10.0	False	2012-07-21	2015-02-08	2.5516769336071183	1995-12-18	10.0	1995.0	12.0	18.0	4.0	2012	16.591375770020534	9.118614261714507	False	strict	151	StarCraft II	Strategy	PC	False	0.1	Taiwan, Republic of China	Asia	Eastern Asia		1991-1995	16-18	1
3096	alwayswannafly	Andrii Bondarenko	33303.0	ua	Ukraine	370041.45	106.0	False	2011-10-09	2022-02-16	10.35728952772074	1991-03-06	106.0	1991.0	3.0	6.0	1.0	2011	20.594113620807665	12.821373007769186	False	strict	231	Dota 2	Multiplayer Online Battle Arena	PC	True	0.9905660377358491	Ukraine	Europe	Eastern Europe		1991-1995	18-22	0
3097	PlzGoGame	Vladimir Anosov	33159.0	ru	Russian Federation	12005.55	23.0	False	2008-05-17	2024-11-24	16.522929500342233	1990-10-13	23.0	1990.0	10.0	13.0	4.0	2008	17.593429158110883	9.393207613190642	False	strict	231	Dota 2	Multiplayer Online Battle Arena	PC	True	1.0	Russian Federation	Europe	Eastern Europe	0.169	1986-1990	16-18	1
3102	Rexi	Antti Saarenpää	32972.0	fi	Finland	2330.6400000000003	5.0	False	2010-06-21	2014-08-02	4.114989733059549	1990-04-09	5.0	1990.0	4.0	9.0	2.0	2010	20.199863107460644	7.754327161625543	False	strict	231	Dota 2	Multiplayer Online Battle Arena	PC	True	1.0	Finland	Europe	Northern Europe	0.021	1986-1990	18-22	0
3104	Trixi	Kalle Saarinen	32870.0	fi	Finland	104655.47000000002	78.0	False	2010-06-21	2018-04-10	7.8028747433264884	1989-12-28	78.0	1989.0	12.0	28.0	4.0	2010	20.479123887748116	11.558438551094442	False	strict	231	Dota 2	Multiplayer Online Battle Arena	PC	True	1.0	Finland	Europe	Northern Europe	0.021	1986-1990	18-22	1
3105	AngeL	Martin Olsen	33486.0	dk	Denmark	3938.1400000000003	14.0	False	2009-02-28	2012-04-29	3.164955509924709	1991-09-05	14.0	1991.0	9.0	5.0	3.0	2009	17.4839151266256	8.278717704355044	False	strict	163	Defense of the Ancients	Multiplayer Online Battle Arena	PC	True	1.0	Denmark	Europe	Northern Europe	0.003	1991-1995	16-18	1
3106	miGGel	Mikkel Berg	32127.0	dk	Denmark	19179.56	30.0	False	2009-02-28	2014-06-16	5.295003422313484	1987-12-16	30.0	1987.0	12.0	16.0	4.0	2009	21.204654346338124	9.861652545091495	False	strict	231	Dota 2	Multiplayer Online Battle Arena	PC	True	1.0	Denmark	Europe	Northern Europe	0.003	1986-1990	18-22	1
3108	Link	Sylvester Christensen	33713.0	dk	Denmark	2303.45	9.0	False	2011-10-09	2013-12-12	2.1765913757700206	1992-04-19	9.0	1992.0	4.0	19.0	2.0	2011	19.471594798083505	7.742597315244779	False	strict	231	Dota 2	Multiplayer Online Battle Arena	PC	True	1.0	Denmark	Europe	Northern Europe	0.003	1991-1995	18-22	0
3109	ssamba	Yo Seung Kyu	30729.0	kr	Korea, Republic of	6171.45	2.0	False	2004-12-16	2005-12-11	0.9856262833675564	1984-02-17	2.0	1984.0	2.0	17.0	1.0	2004	20.829568788501028	8.727851120741	False	strict	162	Counter-Strike	First-Person Shooter	PC	True	1.0	Korea, Republic of	Asia	Eastern Asia	0.038	<=1985	18-22	0
3111	sakula	Wo Renbo	30960.0	cn	China	60108.84	58.0	False	2004-06-06	2022-06-18	18.031485284052017	1984-10-05	58.0	1984.0	10.0	5.0	4.0	2004	19.668720054757017	11.003928834242942	False	strict	162	Counter-Strike	First-Person Shooter	PC	True	1.0	China	Asia	Eastern Asia	0.132	<=1985	18-22	1
3112	Jungle	Yang Kefei	31885.0	cn	China	46211.66	24.0	False	2004-07-18	2009-10-03	5.210130047912389	1987-04-18	24.0	1987.0	4.0	18.0	2.0	2004	17.251197809719372	10.741009065505596	False	strict	162	Counter-Strike	First-Person Shooter	PC	True	1.0	China	Asia	Eastern Asia	0.132	1986-1990	16-18	0
3114	tK	Ma Min Woo Xing Ju	30484.0	cn	China	38489.66	17.0	False	2004-05-30	2007-08-27	3.241615331964408	1983-06-17	17.0	1983.0	6.0	17.0	2.0	2004	20.95277207392197	10.558170893441769	False	strict	162	Counter-Strike	First-Person Shooter	PC	True	1.0	China	Asia	Eastern Asia	0.132	<=1985	18-22	0
3115	GuMmY	Borja González	32080.0	es	Spain	7276.3899999999985	15.0	False	2005-07-24	2015-06-28	9.927446954140999	1987-10-30	15.0	1987.0	10.0	30.0	4.0	2005	17.73305954825462	8.892527560424815	False	strict	162	Counter-Strike	First-Person Shooter	PC	True	1.0	Spain	Europe	Southern Europe	0.043	1986-1990	16-18	1
3122	Vigoss	Ivan Shinkarev	32081.0	ru	Russian Federation	7750.700000000001	27.0	False	2007-08-26	2015-09-13	8.049281314168377	1987-10-31	27.0	1987.0	10.0	31.0	4.0	2007	19.81930184804928	8.955667453131348	False	strict	231	Dota 2	Multiplayer Online Battle Arena	PC	True	1.0	Russian Federation	Europe	Eastern Europe	0.169	1986-1990	18-22	1
3127	CalculuS	Alexander Rathcke	32614.0	dk	Denmark	2718.98	9.0	False	2011-10-09	2012-11-04	1.0732375085557837	1989-04-16	9.0	1989.0	4.0	16.0	2.0	2011	22.480492813141684	7.908379806321833	False	strict	231	Dota 2	Multiplayer Online Battle Arena	PC	True	1.0	Denmark	Europe	Northern Europe	0.003	1986-1990	22-25	0
3130	FLUFFNSTUFF	Brian Lee	33642.0	us	United States	41649.24	46.0	False	2012-03-11	2016-10-17	4.602327173169062	1992-02-08	46.0	1992.0	2.0	8.0	1.0	2012	20.087611225188226	10.637062409883308	False	strict	231	Dota 2	Multiplayer Online Battle Arena	PC	True	1.0	United States	Americas	Northern America	0.169	1991-1995	18-22	0
3131	ixmike88	Michael Ghannam	33396.0	us	United States	47624.71	55.0	False	2012-03-11	2022-03-06	9.984941820670773	1991-06-07	55.0	1991.0	6.0	7.0	2.0	2012	20.761122518822724	10.77112802045436	False	strict	231	Dota 2	Multiplayer Online Battle Arena	PC	True	1.0	United States	Americas	Northern America	0.169	1991-1995	18-22	0
3133	TC	Tyler Cook	33698.0	ca	Canada	48863.64	48.0	False	2012-03-11	2018-10-27	6.628336755646817	1992-04-04	48.0	1992.0	4.0	4.0	2.0	2012	19.93429158110883	10.796809305509536	False	strict	231	Dota 2	Multiplayer Online Battle Arena	PC	True	1.0	Canada	Americas	Northern America	0.052	1991-1995	18-22	0
3140	Akke	Joakim Akterhall	32289.0	se	Sweden	648738.7	100.0	False	2006-12-03	2019-09-29	12.821355236139631	1988-05-26	100.0	1988.0	5.0	26.0	2.0	2006	18.521560574948666	13.382786836650265	False	strict	231	Dota 2	Multiplayer Online Battle Arena	PC	True	1.0	Sweden	Europe	Northern Europe	0.007	1986-1990	18-22	0
3141	Loda	Jonathan Berg	32221.0	se	Sweden	705204.7200000001	105.0	False	2006-12-03	2019-09-29	12.821355236139631	1988-03-19	105.0	1988.0	3.0	19.0	1.0	2006	18.70773442847365	13.466244840647091	False	strict	231	Dota 2	Multiplayer Online Battle Arena	PC	True	1.0	Sweden	Europe	Northern Europe	0.007	1986-1990	18-22	0
3142	Mirakel	Jesper Nyhlén	32922.0	se	Sweden	7056.580000000001	24.0	False	2008-11-30	2015-07-25	6.647501711156742	1990-02-18	24.0	1990.0	2.0	18.0	1.0	2008	18.781656399726216	8.86185749552213	False	strict	231	Dota 2	Multiplayer Online Battle Arena	PC	True	1.0	Sweden	Europe	Northern Europe	0.007	1986-1990	18-22	0
3145	KuroKy	Kuro Takhasomi	33905.0	de	Germany	5295698.85	135.0	False	2008-07-30	2024-05-30	15.832991101984941	1992-10-28	135.0	1992.0	10.0	28.0	4.0	2008	15.75359342915811	15.482405700143959	False	strict	231	Dota 2	Multiplayer Online Battle Arena	PC	True	0.9925925925925926	Germany	Europe	Western Europe	0.057	1991-1995	16-18	1
3146	Hao	Chen Zhihao	33082.0	cn	China	1761674.5199999998	60.0	False	2009-12-30	2024-05-10	14.360027378507871	1990-07-28	60.0	1990.0	7.0	28.0	3.0	2009	19.42505133470226	14.38177591414973	False	strict	231	Dota 2	Multiplayer Online Battle Arena	PC	True	1.0	China	Asia	Eastern Asia	0.132	1986-1990	18-22	1
3147	Mu	Zhang Pan	32866.0	cn	China	1390711.7	48.0	False	2011-11-13	2016-08-13	4.7501711156741955	1989-12-24	48.0	1989.0	12.0	24.0	4.0	2011	21.88637919233402	14.145326907516758	False	strict	231	Dota 2	Multiplayer Online Battle Arena	PC	True	1.0	China	Asia	Eastern Asia	0.132	1986-1990	18-22	1
3148	Awoke	Ye Liang	32111.0	cn	China	6697.030000000001	7.0	False	2007-08-26	2012-09-14	5.054072553045859	1987-11-30	7.0	1987.0	11.0	30.0	4.0	2007	19.737166324435318	8.809568732293059	False	strict	231	Dota 2	Multiplayer Online Battle Arena	PC	True	0.8571428571428571	China	Asia	Eastern Asia	0.132	1986-1990	18-22	1
3149	Kabu	Zhao Kai	33801.0	cn	China	46004.90000000001	28.0	False	2010-07-20	2016-07-10	5.973990417522245	1992-07-16	28.0	1992.0	7.0	16.0	3.0	2010	18.00958247775496	10.736524928116076	False	strict	231	Dota 2	Multiplayer Online Battle Arena	PC	True	1.0	China	Asia	Eastern Asia	0.132	1991-1995	18-22	1
3150	Winter	Chan Litt Binn	32741.0	my	Malaysia	12981.39	18.0	False	2010-11-14	2015-05-24	4.522929500342231	1989-08-21	18.0	1989.0	8.0	21.0	3.0	2010	21.232032854209447	9.47134910273823	False	strict	231	Dota 2	Multiplayer Online Battle Arena	PC	True	1.0	Malaysia	Asia	South-eastern Asia	0.172	1986-1990	18-22	1
3151	Mushi	Chai Yee Fung	33204.0	my	Malaysia	1028588.6699999999	93.0	False	2010-11-07	2021-05-20	10.532511978097194	1990-11-27	93.0	1990.0	11.0	27.0	4.0	2010	19.94524298425736	13.843699169495935	False	strict	231	Dota 2	Multiplayer Online Battle Arena	PC	True	1.0	Malaysia	Asia	South-eastern Asia	0.172	1986-1990	18-22	1
3152	Xtinct	Joel Chan Zhan Leong	32432.0	my	Malaysia	94185.14	36.0	False	2010-11-07	2018-02-25	7.301848049281314	1988-10-16	36.0	1988.0	10.0	16.0	4.0	2010	22.05886379192334	11.453028315981259	False	strict	231	Dota 2	Multiplayer Online Battle Arena	PC	True	1.0	Malaysia	Asia	South-eastern Asia	0.172	1986-1990	22-25	1
3153	YamateH	Ng Wei Poong	32931.0	my	Malaysia	59045.549999999996	58.0	False	2007-12-09	2024-02-04	16.15605749486653	1990-02-27	58.0	1990.0	2.0	27.0	1.0	2007	17.779603011635867	10.986081394855193	False	strict	231	Dota 2	Multiplayer Online Battle Arena	PC	True	1.0	Malaysia	Asia	South-eastern Asia	0.172	1986-1990	16-18	0
3154	Ice	Chua Chee Cai	32686.0	my	Malaysia	25634.18	24.0	False	2007-12-09	2016-08-30	8.725530458590006	1989-06-27	24.0	1989.0	6.0	27.0	2.0	2007	18.45037645448323	10.151720905843238	False	strict	231	Dota 2	Multiplayer Online Battle Arena	PC	True	1.0	Malaysia	Asia	South-eastern Asia	0.172	1986-1990	18-22	0
3155	KingJ	Zhou Yang	32460.0	cn	China	84210.6	19.0	False	2009-10-03	2016-05-19	6.625598904859685	1988-11-13	19.0	1988.0	11.0	13.0	4.0	2009	20.8870636550308	11.341087957962289	False	strict	231	Dota 2	Multiplayer Online Battle Arena	PC	True	1.0	China	Asia	Eastern Asia	0.132	1986-1990	18-22	1
3157	BurNIng	Xu Zhilei	32189.0	cn	China	896625.3499999999	78.0	False	2008-10-26	2021-01-17	12.227241615331964	1988-02-16	78.0	1988.0	2.0	16.0	1.0	2008	20.692676249144423	13.706394499073776	False	strict	231	Dota 2	Multiplayer Online Battle Arena	PC	True	1.0	China	Asia	Eastern Asia	0.132	1986-1990	18-22	0
3158	LongDD	Huang Xiang	32172.0	cn	China	64067.09	22.0	False	2008-10-26	2024-05-10	15.537303216974674	1988-01-30	22.0	1988.0	1.0	30.0	1.0	2008	20.739219712525667	11.067701703044644	False	strict	231	Dota 2	Multiplayer Online Battle Arena	PC	True	1.0	China	Asia	Eastern Asia	0.132	1986-1990	18-22	0
3160	rOtK	Bai Fan	33676.0	cn	China	800232.0700000001	52.0	False	2011-07-03	2017-06-18	5.960301163586585	1992-03-13	52.0	1992.0	3.0	13.0	1.0	2011	19.304585900068446	13.592658301719537	False	strict	231	Dota 2	Multiplayer Online Battle Arena	PC	True	1.0	China	Asia	Eastern Asia	0.132	1991-1995	18-22	0
3161	Super	Xie Junhao	33973.0	cn	China	1764310.33	94.0	False	2011-09-25	2021-10-17	10.061601642710473	1993-01-04	94.0	1993.0	1.0	4.0	1.0	2011	18.72142368240931	14.383270990905887	False	strict	231	Dota 2	Multiplayer Online Battle Arena	PC	True	1.0	China	Asia	Eastern Asia	0.132	1991-1995	18-22	0
3162	Wingsofdeathx	Daryl Hennegan	32676.0	us	United States	5266.67	9.0	False	2011-09-11	2019-09-28	8.046543463381246	1989-06-17	9.0	1989.0	6.0	17.0	2.0	2011	22.234086242299796	8.569343418532036	False	strict	164	League of Legends	Multiplayer Online Battle Arena	PC	True	0.8888888888888888	United States	Americas	Northern America	0.169	1986-1990	22-25	0
3163	Sylar	Liu Jiajun	34323.0	cn	China	1226897.6299999997	92.0	False	2011-08-09	2021-05-23	9.787816563997263	1993-12-20	92.0	1993.0	12.0	20.0	4.0	2011	17.634496919917865	14.020000104143229	False	strict	231	Dota 2	Multiplayer Online Battle Arena	PC	True	1.0	China	Asia	Eastern Asia	0.132	1991-1995	16-18	1
3164	Yao	Yao Zhengzheng	33230.0	cn	China	1192164.18	66.0	False	2010-07-20	2024-05-10	13.806981519507186	1990-12-23	66.0	1990.0	12.0	23.0	4.0	2010	19.572895277207394	13.99128169083247	False	strict	231	Dota 2	Multiplayer Online Battle Arena	PC	True	1.0	China	Asia	Eastern Asia	0.132	1986-1990	18-22	1
3166	YYF	Jiang Cen	31811.0	cn	China	443462.66	42.0	False	2010-08-01	2024-05-10	13.774127310061601	1987-02-03	42.0	1987.0	2.0	3.0	1.0	2010	23.49075975359343	13.002371138253947	False	strict	231	Dota 2	Multiplayer Online Battle Arena	PC	True	1.0	China	Asia	Eastern Asia	0.132	1986-1990	22-25	0
3167	ChuaN	Wong Hock Chuan	33447.0	my	Malaysia	741416.26	67.0	False	2009-11-29	2022-06-01	12.503764544832306	1991-07-28	67.0	1991.0	7.0	28.0	3.0	2009	18.340862422997947	13.516318849708338	False	strict	231	Dota 2	Multiplayer Online Battle Arena	PC	True	1.0	Malaysia	Asia	South-eastern Asia	0.172	1991-1995	18-22	1
3168	Faith	Zeng Hongda	33640.0	cn	China	1764633.2100000002	108.0	False	2011-08-09	2024-05-10	12.752908966461328	1992-02-06	108.0	1992.0	2.0	6.0	1.0	2011	19.50444900752909	14.383453980412096	False	strict	231	Dota 2	Multiplayer Online Battle Arena	PC	True	1.0	China	Asia	Eastern Asia	0.132	1991-1995	18-22	0
3172	Shy	Park Sang Myun	33438.0	kr	Korea, Republic of	108865.9	29.0	False	2012-09-08	2017-08-26	4.963723477070499	1991-07-19	29.0	1991.0	7.0	19.0	3.0	2012	21.141683778234086	11.597881314142645	False	strict	164	League of Legends	Multiplayer Online Battle Arena	PC	True	1.0	Korea, Republic of	Asia	Eastern Asia	0.038	1991-1995	18-22	1
3176	PraY	Kim Jong In	34340.0	kr	Korea, Republic of	374943.56	37.0	False	2012-09-08	2019-08-31	6.976043805612594	1994-01-06	37.0	1994.0	1.0	6.0	1.0	2012	18.67214236824093	12.834533454023138	False	strict	164	League of Legends	Multiplayer Online Battle Arena	PC	True	1.0	Korea, Republic of	Asia	Eastern Asia	0.038	1991-1995	18-22	0
3177	Ryu	Yoo Sang Ook	34362.0	kr	Korea, Republic of	184245.97	31.0	False	2012-02-17	2018-11-03	6.71047227926078	1994-01-28	31.0	1994.0	1.0	28.0	1.0	2012	18.053388090349078	12.124032364868873	False	strict	164	League of Legends	Multiplayer Online Battle Arena	PC	True	1.0	Korea, Republic of	Asia	Eastern Asia	0.038	1991-1995	18-22	0
3178	Score	Go Dong Bin	33793.0	kr	Korea, Republic of	185670.58000000002	40.0	False	2012-02-17	2019-08-31	7.534565366187543	1992-07-08	40.0	1992.0	7.0	8.0	3.0	2012	19.61122518822724	12.131734693086859	False	strict	164	League of Legends	Multiplayer Online Battle Arena	PC	True	1.0	Korea, Republic of	Asia	Eastern Asia	0.038	1991-1995	18-22	1
3179	MaFa	Won Sang Yeon	33907.0	kr	Korea, Republic of	35954.21	16.0	False	2012-02-17	2014-08-16	2.4941820670773445	1992-10-30	16.0	1992.0	10.0	30.0	4.0	2012	19.299110198494184	10.490029276153663	False	strict	164	League of Legends	Multiplayer Online Battle Arena	PC	True	1.0	Korea, Republic of	Asia	Eastern Asia	0.038	1991-1995	18-22	1
3184	Kish	Kim Beom Seok	33464.0	kr	Korea, Republic of	9386.130000000001	11.0	False	2012-05-10	2014-08-09	2.2477754962354553	1991-08-14	11.0	1991.0	8.0	14.0	3.0	2012	20.739219712525667	9.14709488118112	False	strict	164	League of Legends	Multiplayer Online Battle Arena	PC	True	1.0	Korea, Republic of	Asia	Eastern Asia	0.038	1991-1995	18-22	1
3195	Cornsalad	Lee Sang Jung	32546.0	kr	Korea, Republic of	6618.299999999999	9.0	False	2010-11-30	2013-02-23	2.2340862422997945	1989-02-07	9.0	1989.0	2.0	7.0	1.0	2010	21.809719370294317	8.797744903158899	False	strict	164	League of Legends	Multiplayer Online Battle Arena	PC	True	1.0	Korea, Republic of	Asia	Eastern Asia	0.038	1986-1990	18-22	0
3196	SunChip	Choi Seon Whi	32876.0	kr	Korea, Republic of	3632.8400000000006	7.0	False	2012-05-19	2022-10-13	10.401095140314853	1990-01-03	7.0	1990.0	1.0	3.0	1.0	2012	22.373716632443532	8.198045219368227	False	strict	164	League of Legends	Multiplayer Online Battle Arena	PC	True	0.7142857142857143	Korea, Republic of	Asia	Eastern Asia	0.038	1986-1990	22-25	0
3201	Expession	Gu Bon Taek	33863.0	kr	Korea, Republic of	48232.729999999996	26.0	False	2012-05-19	2022-04-01	9.867214236824093	1992-09-16	26.0	1992.0	9.0	16.0	3.0	2012	19.67145790554415	10.78381384782919	False	strict	164	League of Legends	Multiplayer Online Battle Arena	PC	True	1.0	Korea, Republic of	Asia	Eastern Asia	0.038	1991-1995	18-22	1
3202	HooN	Kim Nam Hoon	31808.0	kr	Korea, Republic of	9236.68	20.0	False	2012-02-17	2014-01-25	1.9383983572895278	1987-01-31	20.0	1987.0	1.0	31.0	1.0	2012	25.045859000684462	9.131046050858222	False	strict	164	League of Legends	Multiplayer Online Battle Arena	PC	True	1.0	Korea, Republic of	Asia	Eastern Asia	0.038	1986-1990	>25	0
3203	MOKUZA	Kim Dae Woong	31468.0	kr	Korea, Republic of	5332.3099999999995	15.0	False	2012-02-17	2013-02-02	0.9609856262833676	1986-02-25	15.0	1986.0	2.0	25.0	1.0	2012	25.976728268309376	8.581727337544239	False	strict	164	League of Legends	Multiplayer Online Battle Arena	PC	True	1.0	Korea, Republic of	Asia	Eastern Asia	0.038	1986-1990	>25	0
3204	ViNylCat	Chae Woo Cheul	31258.0	kr	Korea, Republic of	6895.030000000001	16.0	False	2011-12-02	2013-06-15	1.5359342915811087	1985-07-30	16.0	1985.0	7.0	30.0	3.0	2011	26.340862422997947	8.838701162682094	False	strict	164	League of Legends	Multiplayer Online Battle Arena	PC	True	1.0	Korea, Republic of	Asia	Eastern Asia	0.038	<=1985	>25	1
3206	Acorn	Choi Cheon Ju	33067.0	kr	Korea, Republic of	110595.56000000001	25.0	False	2012-09-08	2015-11-22	3.2032854209445585	1990-07-13	25.0	1990.0	7.0	13.0	3.0	2012	22.157426420260094	11.61364426451252	False	strict	164	League of Legends	Multiplayer Online Battle Arena	PC	True	1.0	Korea, Republic of	Asia	Eastern Asia	0.038	1986-1990	22-25	1
3211	Hanfy	Fabian Kattner	32734.0	de	Germany	11382.4	42.0	False	2011-02-08	2016-08-28	5.552361396303901	1989-08-14	42.0	1989.0	8.0	14.0	3.0	2011	21.48665297741273	9.33991143282905	False	strict	151	StarCraft II	Strategy	PC	False	0.023809523809523808	Germany	Europe	Western Europe	0.057	1986-1990	18-22	1
3217	DBS	Thorsten Seifert	33802.0	de	Germany	1586.29	13.0	False	2011-05-06	2012-11-06	1.5058179329226558	1992-07-17	13.0	1992.0	7.0	17.0	3.0	2011	18.80082135523614	7.369783438552051	False	strict	151	StarCraft II	Strategy	PC	False	0.07692307692307693	Germany	Europe	Western Europe	0.057	1991-1995	18-22	1
3219	KauP	Alexander Hahn	34139.0	de	Germany	4747.92	22.0	False	2012-07-16	2023-05-14	10.825462012320328	1993-06-19	22.0	1993.0	6.0	19.0	2.0	2012	19.07460643394935	8.465672502755517	False	strict	151	StarCraft II	Strategy	PC	False	0.045454545454545456	Germany	Europe	Western Europe	0.057	1991-1995	18-22	0
3254	Sneyking	Wu Jingjun	34822.0	us	United States	3306529.5900000003	121.0	False	2011-12-07	2025-07-19	13.61533196440794	1995-05-03	121.0	1995.0	5.0	3.0	2.0	2011	16.5968514715948	15.011410037528428	False	strict	231	Dota 2	Multiplayer Online Battle Arena	PC	True	1.0	United States	Americas	Northern America	0.169	1991-1995	16-18	0
3256	Aui_2000	Kurtis Ling	33879.0	ca	Canada	2073582.5399999998	89.0	False	2012-06-30	2023-07-30	11.080082135523615	1992-10-02	89.0	1992.0	10.0	2.0	4.0	2012	19.742642026009584	14.544788847222785	False	strict	231	Dota 2	Multiplayer Online Battle Arena	PC	True	1.0	Canada	Americas	Northern America	0.052	1991-1995	18-22	1
3257	Waytosexy	Peter Nguyen	34311.0	ca	Canada	33736.51	31.0	False	2012-06-30	2018-10-27	6.324435318275154	1993-12-08	31.0	1993.0	12.0	8.0	4.0	2012	18.559890485968516	10.426365553732293	False	strict	231	Dota 2	Multiplayer Online Battle Arena	PC	True	1.0	Canada	Americas	Northern America	0.052	1991-1995	18-22	1
3259	Silent	Airat Gaziev	33941.0	ru	Russian Federation	324990.29	92.0	False	2012-04-11	2019-06-16	7.17864476386037	1992-12-03	92.0	1992.0	12.0	3.0	4.0	2012	19.353867214236825	12.691553660952748	False	strict	231	Dota 2	Multiplayer Online Battle Arena	PC	True	1.0	Russian Federation	Europe	Eastern Europe	0.169	1991-1995	18-22	1
3264	PandaTank	Robert Botha	33112.0	za	South Africa	1634.3100000000004	10.0	False	2011-05-08	2012-06-24	1.1307323750855578	1990-08-27	10.0	1990.0	8.0	27.0	3.0	2011	20.695414099931554	7.399587667805565	False	strict	151	StarCraft II	Strategy	PC	False	0.0	South Africa	Africa	Sub-Saharan Africa	0.388	1986-1990	18-22	1
3267	EnDerr	Caviar Napoleon Acampado	33940.0	ph	Philippines	33393.630000000005	51.0	False	2011-04-10	2022-10-02	11.4798083504449	1992-12-02	51.0	1992.0	12.0	2.0	4.0	2011	18.351813826146476	10.416150387595438	False	strict	151	StarCraft II	Strategy	PC	False	0.0196078431372549	Philippines	Asia	South-eastern Asia	0.351	1991-1995	18-22	1
3268	RedArchon	Thanapol Kuachat	31426.0	th	Thailand	6619.52	11.0	False	2010-09-12	2013-09-01	2.97056810403833	1986-01-14	11.0	1986.0	1.0	14.0	1.0	2010	24.659822039698838	8.797929195695119	False	strict	151	StarCraft II	Strategy	PC	False	0.09090909090909091	Thailand	Asia	South-eastern Asia	0.288	1986-1990	22-25	0
3272	KBrad	Kenneth Bradley	32634.0	us	United States	21208.89	55.0	False	2012-08-12	2024-10-06	12.150581793292266	1989-05-06	55.0	1989.0	5.0	6.0	2.0	2012	23.26899383983573	9.962222861312371	False	strict	434	Street Fighter V	Fighting Game	Console	False	0.05454545454545454	United States	Americas	Northern America	0.169	1986-1990	22-25	0
3274	Nica KO	Lloyd Peralta	32487.0	us	United States	2796.0	5.0	False	2012-08-12	2021-04-06	8.648870636550308	1988-12-10	5.0	1988.0	12.0	10.0	4.0	2012	23.67145790554415	7.936302693201959	False	strict	167	Street Fighter III: 3rd Strike	Fighting Game	Console	False	0.0	United States	Americas	Northern America	0.169	1986-1990	22-25	1
3276	NYChrisG	Christopher Gonzalez	33231.0	us	United States	72772.75	261.0	False	2011-06-12	2024-03-24	12.78302532511978	1990-12-24	261.0	1990.0	12.0	24.0	4.0	2011	20.465434633812457	11.19511059223821	False	strict	249	Ultimate Marvel vs. Capcom 3	Fighting Game	Console	False	0.019157088122605363	United States	Americas	Northern America	0.169	1986-1990	18-22	1
3282	InJuly	Yang Xiaodong	33997.0	cn	China	227338.05000000002	36.0	False	2012-09-14	2020-06-07	7.728952772073922	1993-01-28	36.0	1993.0	1.0	28.0	1.0	2012	19.627652292950035	12.334197794468885	False	strict	231	Dota 2	Multiplayer Online Battle Arena	PC	True	1.0	China	Asia	Eastern Asia	0.132	1991-1995	18-22	0
3286	super	Su Peng	32800.0	cn	China	178036.09000000003	33.0	False	2012-09-14	2018-05-20	5.678302532511978	1989-10-19	33.0	1989.0	10.0	19.0	4.0	2012	22.90485968514716	12.089747178354562	False	strict	231	Dota 2	Multiplayer Online Battle Arena	PC	True	1.0	China	Asia	Eastern Asia	0.132	1986-1990	22-25	1
3287	friberg	Adam Friberg	33530.0	se	Sweden	432819.53	165.0	False	2009-03-21	2024-02-11	14.89390828199863	1991-10-19	165.0	1991.0	10.0	19.0	4.0	2009	17.420944558521562	12.97807844069438	False	strict	245	Counter-Strike: Global Offensive	First-Person Shooter	PC	True	0.9878787878787879	Sweden	Europe	Northern Europe	0.007	1991-1995	16-18	1
3288	Fifflaren	Robin Johansson	32113.0	se	Sweden	124472.54999999999	74.0	False	2005-09-18	2014-09-26	9.021218343600275	1987-12-02	74.0	1987.0	12.0	2.0	4.0	2005	17.796030116358658	11.731848522517048	False	strict	245	Counter-Strike: Global Offensive	First-Person Shooter	PC	True	1.0	Sweden	Europe	Northern Europe	0.007	1986-1990	16-18	1
3289	kennyS	Kenny Schrub	34838.0	fr	France	746091.3600000001	178.0	False	2011-12-18	2024-02-11	12.150581793292266	1995-05-19	178.0	1995.0	5.0	19.0	2.0	2011	16.583162217659137	13.522604678492957	False	strict	245	Counter-Strike: Global Offensive	First-Person Shooter	PC	True	0.9943820224719101	France	Europe	Western Europe	0.034	1991-1995	16-18	0
3290	NBK	Nathan Schmitt	34490.0	fr	France	870287.2500000001	209.0	False	2009-12-20	2025-04-06	15.293634496919918	1994-06-05	209.0	1994.0	6.0	5.0	2.0	2009	15.542778918548938	13.676579757594887	False	strict	245	Counter-Strike: Global Offensive	First-Person Shooter	PC	True	0.9904306220095693	France	Europe	Western Europe	0.034	1991-1995	16-18	0
3291	SmithZz	Edouard Dubourdeaux	32494.0	fr	France	301130.12	164.0	False	2006-05-23	2024-05-19	17.99041752224504	1988-12-17	164.0	1988.0	12.0	17.0	4.0	2006	17.429158110882955	12.61530106349645	False	strict	245	Counter-Strike: Global Offensive	First-Person Shooter	PC	True	0.9939024390243902	France	Europe	Western Europe	0.034	1986-1990	16-18	1
3292	Ex6TenZ	Kévin Droolans	32993.0	be	Belgium	179278.35	161.0	False	2008-03-03	2021-04-09	13.100616016427105	1990-04-30	161.0	1990.0	4.0	30.0	2.0	2008	17.842573579739906	12.09670048285467	False	strict	245	Counter-Strike: Global Offensive	First-Person Shooter	PC	True	0.968944099378882	Belgium	Europe	Western Europe	0.031	1986-1990	16-18	0
3293	RpK	Cédric Guipouy	32732.0	fr	France	562227.09	164.0	False	2007-09-02	2023-12-03	16.251882272416154	1989-08-12	164.0	1989.0	8.0	12.0	3.0	2007	18.05612594113621	13.23966290063186	False	strict	245	Counter-Strike: Global Offensive	First-Person Shooter	PC	True	1.0	France	Europe	Western Europe	0.034	1986-1990	18-22	1
3300	xikii	Victor García	33490.0	es	Spain	13532.14	27.0	False	2011-07-16	2020-11-08	9.316906228610542	1991-09-09	27.0	1991.0	9.0	9.0	3.0	2011	19.849418206707735	9.512896771105387	False	strict	245	Counter-Strike: Global Offensive	First-Person Shooter	PC	True	1.0	Spain	Europe	Southern Europe	0.043	1991-1995	18-22	1
3303	Era	Adrian Kryeziu	34945.0	se	Sweden	186898.30000000002	94.0	False	2011-11-27	2022-04-23	10.403832991101986	1995-09-03	94.0	1995.0	9.0	3.0	3.0	2011	16.23271731690623	12.138325248118289	False	strict	231	Dota 2	Multiplayer Online Battle Arena	PC	True	1.0	Sweden	Europe	Northern Europe	0.007	1991-1995	16-18	1
3304	N0tail	Johan Sundstein	34250.0	dk	Denmark	7184163.050000001	130.0	False	2010-11-28	2021-10-17	10.885694729637235	1993-10-08	130.0	1993.0	10.0	8.0	4.0	2010	17.138945927446954	15.787389724171152	False	strict	231	Dota 2	Multiplayer Online Battle Arena	PC	True	1.0	Denmark	Europe	Northern Europe	0.003	1991-1995	16-18	1
3305	Fly	Tal Aizik	34037.0	il	Israel	2886903.39	153.0	False	2010-11-28	2025-06-29	14.584531143052704	1993-03-09	153.0	1993.0	3.0	9.0	1.0	2010	17.72210814510609	14.875695340673747	False	strict	231	Dota 2	Multiplayer Online Battle Arena	PC	True	1.0	Israel	Asia	Western Asia	0.08	1991-1995	16-18	0
3320	Dk-MaG3	Luo Chao Qun	32605.0	sg	Singapore	2819.11	2.0	False	2007-12-02	2008-08-27	0.7364818617385352	1989-04-07	2.0	1989.0	4.0	7.0	2.0	2007	18.652977412731005	7.944531170263601	False	strict	163	Defense of the Ancients	Multiplayer Online Battle Arena	PC	True	1.0	Singapore	Asia	South-eastern Asia	0.031	1986-1990	18-22	0
3321	Bouncy	Lin Zhiren	33206.0	sg	Singapore	2600.0	1.0	False	2008-08-27	2008-08-27	0.0	1990-11-29	1.0	1990.0	11.0	29.0	4.0	2008	17.744010951403148	7.8636512654486515	False	strict	163	Defense of the Ancients	Multiplayer Online Battle Arena	PC	True	1.0	Singapore	Asia	South-eastern Asia	0.031	1986-1990	16-18	1
3322	Xiaogui	Lee Wen Chek	32303.0	my	Malaysia	1630.0	2.0	False	2007-12-09	2008-08-27	0.7173169062286106	1988-06-09	2.0	1988.0	6.0	9.0	2.0	2007	19.498973305954827	7.396948602621014	False	strict	163	Defense of the Ancients	Multiplayer Online Battle Arena	PC	True	1.0	Malaysia	Asia	South-eastern Asia	0.172	1986-1990	18-22	0
3323	Papaxiong	Lee Vei Siang	32910.0	my	Malaysia	7594.38	4.0	False	2007-12-09	2015-12-13	8.010951403148528	1990-02-06	4.0	1990.0	2.0	6.0	1.0	2007	17.83709787816564	8.935295446694662	False	strict	231	Dota 2	Multiplayer Online Battle Arena	PC	True	1.0	Malaysia	Asia	South-eastern Asia	0.172	1986-1990	16-18	0
3324	X|aOma	Mar Yung Chia	32362.0	my	Malaysia	1600.0	1.0	False	2008-08-27	2008-08-27	0.0	1988-08-07	1.0	1988.0	8.0	7.0	3.0	2008	20.05475701574264	7.3783837129967145	False	strict	163	Defense of the Ancients	Multiplayer Online Battle Arena	PC	True	1.0	Malaysia	Asia	South-eastern Asia	0.172	1986-1990	18-22	1
3325	Merlini	Ben Wu	32073.0	us	United States	4307.610000000001	8.0	False	2007-06-16	2014-10-05	7.304585900068446	1987-10-23	8.0	1987.0	10.0	23.0	4.0	2007	19.64681724845996	8.36837062528115	False	strict	163	Defense of the Ancients	Multiplayer Online Battle Arena	PC	True	1.0	United States	Americas	Northern America	0.169	1986-1990	18-22	1
3326	Scandal	Roman Sadotenkov	33576.0	ru	Russian Federation	42700.549999999996	48.0	False	2012-05-27	2018-12-20	6.565366187542779	1991-12-04	48.0	1991.0	12.0	4.0	4.0	2012	20.479123887748116	10.661990498323703	False	strict	231	Dota 2	Multiplayer Online Battle Arena	PC	True	1.0	Russian Federation	Europe	Eastern Europe	0.169	1991-1995	18-22	1
3327	Funn1k	Glib Lipatnikov	32481.0	ua	Ukraine	443534.73999999993	102.0	False	2011-10-09	2023-06-05	11.655030800821356	1988-12-04	102.0	1988.0	12.0	4.0	4.0	2011	22.844626967830255	13.002533663730647	False	strict	231	Dota 2	Multiplayer Online Battle Arena	PC	True	0.9901960784313726	Ukraine	Europe	Eastern Europe		1986-1990	22-25	1
3335	Sharky	Raymond Wong	33003.0	my	Malaysia	3383.75	7.0	False	2011-03-27	2013-12-09	2.704996577686516	1990-05-10	7.0	1990.0	5.0	10.0	2.0	2011	20.878850102669404	8.12703532737522	False	strict	231	Dota 2	Multiplayer Online Battle Arena	PC	True	1.0	Malaysia	Asia	South-eastern Asia	0.172	1986-1990	18-22	0
3336	kYxY	Lee Kong Yang	33384.0	my	Malaysia	149481.25999999998	67.0	False	2011-03-27	2021-08-22	10.406570841889117	1991-05-26	67.0	1991.0	5.0	26.0	2.0	2011	19.835728952772072	11.914933002564604	False	strict	231	Dota 2	Multiplayer Online Battle Arena	PC	True	1.0	Malaysia	Asia	South-eastern Asia	0.172	1991-1995	18-22	0
3338	Net	Lim Wai Pern	33524.0	my	Malaysia	157525.34999999998	55.0	False	2010-11-07	2018-12-23	8.125941136208077	1991-10-13	55.0	1991.0	10.0	13.0	4.0	2010	19.069130732375086	11.967348024841776	False	strict	231	Dota 2	Multiplayer Online Battle Arena	PC	True	1.0	Malaysia	Asia	South-eastern Asia	0.172	1991-1995	18-22	1
3342	Raging Potato	Ryan Jay Qui	35018.0	ph	Philippines	258645.98	63.0	False	2011-11-13	2023-08-07	11.731690622861054	1995-11-15	63.0	1995.0	11.0	15.0	4.0	2011	15.994524298425736	12.463219399353443	False	strict	231	Dota 2	Multiplayer Online Battle Arena	PC	True	1.0	Philippines	Asia	South-eastern Asia	0.351	1991-1995	16-18	1
3343	Samael	Joshua dela Serna	34094.0	ph	Philippines	19703.550000000003	23.0	False	2011-11-13	2021-06-06	9.56331279945243	1993-05-05	23.0	1993.0	5.0	5.0	2.0	2011	18.524298425735797	9.8886048525249	False	strict	231	Dota 2	Multiplayer Online Battle Arena	PC	True	1.0	Philippines	Asia	South-eastern Asia	0.351	1991-1995	18-22	0
3344	RR	Ralph Richard Peñano	34646.0	ph	Philippines	126163.76999999999	74.0	False	2011-11-13	2023-11-10	11.991786447638603	1994-11-08	74.0	1994.0	11.0	8.0	4.0	2011	17.013004791238878	11.745344030053435	False	strict	231	Dota 2	Multiplayer Online Battle Arena	PC	True	1.0	Philippines	Asia	South-eastern Asia	0.351	1991-1995	16-18	1
3351	Zekent	George Liu	32758.0	us	United States	4150.0	10.0	False	2012-05-20	2014-04-13	1.8973305954825461	1989-09-07	10.0	1989.0	9.0	7.0	3.0	2012	22.699520876112253	8.33110454805304	False	strict	164	League of Legends	Multiplayer Online Battle Arena	PC	True	1.0	United States	Americas	Northern America	0.169	1986-1990	22-25	1
3359	Gazhag	Jarkko Velinen	33237.0	fi	Finland	1933.33	3.0	False	2011-11-27	2012-06-18	0.5585215605749486	1990-12-30	3.0	1990.0	12.0	30.0	4.0	2011	20.908966461327857	7.5675162922744175	False	strict	244	Bloodline Champions	Multiplayer Online Battle Arena	PC	True	1.0	Finland	Europe	Northern Europe	0.021	1986-1990	18-22	1
[truncated: 13,346 more rows]
