# Supplementary material for: No relative age effect in professional esports: a cross-national test of selection mechanisms
Source: Front Psychol. 2026 Jul 15;17:1829930. doi: 10.3389/fpsyg.2026.1829930 (PMC13414764; doi:10.3389/fpsyg.2026.1829930)
Supplement: Supplementary Material S1 — Reproducibility package containing the complete analytical pipeline, the preprocessed analytical samples, per-phase analytical outputs, and a verification report documenting reproduction of all statistics reported in the manuscript. [file Data_Sheet_1.zip › data/population_reference.json]

{
  "US_monthly": {
    "1": 0.079,
    "2": 0.075,
    "3": 0.081,
    "4": 0.08,
    "5": 0.084,
    "6": 0.085,
    "7": 0.08900000000000001,
    "8": 0.08900000000000001,
    "9": 0.08800000000000001,
    "10": 0.085,
    "11": 0.081,
    "12": 0.084
  },
  "KR_monthly": {
    "1": 0.083,
    "2": 0.077,
    "3": 0.08199999999999999,
    "4": 0.081,
    "5": 0.08199999999999999,
    "6": 0.081,
    "7": 0.087,
    "8": 0.085,
    "9": 0.08900000000000001,
    "10": 0.087,
    "11": 0.083,
    "12": 0.083
  },
  "POP_monthly": {
    "1": 0.081,
    "2": 0.076,
    "3": 0.08149999999999999,
    "4": 0.0805,
    "5": 0.08299999999999999,
    "6": 0.083,
    "7": 0.088,
    "8": 0.08700000000000001,
    "9": 0.08850000000000001,
    "10": 0.086,
    "11": 0.082,
    "12": 0.0835
  },
  "POP_quarter": {
    "1": 0.2385,
    "2": 0.2465,
    "3": 0.2635,
    "4": 0.2515
  }
}
