# Supplementary material for: No relative age effect in professional esports: a cross-national test of selection mechanisms
Source: Front Psychol. 2026 Jul 15;17:1829930. doi: 10.3389/fpsyg.2026.1829930 (PMC13414764; doi:10.3389/fpsyg.2026.1829930)
Supplement: Supplementary Material S1 — Reproducibility package containing the complete analytical pipeline, the preprocessed analytical samples, per-phase analytical outputs, and a verification report documenting reproduction of all statistics reported in the manuscript. [file Data_Sheet_1.zip › data/metadata.json]

{
  "n_main": 15065,
  "n_strict": 14598,
  "n_conservative": 13880,
  "n_jan1_removed": 308,
  "n_implausible_by_removed": 24,
  "birth_year_range": [
    1960,
    2011
  ]
}
